# Supplementary material for: Inhibition of the long non‐coding RNA ZFAS1 attenuates ferroptosis by sponging miR‐150‐5p and activates CCND2 against diabetic cardiomyopathy
Source: J Cell Mol Med. 2021 Oct 5;25(21):9995–10007. doi: 10.1111/jcmm.16890 (PMC8572773; doi:10.1111/jcmm.16890)
Supplement: Supplementary file 1 — Supplementary Material [file JCMM-25-9995-s001.xlsx]

## Sheet: Sheet1
ID	adj.P.Val	P.Value	F	Gene.symbol	Gene.title
M15797_at	1.6e-12	1.82e-16	246.934	Nid1	nidogen 1
X05472cds#2_at	1.08e-09	2.88e-13	126.177
X13905cds_g_at	1.08e-09	3.7e-13	123.26	LOC100363782///Rab1b///Rab1a	RAB1B, member RAS oncogene family-like///RAB1B, member RAS oncogene family///RAB1A, member RAS oncogene family
X13905cds_at	3.97e-09	1.81e-12	106.155	LOC100363782///Rab1b///Rab1a	RAB1B, member RAS oncogene family-like///RAB1B, member RAS oncogene family///RAB1A, member RAS oncogene family
M13100cds#1_g_at	8.77e-08	4.99e-11	77.0768
rc_AA875506_at	9.96e-08	6.79e-11	74.7644
rc_AI103920_f_at	2.88e-07	2.29e-10	66.2427	Myh6	myosin heavy chain 6
AF085195_at	4.27e-07	4.33e-10	62.1042	Nos3	nitric oxide synthase 3
M86621_at	4.27e-07	4.81e-10	61.4518	Cacna2d1	calcium voltage-gated channel auxiliary subunit alpha2delta 1
AF071204_at	4.27e-07	5.49e-10	60.631	Kitlg	KIT ligand
Z83869cds_at	4.27e-07	5.52e-10	60.5918	Mark2	microtubule affinity regulating kinase 2
M34176_s_at	4.27e-07	5.83e-10	60.2636	Ap2b1	adaptor-related protein complex 2, beta 1 subunit
rc_AA957961_at	4.54e-07	6.71e-10	59.4001
U79417_at	4.96e-07	7.88e-10	58.4274	Exoc5	exocyst complex component 5
L19931_at	5.92e-07	1.01e-09	56.9639	Slc20a2	solute carrier family 20 member 2
AF023621_at	6.05e-07	1.15e-09	56.2262	Sort1	sortilin 1
AB012600_s_at	6.05e-07	1.21e-09	55.8924	Arntl	aryl hydrocarbon receptor nuclear translocator-like
rc_AI175900_g_at	6.05e-07	1.24e-09	55.7769	Ets1	ETS proto-oncogene 1, transcription factor
rc_AA894160_at	7.19e-07	1.55e-09	54.4821	Khdrbs1	KH RNA binding domain containing, signal transduction associated 1
M28259cds_at	1.21e-06	2.76e-09	51.3088	Fn1	fibronectin 1
rc_AA859597_at	1.22e-06	2.92e-09	51.011
AFFX_Rat_beta-actin_M_st	1.29e-06	3.22e-09	50.484
rc_AI639151_at	1.51e-06	3.94e-09	49.4268	Pnn	pinin, desmosome associated protein
Z46614cds_at	1.54e-06	4.2e-09	49.0863	Cav1	caveolin 1
rc_AA893212_at	2.98e-06	8.45e-09	45.5645
M27726_at	3.15e-06	9.42e-09	45.0367	Pygb	phosphorylase, glycogen; brain
rc_AA892483_at	3.15e-06	9.67e-09	44.9102	Dpy19l1	dpy-19-like 1 (C. elegans)
U77931_at	3.62e-06	1.18e-08	43.9678	LOC257642	rRNA promoter binding protein
rc_AI177004_s_at	3.62e-06	1.19e-08	43.9083	Hmgcs1	3-hydroxy-3-methylglutaryl-CoA synthase 1
M58758_at	4.14e-06	1.41e-08	43.1159	Atp6v0a1	ATPase H+ transporting V0 subunit a1
L20913_s_at	4.15e-06	1.46e-08	42.9441	Vegfa	vascular endothelial growth factor A
rc_AI103498_at	4.33e-06	1.57e-08	42.6058	Rpl5	ribosomal protein L5
rc_AI029183_s_at	5.04e-06	1.94e-08	41.6338	Gja1	gap junction protein, alpha 1
rc_AA800190_at	5.04e-06	2.08e-08	41.3342	Pygb	phosphorylase, glycogen; brain
AF099093_g_at	5.04e-06	2.1e-08	41.2827	Ube2g1	ubiquitin-conjugating enzyme E2G 1
rc_AA892553_at	5.04e-06	2.14e-08	41.1996	Stat1	signal transducer and activator of transcription 1
L20681_at	5.04e-06	2.2e-08	41.075	Ets1	ETS proto-oncogene 1, transcription factor
M27467_at	5.04e-06	2.27e-08	40.9296	Cox6c	cytochrome c oxidase subunit 6C
AF015953_at	5.04e-06	2.31e-08	40.8538	Arntl	aryl hydrocarbon receptor nuclear translocator-like
rc_AA875244_at	5.04e-06	2.31e-08	40.8456	Oxsr1	oxidative-stress responsive 1
U60882_at	5.04e-06	2.37e-08	40.7445	LOC100361025///Prmt1	protein arginine methyltransferase 1-like///protein arginine methyltransferase 1
M13100cds#5_s_at	5.04e-06	2.41e-08	40.6689	LOC501503///LOC499355///LOC499182///Serinc1///Crp	nucleic acid binding protein 5///nucleic acid binding protein 3///nucleic acid binding protein///serine incorporator 1///C-reactive protein, pentraxin-related
X53581cds#5_f_at	5.37e-06	2.62e-08	40.2861	LOC501503///LOC361942///Vps13a///Crp	nucleic acid binding protein 5///similar to ORF4///vacuolar protein sorting 13A///C-reactive protein, pentraxin-related
rc_AA892257_at	5.83e-06	2.92e-08	39.8166
X12355_s_at	6.38e-06	3.27e-08	39.3227	Pdia3	protein disulfide isomerase family A, member 3
X73524_at	6.82e-06	3.56e-08	38.9426	Des	desmin
rc_AI231445_at	7.24e-06	3.87e-08	38.5928	Csde1	cold shock domain containing E1, RNA binding
rc_AI639419_at	7.45e-06	4.06e-08	38.3806	Zmym3	zinc finger MYM-type containing 3
X90642mRNA_at	7.74e-06	4.31e-08	38.1287	Abcc1	ATP binding cassette subfamily C member 1
M13100cds#1_at	7.76e-06	4.41e-08	38.0289
D26154cds_at	7.95e-06	4.61e-08	37.8443	Mprip	myosin phosphatase Rho interacting protein
AF033027_at	8.06e-06	4.76e-08	37.7034	Ykt6	YKT6 v-SNARE homolog (S. cerevisiae)
rc_AA925138_s_at	8.36e-06	5.04e-08	37.468	Kcnk3	potassium two pore domain channel subfamily K member 3
D90049exon#1-2_at	8.39e-06	5.15e-08	37.378	Atp1a2	ATPase Na+/K+ transporting subunit alpha 2
M25350_s_at	8.66e-06	5.41e-08	37.1678	Pde4b	phosphodiesterase 4B
M33025_s_at	9.74e-06	6.2e-08	36.6044	Ptms	parathymosin
M13101cds_f_at	1.08e-05	6.97e-08	36.1218	Crp	C-reactive protein, pentraxin-related
S81917_s_at	1.09e-05	7.21e-08	35.9845	Dnajc5	DnaJ heat shock protein family (Hsp40) member C5
M83680_at	1.16e-05	7.75e-08	35.6896	Rab14	RAB14, member RAS oncogene family
L13635_s_at	1.22e-05	8.47e-08	35.3342	Srsf5	serine and arginine rich splicing factor 5
Y12635_at	1.22e-05	8.48e-08	35.3302	Atp6v1b2	ATPase H+ transporting V1 subunit B2
U19893_at	1.25e-05	8.82e-08	35.1695	Actn4	actinin alpha 4
rc_AA892299_at	1.25e-05	8.93e-08	35.1198	Frmd6	FERM domain containing 6
U83119_f_at	1.63e-05	1.19e-07	33.9919	Crp	C-reactive protein, pentraxin-related
E12286cds_at	1.63e-05	1.2e-07	33.9484	Gm2a	GM2 ganglioside activator
AF051561_s_at	1.63e-05	1.24e-07	33.8167	Slc12a2	solute carrier family 12 member 2
AJ011116_at	1.63e-05	1.25e-07	33.7916	Nos3	nitric oxide synthase 3
rc_AA800190_g_at	1.63e-05	1.26e-07	33.7607	Pygb	phosphorylase, glycogen; brain
S61973_at	1.63e-05	1.28e-07	33.7112	Grina	glutamate ionotropic receptor NMDA type subunit associated protein 1
rc_AI180288_s_at	1.63e-05	1.31e-07	33.6272	Cald1	caldesmon 1
M13100cds#2_s_at	1.63e-05	1.32e-07	33.5892	LOC501503///LOC499355///LOC499182	nucleic acid binding protein 5///nucleic acid binding protein 3///nucleic acid binding protein
AJ000556cds_at	1.81e-05	1.48e-07	33.1454	Jak1	Janus kinase 1
X16481_r_at	1.81e-05	1.51e-07	33.0684	Ptms	parathymosin
J04035_at	1.81e-05	1.52e-07	33.043	Eln	elastin
X94551_at	2.03e-05	1.73e-07	32.5584	Lamc1	laminin subunit gamma 1
rc_AI102917_at	2.11e-05	1.82e-07	32.3584	Atic	5-aminoimidazole-4-carboxamide ribonucleotide formyltransferase/IMP cyclohydrolase
U08136_at	2.22e-05	1.94e-07	32.1134	Glg1	golgi glycoprotein 1
rc_AI179399_at	2.34e-05	2.12e-07	31.7794	Col5a2	collagen type V alpha 2 chain
AB020504_g_at	2.34e-05	2.13e-07	31.7752	Pmf31	PMF32 protein
AB005143_s_at	2.34e-05	2.13e-07	31.7693	Ucp2	uncoupling protein 2
rc_AA799406_at	2.67e-05	2.45e-07	31.2485
X53581cds#3_f_at	2.68e-05	2.5e-07	31.1867	LOC501503///LOC499355///LOC499182///Serinc1	nucleic acid binding protein 5///nucleic acid binding protein 3///nucleic acid binding protein///serine incorporator 1
M81183Exon_UTR_g_at	2.68e-05	2.55e-07	31.1108
AF016247_at	2.68e-05	2.56e-07	31.0926	Ddr2	discoidin domain receptor tyrosine kinase 2
L23219_at	2.7e-05	2.61e-07	31.0212	Gng7	G protein subunit gamma 7
rc_AA875133_at	2.87e-05	2.83e-07	30.7328	Arhgef7	Rho guanine nucleotide exchange factor 7
U77697_at	2.87e-05	2.84e-07	30.7167	Pecam1	platelet and endothelial cell adhesion molecule 1
X74227cds_at	2.98e-05	2.98e-07	30.5394	Itpkb	inositol-trisphosphate 3-kinase B
L38644_at	3.19e-05	3.23e-07	30.2508	Kpnb1	karyopherin subunit beta 1
rc_AA799637_g_at	3.19e-05	3.26e-07	30.2172	Lims1	LIM zinc finger domain containing 1
rc_AA893770_at	3.22e-05	3.33e-07	30.1419	Egfl7	EGF-like-domain, multiple 7
X07686cds_s_at	3.4e-05	3.64e-07	29.8234	LOC102557012///LOC100364265///LOC501503///LOC499182///LOC498826	uncharacterized LOC102557012///ribosomal protein L19-like///nucleic acid binding protein 5///nucleic acid binding protein///LRRGT00165
D29646_at	3.4e-05	3.65e-07	29.8157	Cd38	CD38 molecule
AF055714UTR#1_at	3.4e-05	3.67e-07	29.7926
rc_AI639103_s_at	3.4e-05	3.68e-07	29.7877	Rgs18	regulator of G-protein signaling 18
M13100cds#6_f_at	3.4e-05	3.75e-07	29.7202	LOC100362110///LOC501503///LOC499355///LOC499182///LOC361942///LOC317588///Vps13a///Serinc1	LRRGT00155-like///nucleic acid binding protein 5///nucleic acid binding protein 3///nucleic acid binding protein///similar to ORF4///hypothetical protein LOC317588///vacuolar protein sorting 13A///serine incorporator 1
Z78279_at	3.4e-05	3.75e-07	29.7188	Col1a1	collagen, type I, alpha 1
M89646_at	3.55e-05	3.98e-07	29.5145	Rps24	ribosomal protein S24
rc_AA860043_at	3.55e-05	4e-07	29.4939	LOC100912034///Gng11	guanine nucleotide-binding protein G(I)/G(S)/G(O) subunit gamma-11-like///guanine nucleotide binding protein (G protein), gamma 11
L15354_s_at	3.72e-05	4.25e-07	29.2783	Pdcl	phosducin-like
Y13591_s_at	3.72e-05	4.29e-07	29.2467	Cast	calpastatin
D12498_s_at	3.72e-05	4.31e-07	29.2332	Fgfr1	Fibroblast growth factor receptor 1
rc_AA891834_at	4e-05	4.68e-07	28.945	Col4a5	collagen type IV alpha 5 chain
rc_AA892800_at	4.04e-05	4.78e-07	28.8699	Ptms	parathymosin
U83895_at	4.11e-05	4.91e-07	28.7792	Cyth1	cytohesin 1
rc_AI177052_at	4.36e-05	5.25e-07	28.5451	Nup153	nucleoporin 153
U48596_at	4.47e-05	5.44e-07	28.4276	LOC100912399///Map3k1	mitogen-activated protein kinase kinase kinase 1-like///mitogen-activated protein kinase kinase kinase 1
U50842_at	4.82e-05	5.93e-07	28.1286	Nedd4	neural precursor cell expressed, developmentally down-regulated 4, E3 ubiquitin protein ligase
rc_AI008852_at	4.82e-05	5.97e-07	28.1062	Eef1a1	eukaryotic translation elongation factor 1 alpha 1
rc_AA874906_at	5.23e-05	6.56e-07	27.7896
U20181_at	5.23e-05	6.6e-07	27.7701	Ireb2	iron responsive element binding protein 2
rc_AA875286_at	5.37e-05	6.84e-07	27.6493	Ptov1	prostate tumor overexpressed 1
rc_AA900476_at	5.47e-05	7.02e-07	27.5597	Cited2	Cbp/p300-interacting transactivator, with Glu/Asp-rich carboxy-terminal domain, 2
rc_AI171542_at	5.52e-05	7.16e-07	27.4953	Ndufb9	NADH:ubiquinone oxidoreductase subunit B9
U26356mRNA_s_at	6.59e-05	8.61e-07	26.8808	S100a1	S100 calcium binding protein A1
AF031384_at	6.64e-05	8.76e-07	26.825	Kcnk3	potassium two pore domain channel subfamily K member 3
rc_AA875577_at	6.71e-05	8.92e-07	26.7659	Dact2	dishevelled-binding antagonist of beta-catenin 2
rc_AA859982_at	7.11e-05	9.54e-07	26.5455	Dhx36	DEAH-box helicase 36
U95157_at	8.17e-05	1.11e-06	26.0661	Ryr2	ryanodine receptor 2
Y08882_at	8.17e-05	1.11e-06	26.0401	Lama5	laminin subunit alpha 5
M13100cds#3_f_at	8.46e-05	1.17e-06	25.8819	LOC501503///LOC499355///LOC499182///Serinc1	nucleic acid binding protein 5///nucleic acid binding protein 3///nucleic acid binding protein///serine incorporator 1
X75856_at	8.46e-05	1.17e-06	25.8739	Tmbim6	transmembrane BAX inhibitor motif containing 6
AB017596_at	8.83e-05	1.23e-06	25.7108	Enpp1	ectonucleotide pyrophosphatase/phosphodiesterase 1
rc_AI071866_s_at	8.9e-05	1.25e-06	25.6618	Paqr3	progestin and adipoQ receptor family member 3
M26715_at	8.92e-05	1.27e-06	25.6102	Pde4a	phosphodiesterase 4A
X52625_at	8.92e-05	1.28e-06	25.6049	Hmgcs1	3-hydroxy-3-methylglutaryl-CoA synthase 1
rc_AA891828_at	9.7e-05	1.42e-06	25.2749	Rad23a	RAD23 homolog A, nucleotide excision repair protein
AF086758_g_at	9.7e-05	1.42e-06	25.2688	Slc12a2	solute carrier family 12 member 2
rc_AA875227_at	9.7e-05	1.42e-06	25.2629
X69716_at	0.000101	1.5e-06	25.0966	Wt1	Wilms tumor 1
rc_AA892799_r_at	0.000105	1.57e-06	24.9603	Grhpr	glyoxylate reductase/hydroxypyruvate reductase
rc_AI009141_at	0.000106	1.6e-06	24.8974
rc_AA946369_at	0.000111	1.68e-06	24.7465	Arhgap1	Rho GTPase activating protein 1
rc_AI105076_s_at	0.000114	1.74e-06	24.628	Akt2	AKT serine/threonine kinase 2
S77494_s_at	0.000117	1.8e-06	24.5316	Lox	lysyl oxidase
D49785_at	0.000117	1.81e-06	24.5114	Map3k12	mitogen activated protein kinase kinase kinase 12
D26180_at	0.000119	1.85e-06	24.4373	Pkn1	protein kinase N1
rc_AA875444_at	0.000122	1.91e-06	24.348	Dpysl2	dihydropyrimidinase-like 2
AA686031_at	0.000122	1.94e-06	24.2951	Ndufs1	NADH dehydrogenase (ubiquinone) Fe-S protein 1
rc_AA892562_g_at	0.000122	1.95e-06	24.2827	Dkc1	dyskerin pseudouridine synthase 1
S53913_s_at	0.000124	1.98e-06	24.2304	Tcf12	transcription factor 12
rc_AI172097_g_at	0.000127	2.06e-06	24.1154	Hsf1	heat shock transcription factor 1
rc_AI044488_at	0.000128	2.08e-06	24.0848	Fdx1	ferredoxin 1
rc_AI105348_i_at	0.000133	2.18e-06	23.9317	LOC688430///Cfl1	similar to Cofilin-1 (Cofilin, non-muscle isoform)///cofilin 1
M62752_at	0.000135	2.22e-06	23.8837	Eef1a2	eukaryotic translation elongation factor 1 alpha 2
AF099093_at	0.000136	2.26e-06	23.8278	Ube2g1	ubiquitin-conjugating enzyme E2G 1
rc_AA800549_at	0.000136	2.27e-06	23.8193	Ppp1r16b	protein phosphatase 1, regulatory subunit 16B
rc_AA859848_at	0.000136	2.29e-06	23.7948	Rfk	riboflavin kinase
AFFX_Rat_Hexokinase_5_at	0.000136	2.3e-06	23.7733	Hk1	hexokinase 1
rc_AA875225_at	0.000137	2.35e-06	23.7144	Gnai2	G protein subunit alpha i2
S54008_i_at	0.000137	2.35e-06	23.7124	Fgfr1	Fibroblast growth factor receptor 1
X62086mRNA_s_at	0.000137	2.36e-06	23.692	LOC100910877///Cyp3a2///Cyp3a23/3a1	cytochrome P450 3A1-like///cytochrome P450, family 3, subfamily a, polypeptide 2///cytochrome P450, family 3, subfamily a, polypeptide 23/polypeptide 1
X06801cds_i_at	0.000144	2.52e-06	23.5034	Acta2	actin, alpha 2, smooth muscle, aorta
rc_AI639159_at	0.000144	2.52e-06	23.5019	Slc23a3	solute carrier family 23, member 3
D38455_at	0.000144	2.54e-06	23.476	Tpsb2	tryptase beta 2
rc_AI102839_at	0.000144	2.55e-06	23.4639
U70211_at	0.000144	2.57e-06	23.4372	Evl	Enah/Vasp-like
rc_AA859832_at	0.000145	2.6e-06	23.4015	Zh16	ZH16 protein
S35751_f_at	0.000147	2.66e-06	23.3333	Akr1c14	aldo-keto reductase family 1, member C14
rc_AI177418_at	0.000151	2.75e-06	23.2335	Arl2	ADP-ribosylation factor like GTPase 2
M25348_s_at	0.000152	2.81e-06	23.1755	Pde4a	phosphodiesterase 4A
J05167_at	0.000152	2.81e-06	23.1712	Slc4a3	solute carrier family 4 member 3
rc_AI059508_s_at	0.000152	2.82e-06	23.1616	Tkt	transketolase
Y15748_at	0.000152	2.83e-06	23.1549	Pdpk1	3-phosphoinositide dependent protein kinase-1
rc_AI235585_s_at	0.000152	2.86e-06	23.1259	Ctsd	cathepsin D
AF004811_at	0.000156	2.94e-06	23.0396	Msn	moesin
rc_AI230256_at	0.000156	2.95e-06	23.0253
rc_AA893127_at	0.000158	3.02e-06	22.9593	Ssr4	signal sequence receptor subunit 4
rc_AA875286_g_at	0.000158	3.04e-06	22.9433	Ptov1	prostate tumor overexpressed 1
rc_AA859994_at	0.000165	3.19e-06	22.7997
U08986_s_at	0.000166	3.22e-06	22.7733	Arnt	aryl hydrocarbon receptor nuclear translocator
M31322_g_at	0.000169	3.3e-06	22.6971	Aplp2	amyloid beta precursor like protein 2
L09653_s_at	0.000172	3.42e-06	22.5975	Tgfbr2	transforming growth factor, beta receptor 2
AB004276_s_at	0.000172	3.42e-06	22.5931	Pcdhga1///Pcdhga12///Pcdhga10///Pcdhga3///Pcdhga2///Pcdhgb8///Pcdhgb7///Pcdhga8///Pcdhga5///Pcdhga7///Pcdhga11///Pcdhga9///Pcdhgc3	protocadherin gamma subfamily A, 1///protocadherin gamma subfamily A, 12///protocadherin gamma subfamily A, 10///protocadherin gamma subfamily A, 3///protocadherin gamma subfamily A, 2///protocadherin gamma subfamily B, 8///protocadherin gamma subfamily B, 7///protocadherin gamma subfamily A, 8///protocadherin gamma subfamily A, 5///protocadherin gamma subfamily A, 7///protocadherin gamma subfami…
J05166_at	0.000172	3.42e-06	22.5929	Slc4a2	solute carrier family 4 member 2
rc_AA800212_at	0.000172	3.47e-06	22.5547	Atp2a2	ATPase sarcoplasmic/endoplasmic reticulum Ca2+ transporting 2
X77934cds_at	0.000172	3.47e-06	22.5531	Aplp2	amyloid beta precursor like protein 2
rc_AA874802_s_at	0.000174	3.53e-06	22.5018	H1f0	H1 histone family, member 0
D12524_g_at	0.000177	3.61e-06	22.4379	Kit	KIT proto-oncogene receptor tyrosine kinase
AF034237_s_at	0.000184	3.77e-06	22.3061	Plekha1	pleckstrin homology domain containing A1
rc_AA900476_g_at	0.000184	3.79e-06	22.2967	Cited2	Cbp/p300-interacting transactivator, with Glu/Asp-rich carboxy-terminal domain, 2
L13407_i_at	0.000185	3.84e-06	22.2583	Camk2d	calcium/calmodulin-dependent protein kinase II delta
rc_AA819776_f_at	0.000186	3.87e-06	22.2333
AB008521_s_at	0.000191	3.99e-06	22.1442	Dync1li2	dynein, cytoplasmic 1 light intermediate chain 2
D49653_s_at	0.000192	4.08e-06	22.0787	Lep	leptin
rc_AI639507_at	0.000192	4.1e-06	22.0644
rc_AA955182_g_at	0.000192	4.12e-06	22.0496	LOC102554525///Gata6	transcription factor GATA-6-like///GATA binding protein 6
M32167_g_at	0.000192	4.13e-06	22.0483	Vegfa	vascular endothelial growth factor A
U64451_at	0.000192	4.13e-06	22.0465	Acadsb	acyl-CoA dehydrogenase, short/branched chain
rc_AA799438_at	0.000194	4.22e-06	21.9851	LOC100909439///Asb2///Hspb1	ankyrin repeat and SOCS box protein 2-like///ankyrin repeat and SOCS box-containing 2///heat shock protein family B (small) member 1
L13151cds_at	0.000194	4.23e-06	21.9784	Rasa1	RAS p21 protein activator 1
rc_AA957930_s_at	0.000194	4.25e-06	21.9615	Mapt	microtubule-associated protein tau
U22321_at	0.000194	4.25e-06	21.9602	Ranbp3	RAN binding protein 3
rc_AA875523_i_at	0.000197	4.34e-06	21.9026	Myl6b///Myl6	myosin, light chain 6B, alkali, smooth muscle and non-muscle///myosin light chain 6
AF018261_at	0.000199	4.42e-06	21.8513	Epn1	Epsin 1
E13644cds_s_at	0.000205	4.57e-06	21.7537	Pja2	praja ring finger ubiquitin ligase 2
AF037071_at	0.000211	4.75e-06	21.6456	Nos1ap	nitric oxide synthase 1 adaptor protein
AF076183_at	0.000211	4.77e-06	21.6333	Pacs1	phosphofurin acidic cluster sorting protein 1
AF045464_s_at	0.000211	4.79e-06	21.6186	Akr7a3	aldo-keto reductase family 7 member A3
U10357_at	0.000211	4.8e-06	21.6124	Pdk2	pyruvate dehydrogenase kinase 2
rc_AI229924_at	0.000219	4.99e-06	21.5029	Ndufa6	NADH:ubiquinone oxidoreductase subunit A6
rc_AA799609_at	0.00022	5.04e-06	21.4733	Nup98	nucleoporin 98
rc_AA925495_at	0.000222	5.13e-06	21.4277	Camk2d	calcium/calmodulin-dependent protein kinase II delta
rc_AI638948_at	0.000224	5.19e-06	21.3917
X61295cds_s_at	0.000224	5.23e-06	21.3719	LOC100362110///LOC100233206///LOC501503///LOC361942///LOC317588///Serinc1///Crp	LRRGT00155-like///LINE-1 retrotransposable element ORF2 protein///nucleic acid binding protein 5///similar to ORF4///hypothetical protein LOC317588///serine incorporator 1///C-reactive protein, pentraxin-related
U48596_g_at	0.000224	5.24e-06	21.3663	LOC100912399///Map3k1	mitogen-activated protein kinase kinase kinase 1-like///mitogen-activated protein kinase kinase kinase 1
rc_AA893618_s_at	0.000227	5.34e-06	21.3112	Nr3c1	nuclear receptor subfamily 3, group C, member 1
U36773_at	0.00023	5.44e-06	21.2614	Gpam	glycerol-3-phosphate acyltransferase, mitochondrial
rc_AA891542_at	0.00023	5.47e-06	21.244	Dnajb5	DnaJ heat shock protein family (Hsp40) member B5
S61973_g_at	0.000232	5.53e-06	21.2127	Grina	glutamate ionotropic receptor NMDA type subunit associated protein 1
rc_AA893663_at	0.000238	5.72e-06	21.121
L08228exon#22_s_at	0.000244	5.91e-06	21.0267	Grin1	glutamate ionotropic receptor NMDA type subunit 1
U14950_at	0.000244	5.92e-06	21.0219	Dlg1	discs large MAGUK scaffold protein 1
U75358_at	0.000244	5.92e-06	21.0214	Pkn2	protein kinase N2
X16933cds_at	0.000249	6.08e-06	20.9498	Hnrnpd	heterogeneous nuclear ribonucleoprotein D
rc_AA875438_at	0.000255	6.27e-06	20.8639	Zswim8	zinc finger, SWIM-type containing 8
M27158cds_at	0.000261	6.44e-06	20.7882	Kcna5	potassium voltage-gated channel subfamily A member 5
X05472cds#1_s_at	0.000274	6.78e-06	20.6458	LOC499355///LOC499182	nucleic acid binding protein 3///nucleic acid binding protein
rc_AA956941_at	0.000274	6.82e-06	20.6309
X14848cds#12_at	0.000274	6.84e-06	20.6213	ND6	NADH dehydrogenase subunit 6
M21354_s_at	0.000274	6.89e-06	20.6034	Col3a1	collagen type III alpha 1 chain
rc_AI639425_g_at	0.000277	7.01e-06	20.5525	RGD1565784	RGD1565784
rc_AA874926_at	0.000277	7.04e-06	20.5426	Prrc2c	proline-rich coiled-coil 2C
M13100cds#4_f_at	0.000277	7.04e-06	20.5424	LOC501503	nucleic acid binding protein 5
AF006664_at	0.000278	7.12e-06	20.512	Nkx2-5	NK2 homeobox 5
rc_AA859627_at	0.000279	7.17e-06	20.4902
rc_AA892520_g_at	0.000281	7.24e-06	20.4654	Vat1	vesicle amine transport 1
X80535cds_at	0.000301	7.82e-06	20.2528	Trhde	thyrotropin-releasing hormone degrading enzyme
rc_AI171962_s_at	0.000301	7.84e-06	20.2465	Anxa1	annexin A1
M62388_g_at	0.000301	7.87e-06	20.2378	Ube2b	ubiquitin-conjugating enzyme E2B
rc_AA894092_at	0.000302	7.93e-06	20.2156	Postn	periostin
M55417exon_s_at	0.000306	8.06e-06	20.1715	Prkcg	protein kinase C, gamma
rc_AA859805_at	0.000306	8.11e-06	20.1553	Loxl1	lysyl oxidase-like 1
rc_AA891521_at	0.000306	8.15e-06	20.1412
X13016_at	0.000306	8.16e-06	20.1366	Cd48	Cd48 molecule
rc_AA900503_at	0.000307	8.22e-06	20.1177
M74494_g_at	0.000308	8.3e-06	20.0912	Atp1a1	ATPase Na+/K+ transporting subunit alpha 1
U31463_at	0.000317	8.57e-06	20.0039	Myh9///Myh9l1	myosin, heavy chain 9, non-muscle///myosin, heavy chain 9, non-muscle-like 1
rc_AA925762_at	0.000322	8.75e-06	19.9498	Marcks	myristoylated alanine rich protein kinase C substrate
rc_AA899253_at	0.000324	8.86e-06	19.9149	Marcks	myristoylated alanine rich protein kinase C substrate
rc_AA875037_at	0.000324	8.87e-06	19.9127	Serpinb9	serpin family B member 9
U35775_g_at	0.000326	8.95e-06	19.887	Add3	adducin 3
U70268UTR#1_at	0.00033	9.13e-06	19.8355
Z14118cds_g_at	0.000332	9.21e-06	19.8103	Pdgfra	platelet derived growth factor receptor alpha
rc_AA955302_at	0.000338	9.4e-06	19.7556	Myo1e	myosin IE
rc_H31363_at	0.000344	9.61e-06	19.6956	Casz1	castor zinc finger 1
rc_AI145502_s_at	0.000349	9.8e-06	19.6427	Ptgfrn	prostaglandin F2 receptor inhibitor
rc_AI137583_at	0.000366	1.03e-05	19.507	Id2	inhibitor of DNA binding 2, HLH protein
S72407_at	0.000373	1.06e-05	19.445	Lama2	laminin subunit alpha 2
M77246_at	0.000381	1.08e-05	19.38	Ap2b1	adaptor-related protein complex 2, beta 1 subunit
rc_AA893667_at	0.000385	1.1e-05	19.3426	Znrf1	zinc and ring finger 1, E3 ubiquitin protein ligase
AF021936_at	0.000385	1.1e-05	19.3269	Cdc42bpb	CDC42 binding protein kinase beta
D10392_i_at	0.00039	1.12e-05	19.2819	Stx1a	syntaxin 1A
Z12158cds_at	0.000392	1.14e-05	19.2491	Pdha1	pyruvate dehydrogenase (lipoamide) alpha 1
M58040_at	0.000392	1.14e-05	19.248	Tfrc	transferrin receptor
M98826mRNA_g_at	0.000393	1.14e-05	19.234	Phkg1	phosphorylase kinase, gamma 1
M12672_at	0.0004	1.17e-05	19.1794	Gnai2	G protein subunit alpha i2
X83537_at	0.000404	1.18e-05	19.1429	Mmp14	matrix metallopeptidase 14
rc_AA925300_at	0.000406	1.19e-05	19.1176	Map3k3	mitogen activated protein kinase kinase kinase 3
S68809_s_at	0.000409	1.21e-05	19.0816	S100a1	S100 calcium binding protein A1
X64403_at	0.000409	1.21e-05	19.077	Cebpg	CCAAT/enhancer binding protein gamma
AJ011115_at	0.000412	1.23e-05	19.0462	Nos3	nitric oxide synthase 3
U75404UTR#1_s_at	0.000413	1.23e-05	19.0322	Akap12	A-kinase anchoring protein 12
S50461_s_at	0.000416	1.25e-05	19.0029	Gna12	G protein subunit alpha 12
rc_AI234730_at	0.000417	1.26e-05	18.985	Pafah1b1	platelet-activating factor acetylhydrolase 1b, regulatory subunit 1
rc_AA801029_s_at	0.000426	1.29e-05	18.922	Nr2f6	nuclear receptor subfamily 2, group F, member 6
rc_AA892318_at	0.000435	1.32e-05	18.8583	Arl6ip4	ADP-ribosylation factor like GTPase 6 interacting protein 4
rc_AA965154_at	0.000446	1.36e-05	18.7813	Ywhae	tyrosine 3-monooxygenase/tryptophan 5-monooxygenase activation protein, epsilon
M15523_s_at	0.000456	1.4e-05	18.6992	Prkce	protein kinase C, epsilon
AJ011115_g_at	0.000456	1.4e-05	18.6972	Nos3	nitric oxide synthase 3
rc_AA875633_at	0.000456	1.41e-05	18.6925
rc_AA850734_at	0.000462	1.43e-05	18.6524	Vegfa	vascular endothelial growth factor A
AF041107_g_at	0.000462	1.43e-05	18.6436	Ralgapa1	Ral GTPase activating protein catalytic alpha subunit 1
rc_AI112391_s_at	0.000475	1.48e-05	18.5608	Ptpn1	protein tyrosine phosphatase, non-receptor type 1
AA958274_at	0.000492	1.54e-05	18.4495
rc_AA800651_s_at	0.000492	1.55e-05	18.4441	Ppp2r5a	protein phosphatase 2, regulatory subunit B', alpha
D10853_at	0.000492	1.55e-05	18.4419	Ppat	phosphoribosyl pyrophosphate amidotransferase
D00575_at	0.000495	1.56e-05	18.4162	Cga	glycoprotein hormones, alpha polypeptide
rc_AI639391_at	0.000499	1.6e-05	18.3562	Teddm1	transmembrane epididymal protein 1
rc_AA799449_at	0.000499	1.6e-05	18.3542	Nap1l4	nucleosome assembly protein 1-like 4
rc_AA891726_s_at	0.000499	1.6e-05	18.3537	Slc34a1	solute carrier family 34 member 1
X68400_at	0.000499	1.61e-05	18.3505	Prkch	protein kinase C, eta
U35775_at	0.000499	1.61e-05	18.3485	Add3	adducin 3
rc_AA894089_s_at	0.000501	1.62e-05	18.3315	Pja2	praja ring finger ubiquitin ligase 2
X06554cds_s_at	0.000512	1.66e-05	18.2657	Mag	myelin-associated glycoprotein
rc_AI639534_g_at	0.000515	1.67e-05	18.2448	Cfp	complement factor properdin
rc_AI639141_at	0.000523	1.71e-05	18.1922	Stat3	signal transducer and activator of transcription 3
X59677mRNA_s_at	0.000536	1.76e-05	18.1186	Muc3///Slc13a2	mucin 3, intestinal///solute carrier family 13 member 2
S57478cds_s_at	0.000536	1.76e-05	18.1145	Anxa1	annexin A1
AF081148_s_at	0.000536	1.77e-05	18.1049	Adgrl2	adhesion G protein-coupled receptor L2
rc_AA944177_at	0.000538	1.78e-05	18.0848
AF015305_at	0.000549	1.82e-05	18.0261	LOC100911721///Slc29a2	equilibrative nucleoside transporter 2-like///solute carrier family 29 (equilibrative nucleoside transporter), member 2
rc_AA998683_g_at	0.000551	1.83e-05	18.0088	Hspb1	heat shock protein family B (small) member 1
U47313_at	0.000571	1.91e-05	17.9098	Zmiz1	zinc finger, MIZ-type containing 1
U66478_at	0.000584	1.96e-05	17.8445	Smad1	SMAD family member 1
M23995_at	0.00059	1.99e-05	17.807	Aldh1a7	aldehyde dehydrogenase family 1, subfamily A7
X74293_s_at	0.00059	1.99e-05	17.8013	Itga7	integrin subunit alpha 7
rc_AA899320_at	0.000612	2.07e-05	17.7018	Ndufb1	NADH:ubiquinone oxidoreductase subunit B1
rc_AA799542_at	0.000619	2.1e-05	17.6658	Rac1	ras-related C3 botulinum toxin substrate 1
rc_AA894165_at	0.000631	2.15e-05	17.6075	Pus3	pseudouridylate synthase 3
X02284_at	0.000633	2.17e-05	17.5879	Aldob	aldolase, fructose-bisphosphate B
rc_AA894345_at	0.000633	2.17e-05	17.5838	Pea15	phosphoprotein enriched in astrocytes 15
X68199_at	0.000637	2.19e-05	17.5601	Myo1b	myosin Ib
rc_AA891107_at	0.00064	2.21e-05	17.5406	Nudt4	nudix hydrolase 4
rc_AA946532_at	0.000641	2.22e-05	17.5238	Abcd3	ATP binding cassette subfamily D member 3
X69767_at	0.000641	2.23e-05	17.52	Dmd	dystrophin
rc_AI073232_s_at	0.000644	2.25e-05	17.5005	Pcsk7	proprotein convertase subtilisin/kexin type 7
L22761_at	0.000645	2.26e-05	17.4887	Gata4	GATA binding protein 4
X63143_s_at	0.000645	2.27e-05	17.4778	Sdc3	syndecan 3
rc_AA892557_g_at	0.000657	2.31e-05	17.4261	Cmtm6	CKLF-like MARVEL transmembrane domain containing 6
X77934cds_g_at	0.000659	2.33e-05	17.4105	Aplp2	amyloid beta precursor like protein 2
U36444cds#1_g_at	0.00066	2.34e-05	17.3971	Cdk16	cyclin-dependent kinase 16
U23146cds_s_at	0.000662	2.36e-05	17.3781	Akap12	A-kinase anchoring protein 12
rc_AA859834_at	0.000662	2.36e-05	17.3732
U44129_at	0.000664	2.38e-05	17.3567	Lman1	lectin, mannose-binding, 1
K02423cds_s_at	0.000664	2.39e-05	17.35	Myl1	myosin, light chain 1
rc_AA799497_g_at	0.000672	2.42e-05	17.3148
U75405UTR#1_f_at	0.0007	2.53e-05	17.2042	Col1a1	collagen, type I, alpha 1
M55017exon_s_at	0.000701	2.54e-05	17.1941	Ncl	nucleolin
rc_AA875147_at	0.000708	2.58e-05	17.1611	Rtf1	Rtf1, Paf1/RNA polymerase II complex component, homolog (S. cerevisiae)
rc_AA800622_at	0.000709	2.59e-05	17.1488	Trappc6b	trafficking protein particle complex 6B
rc_AA799614_at	0.00073	2.67e-05	17.0694	Sirt2	sirtuin 2
rc_AA874928_at	0.00073	2.68e-05	17.0615	Snx4	sorting nexin 4
rc_AA892488_g_at	0.000739	2.72e-05	17.0248	Hoga1	4-hydroxy-2-oxoglutarate aldolase 1
rc_AA892578_at	0.000739	2.74e-05	17.008	Medag	mesenteric estrogen-dependent adipogenesis
rc_AA957218_at	0.000739	2.74e-05	17.0044	Ccnd1	cyclin D1
rc_AA892500_at	0.000739	2.76e-05	16.9948	Ulk2	unc-51 like autophagy activating kinase 2
L20682mRNA#1_g_at	0.000739	2.76e-05	16.9894	Ets1	ETS proto-oncogene 1, transcription factor
rc_AI638949_s_at	0.000739	2.76e-05	16.9881	Ddrgk1	DDRGK domain containing 1
X89383_at	0.000771	2.89e-05	16.8778	Snrk	SNF related kinase
rc_AI639118_at	0.000771	2.9e-05	16.87	Cadps2	calcium dependent secretion activator 2
U13396_at	0.000797	3.01e-05	16.7804	Jak2	Janus kinase 2
AA685903_at	0.000823	3.12e-05	16.6914	Hsp90b1	heat shock protein 90 beta family member 1
X02601_at	0.000823	3.14e-05	16.6738	Mmp3	matrix metallopeptidase 3
rc_AA874889_g_at	0.000823	3.15e-05	16.6693
AF004017_at	0.000823	3.15e-05	16.6691	Slc4a4	solute carrier family 4 member 4
rc_AA874912_at	0.000823	3.15e-05	16.667
rc_AA874830_at	0.000833	3.2e-05	16.6286	Gas6	growth arrest specific 6
U76557_at	0.000833	3.22e-05	16.6173	Ogt	O-linked N-acetylglucosamine (GlcNAc) transferase
AF089839_at	0.000833	3.22e-05	16.6153	Nsf	N-ethylmaleimide sensitive factor, vesicle fusing ATPase
U27767_at	0.000841	3.26e-05	16.5851	Rgs4	regulator of G-protein signaling 4
Y09507_at	0.000843	3.28e-05	16.573	Hif1a	hypoxia inducible factor 1 alpha subunit
rc_AA893260_at	0.000856	3.34e-05	16.5284
U55938_at	0.000857	3.35e-05	16.5179	St8sia3	ST8 alpha-N-acetyl-neuraminide alpha-2,8-sialyltransferase 3
M87854_at	0.000866	3.4e-05	16.4871	Grk2	G protein-coupled receptor kinase 2
X13167cds_s_at	0.000874	3.44e-05	16.4586	Nfia	nuclear factor I/A
AB017655_s_at	0.000881	3.47e-05	16.4331	Chrm2	cholinergic receptor, muscarinic 2
rc_AA849769_g_at	0.000888	3.51e-05	16.4057	Fstl1	follistatin-like 1
rc_AI228025_s_at	0.000889	3.53e-05	16.397	Calcrl	calcitonin receptor-like
AF009329_at	0.000903	3.59e-05	16.3526	Bhlhe41	basic helix-loop-helix family, member e41
rc_AI178921_s_at	0.000907	3.63e-05	16.3292	Ide	insulin degrading enzyme
rc_AA955167_s_at	0.000907	3.63e-05	16.3289	Marcks	myristoylated alanine rich protein kinase C substrate
U50194_at	0.000907	3.64e-05	16.3207	Tpp2	tripeptidyl peptidase 2
Y13590_at	0.000918	3.7e-05	16.2801	Cast	calpastatin
rc_AA875405_at	0.000918	3.7e-05	16.279	Foxs1	forkhead box S1
AF091247_s_at	0.000925	3.74e-05	16.255	Kcnq3	potassium voltage-gated channel subfamily Q member 3
U92655_at	0.000931	3.78e-05	16.2313	Kcnq1	potassium voltage-gated channel subfamily Q member 1
S48813_s_at	0.000938	3.82e-05	16.208	Grk2	G protein-coupled receptor kinase 2
S80345_s_at	0.000946	3.86e-05	16.181	Vhl	von Hippel-Lindau tumor suppressor
L27487_at	0.000957	3.91e-05	16.1465	Calcrl	calcitonin receptor-like
rc_AI104513_at	0.000965	3.96e-05	16.1196	Cox5a	cytochrome c oxidase subunit 5A
D14419_s_at	0.000966	3.97e-05	16.1109	Ppp2r2a	protein phosphatase 2, regulatory subunit B, alpha
AF039583_s_at	0.00097	4e-05	16.0948	Cd55	CD55 molecule, decay accelerating factor for complement
rc_H31623_s_at	0.000972	4.02e-05	16.0834	Slk	STE20-like kinase
rc_AI231472_s_at	0.000983	4.09e-05	16.0454	Col1a1	collagen, type I, alpha 1
AJ002940cds_s_at	0.000983	4.09e-05	16.0417	Rara	retinoic acid receptor, alpha
rc_AA799637_at	0.000983	4.1e-05	16.036	Lims1	LIM zinc finger domain containing 1
rc_AI638970_at	0.000985	4.12e-05	16.0227	Hrasls5	HRAS-like suppressor family, member 5
D13376_at	0.000985	4.13e-05	16.0186	Ak1	adenylate kinase 1
M18331_at	0.000996	4.19e-05	15.9874	Prkce	protein kinase C, epsilon
rc_AA875072_at	0.001	4.22e-05	15.9674
rc_AA800712_at	0.00101	4.25e-05	15.9517	Stk38	serine/threonine kinase 38
D00913_g_at	0.00101	4.27e-05	15.9415	Icam1	intercellular adhesion molecule 1
L14462_at	0.00101	4.28e-05	15.9342	Aes	amino-terminal enhancer of split
rc_AA800015_at	0.00102	4.34e-05	15.9031	Taf10	TATA-box binding protein associated factor 10
U35890_at	0.00102	4.34e-05	15.9015	Galnt1	polypeptide N-acetylgalactosaminyltransferase 1
AF075382_at	0.00102	4.38e-05	15.8829	Socs2	suppressor of cytokine signaling 2
rc_AA893074_at	0.00103	4.43e-05	15.8547	Zswim7	zinc finger, SWIM-type containing 7
D30740_at	0.00104	4.46e-05	15.8361	Ywhaz	tyrosine 3-monooxygenase/tryptophan 5-monooxygenase activation protein, zeta
L04535_at	0.00104	4.51e-05	15.8117	Sstr5	somatostatin receptor 5
rc_AA799832_at	0.00106	4.57e-05	15.7802
D78018_s_at	0.00106	4.58e-05	15.7741	Nfia	nuclear factor I/A
X74565cds_at	0.00107	4.67e-05	15.7302	Ptbp1	polypyrimidine tract binding protein 1
M76535cds_at	0.00107	4.67e-05	15.7287	Gja5	gap junction protein, alpha 5
AB012235_at	0.00108	4.72e-05	15.7048	Nf1x	nuclear factor 1 X
AF016296_at	0.00108	4.77e-05	15.6788	Nrp1	neuropilin 1
E12829cds_at	0.00108	4.78e-05	15.6767	Cand1	cullin-associated and neddylation-dissociated 1
AF033109_g_at	0.00108	4.79e-05	15.6711	Stx8	syntaxin 8
M83196_at	0.00108	4.79e-05	15.6687	Map1a	microtubule-associated protein 1A
M18349cds#1_s_at	0.0011	4.87e-05	15.6321	Ptprc	protein tyrosine phosphatase, receptor type, C
rc_AA892006_g_at	0.0011	4.88e-05	15.6254	Atp6v1a	ATPase H+ transporting V1 subunit A
S49760_at	0.0011	4.91e-05	15.6118	Dgka	diacylglycerol kinase, alpha
AB012231_s_at	0.0011	4.92e-05	15.6068	Nfib	nuclear factor I/B
AF022085_at	0.0011	4.94e-05	15.5975	Gnb4	G protein subunit beta 4
rc_AA800232_at	0.0011	4.95e-05	15.5958	Nrbp1	nuclear receptor binding protein 1
U67082_at	0.00111	5e-05	15.5702	Zfp386	zinc finger protein 386 (Kruppel-like)
D84477_at	0.00111	5.02e-05	15.5621	Rhoa	ras homolog family member A
rc_AI234969_s_at	0.00112	5.07e-05	15.5371	Gata4	GATA binding protein 4
AJ007627_at	0.00112	5.08e-05	15.5341	Kcnh3	potassium voltage-gated channel subfamily H member 3
D78588_at	0.00112	5.08e-05	15.5331	Dgkz	diacylglycerol kinase zeta
rc_AA893443_at	0.00114	5.21e-05	15.4741	Rap1b	RAP1B, member of RAS oncogene family
U36772_at	0.00115	5.23e-05	15.4652	Gpam	glycerol-3-phosphate acyltransferase, mitochondrial
M64780_at	0.00116	5.29e-05	15.4389	Agrn	agrin
AF045564_at	0.00118	5.41e-05	15.3863	Ndrg4	NDRG family member 4
rc_AA849648_g_at	0.00118	5.42e-05	15.3838	Rpl21	ribosomal protein L21
AF093268_s_at	0.00118	5.43e-05	15.3796	Homer1	homer scaffolding protein 1
Z49748exon_at	0.00118	5.44e-05	15.3765	Chrm4	cholinergic receptor, muscarinic 4
rc_AI234060_s_at	0.00118	5.48e-05	15.3583	Lox	lysyl oxidase
AB020504_at	0.00119	5.51e-05	15.3447	Pmf31	PMF32 protein
L39991_at	0.00119	5.56e-05	15.3251	Nup98	nucleoporin 98
rc_AA892526_at	0.0012	5.59e-05	15.3126	Tmc6	transmembrane channel like 6
rc_AI639209_at	0.0012	5.62e-05	15.3002
AB016161cds_i_at	0.0012	5.65e-05	15.2862	Gabbr1	gamma-aminobutyric acid type B receptor subunit 1
L27651_at	0.00123	5.79e-05	15.2327	Slc22a7	solute carrier family 22 member 7
rc_AI639410_i_at	0.00123	5.79e-05	15.2294
AF055292mRNA_at	0.00126	5.95e-05	15.1699	Stat6	signal transducer and activator of transcription 6
X12752_at	0.00126	5.96e-05	15.1642	Cebpa	CCAAT/enhancer binding protein alpha
rc_AA859885_at	0.00127	6.02e-05	15.1432
rc_AI235506_s_at	0.00127	6.05e-05	15.1309	Ralbp1	ralA binding protein 1
rc_AA874952_at	0.00127	6.09e-05	15.1132	Zmym4	zinc finger MYM-type containing 4
AF062594_g_at	0.00127	6.1e-05	15.1124	Nap1l1	nucleosome assembly protein 1-like 1
M74054_s_at	0.00127	6.11e-05	15.106	Agtr1a	angiotensin II receptor, type 1a
D44481_at	0.00128	6.14e-05	15.0972	Crk	CRK proto-oncogene, adaptor protein
rc_AA892918_at	0.00129	6.21e-05	15.0713	Tjp1	tight junction protein 1
rc_AI639260_at	0.0013	6.26e-05	15.0537	Immt	inner membrane mitochondrial protein
S75991_at	0.0013	6.29e-05	15.0396	Scn7a	sodium voltage-gated channel alpha subunit 7
rc_AA891670_at	0.0013	6.31e-05	15.0332	Man2b1	mannosidase, alpha, class 2B, member 1
rc_AA859533_at	0.0013	6.34e-05	15.022	Tulp1	tubby like protein 1
rc_AA891651_g_at	0.0013	6.35e-05	15.0203	LOC683884///Ndufab1	similar to Acyl carrier protein, mitochondrial precursor (ACP) (NADH-ubiquinone oxidoreductase 9.6 kDa subunit) (CI-SDAP)///NADH dehydrogenase (ubiquinone) 1, alpha/beta subcomplex, 1
U30788_g_at	0.00131	6.42e-05	14.9934	RGD1306215	similar to hypothetical protein MGC36831
M29249cds_at	0.00132	6.47e-05	14.9752	Hmgcr	3-hydroxy-3-methylglutaryl-CoA reductase
rc_AA875069_at	0.00135	6.62e-05	14.9241
D84418_s_at	0.00135	6.66e-05	14.9111	LOC100911856///RGD1559962///RGD1561694///Hmgb2l1///Hmgb2	high mobility group protein B2-like///similar to High mobility group protein 2 (HMG-2)///similar to High mobility group protein 2 (HMG-2)///high mobility group box 2-like 1///high mobility group box 2
X70706cds_at	0.00135	6.69e-05	14.8991	Pls3	plastin 3
rc_AI231164_s_at	0.00135	6.7e-05	14.8986	Tra2b	transformer 2 beta homolog (Drosophila)
D86581_at	0.00136	6.74e-05	14.8829	Chrd	chordin
rc_AA892835_at	0.00137	6.83e-05	14.8532	Btf3l4///RGD1561589	basic transcription factor 3-like 4///similar to RIKEN cDNA 5730434I03 gene
M81642_at	0.00137	6.83e-05	14.8522	F2r	coagulation factor II (thrombin) receptor
rc_AA891475_at	0.00137	6.85e-05	14.847
rc_AA892791_at	0.0014	6.99e-05	14.8002	Ercc1	ERCC excision repair 1, endonuclease non-catalytic subunit
rc_AA892042_at	0.0014	7.01e-05	14.7936	Ddx3x	DEAD-box helicase 3, X-linked
U02506UTR#1_s_at	0.0014	7.02e-05	14.7911	Pigr	polymeric immunoglobulin receptor
M80826_at	0.0014	7.03e-05	14.7889	Tff3	trefoil factor 3, intestinal
rc_AA866454_at	0.00141	7.09e-05	14.7683	Tmem214	transmembrane protein 214
U69272_at	0.00141	7.12e-05	14.759	Il15	interleukin 15
AA801441_at	0.00141	7.14e-05	14.7542	Pafah1b1	platelet-activating factor acetylhydrolase 1b, regulatory subunit 1
rc_AA875225_g_at	0.00145	7.37e-05	14.6812	Gnai2	G protein subunit alpha i2
rc_AA817843_at	0.00145	7.41e-05	14.67	Nfyb	nuclear transcription factor Y subunit beta
U75927UTR#1_at	0.00145	7.42e-05	14.6673
rc_AA892888_at	0.00146	7.44e-05	14.6589	Mettl7b	methyltransferase like 7B
L10669_g_at	0.00146	7.47e-05	14.6497	Pygm	phosphorylase, glycogen, muscle
rc_AA799657_at	0.00148	7.62e-05	14.6068	Ppp1r13l	protein phosphatase 1, regulatory subunit 13 like
rc_AA893788_at	0.00149	7.65e-05	14.5975	Cbx5	chromobox 5
rc_AI178007_at	0.00151	7.82e-05	14.5495	Tpp2	tripeptidyl peptidase 2
rc_AA859896_at	0.00152	7.85e-05	14.5406	Marcks	myristoylated alanine rich protein kinase C substrate
rc_AA875042_at	0.00152	7.9e-05	14.5266	Fam160b1	family with sequence similarity 160, member B1
U72497_at	0.00155	8.04e-05	14.4859	LOC100911581///Faah	fatty-acid amide hydrolase 1-like///fatty acid amide hydrolase
D16309_at	0.00155	8.07e-05	14.4775	Ccnd3	cyclin D3
rc_AI171243_at	0.00155	8.11e-05	14.4665	Rpa3	replication protein A3
E12743exon_s_at	0.00155	8.11e-05	14.4658	Cckar	cholecystokinin A receptor
U12268_at	0.00156	8.16e-05	14.453	Ca5a	carbonic anhydrase 5A
U00926_at	0.00157	8.23e-05	14.4346	Atp5d	ATP synthase, H+ transporting, mitochondrial F1 complex, delta subunit
J03588_at	0.00157	8.24e-05	14.4321	Gamt	guanidinoacetate N-methyltransferase
U44091_at	0.00157	8.29e-05	14.4166	Rere	arginine-glutamic acid dipeptide repeats
U77953cds_s_at	0.00157	8.31e-05	14.4112	Mchr1	melanin-concentrating hormone receptor 1
rc_AA799551_g_at	0.00157	8.33e-05	14.4062	Rab34	RAB34, member RAS oncogene family
U17837cds_at	0.00158	8.39e-05	14.3902	Prdm2	PR domain 2
S42358_s_at	0.00159	8.46e-05	14.3732	Slc6a11	solute carrier family 6 member 11
rc_AI045794_at	0.00159	8.49e-05	14.364	Hist1h3a	histone cluster 1, H3a
rc_AA799534_at	0.00162	8.65e-05	14.322	Iqsec1	IQ motif and Sec7 domain 1
rc_AA875531_s_at	0.00162	8.67e-05	14.3181	Col1a2	collagen type I alpha 2 chain
rc_AA866240_f_at	0.00163	8.75e-05	14.297
rc_AA799481_at	0.00163	8.77e-05	14.2919	Eed	embryonic ectoderm development
rc_AA893180_at	0.00164	8.83e-05	14.2784	Vsir	V-set immunoregulatory receptor
rc_AA891859_at	0.00164	8.83e-05	14.2776
rc_AI639314_at	0.00164	8.87e-05	14.2665	Nipbl	NIPBL, cohesin loading factor
U36444cds#1_at	0.00165	8.93e-05	14.2527	Cdk16	cyclin-dependent kinase 16
rc_AA891589_s_at	0.00165	8.96e-05	14.2441	Sardh	sarcosine dehydrogenase
X74226_at	0.00165	8.97e-05	14.2431	Phldb1	pleckstrin homology-like domain, family B, member 1
D30734_at	0.00171	9.32e-05	14.1571	Rasa2	RAS p21 protein activator 2
rc_AA866306_at	0.00172	9.4e-05	14.1398	Shisa4	shisa family member 4
rc_AA799569_at	0.00172	9.4e-05	14.1389	Stat2	signal transducer and activator of transcription 2
rc_AA800216_at	0.00172	9.44e-05	14.1297	Ldb3	LIM domain binding 3
AF034900mRNA_i_at	0.00174	9.59e-05	14.0949	LOC100910739///LOC100362856///Olr1701///Olr1700///Olr1699///Olr1697	olfactory receptor 10C1-like///olfactory receptor-like protein-like///olfactory receptor 1701///olfactory receptor 1700///olfactory receptor 1699///olfactory receptor 1697
X61296cds#2_f_at	0.00174	9.61e-05	14.0901	LOC499355///LOC499182	nucleic acid binding protein 3///nucleic acid binding protein
rc_AI234915_at	0.00175	9.64e-05	14.0827	Fam162a	family with sequence similarity 162, member A
M64986_at	0.00176	9.74e-05	14.0609	Hmgb1	high mobility group box 1
AF061443_at	0.00177	9.79e-05	14.049	Lgr4	leucine-rich repeat-containing G protein-coupled receptor 4
rc_AA818894_at	0.00178	9.88e-05	14.0282	Srgn	serglycin
rc_AA944397_at	0.00178	9.92e-05	14.0198	LOC100362895///Hsp90aa1	heat shock protein 1, alpha-like///heat shock protein 90, alpha (cytosolic), class A member 1
J03886_at	0.00179	9.97e-05	14.0098	Mylk2	myosin light chain kinase 2
D64046_g_at	0.00179	9.99e-05	14.0055	Pik3r2	phosphoinositide-3-kinase regulatory subunit 2
rc_AI639002_i_at	0.00181	0.000101	13.9735
rc_AA891911_at	0.00181	0.000101	13.9729	Sprr1a	small proline-rich protein 1A
X57986mRNA_r_at	0.00182	0.000102	13.9558	Prkaca	protein kinase cAMP-activated catalytic subunit alpha
D10874_at	0.00183	0.000103	13.9396	Atp6v0c	ATPase H+ transporting V0 subunit C
S73424_s_at	0.00183	0.000104	13.9217	Mif	macrophage migration inhibitory factor (glycosylation-inhibiting factor)
L07578_at	0.00183	0.000104	13.9202	Csnk1d	casein kinase 1, delta
rc_AA799932_at	0.00184	0.000104	13.9076	Tmem116	transmembrane protein 116
J02998_at	0.00184	0.000105	13.9024	Rab1a	RAB1A, member RAS oncogene family
rc_AA965147_at	0.00184	0.000105	13.8996	Hnrnpa1	heterogeneous nuclear ribonucleoprotein A1
D90265_s_at	0.00186	0.000106	13.8717	Psma1	proteasome subunit alpha 1
L10669_at	0.00187	0.000107	13.8543	Pygm	phosphorylase, glycogen, muscle
rc_AA891694_at	0.0019	0.000109	13.8221
D42012cds_s_at	0.00192	0.00011	13.7921	LOC100911800///RT1-Ha	HLA class II histocompatibility antigen, DP alpha 1 chain-like///RT1 class II, locus Ha
U17604_at	0.00192	0.00011	13.7889	Rtn1	reticulon 1
K01677_at	0.00193	0.000111	13.7751	Eif5	eukaryotic translation initiation factor 5
rc_AA893237_at	0.00193	0.000111	13.7657	Tmem205	transmembrane protein 205
Z78279_g_at	0.00193	0.000112	13.7641	Col1a1	collagen, type I, alpha 1
rc_AA925887_at	0.00193	0.000112	13.7516	LOC100911343///Pcyt1a	choline-phosphate cytidylyltransferase A-like///phosphate cytidylyltransferase 1, choline, alpha
rc_AI639478_at	0.00193	0.000112	13.7484	Pdia2	protein disulfide isomerase family A, member 2
M27207mRNA_s_at	0.00194	0.000113	13.7388	Col1a1	collagen, type I, alpha 1
M25646_at	0.00196	0.000114	13.714	Avp	arginine vasopressin
rc_AA892666_at	0.00196	0.000114	13.7113	Galm	galactose mutarotase
rc_AI145177_f_at	0.00197	0.000115	13.6891	Egr4	early growth response 4
D12769_at	0.00204	0.00012	13.6137	Klf9	Kruppel-like factor 9
E03859cds_s_at	0.00204	0.00012	13.6043	Rab11a	RAB11a, member RAS oncogene family
L06482_at	0.00207	0.000122	13.5695	Rxra	retinoid X receptor alpha
rc_AA799804_at	0.00207	0.000122	13.5677
rc_AI176658_s_at	0.0021	0.000124	13.5321	Hspb1	heat shock protein family B (small) member 1
X05834_at	0.00211	0.000125	13.5175	Fn1	fibronectin 1
rc_AA892895_i_at	0.00211	0.000125	13.5173	Rps15	ribosomal protein S15
rc_AA943331_s_at	0.00211	0.000125	13.5133	Nras	neuroblastoma RAS viral oncogene homolog
AB005540_at	0.00213	0.000127	13.4894	Cdk17	cyclin-dependent kinase 17
rc_AA875209_at	0.00213	0.000127	13.4853
L12384_at	0.00213	0.000127	13.4765	Arf5	ADP-ribosylation factor 5
X62160_at	0.00214	0.000128	13.4647	Dctn1	dynactin subunit 1
rc_AA891695_i_at	0.00215	0.000129	13.4535	Ly6al	lymphocyte antigen 6 complex, locus A-like
L08505_at	0.00216	0.00013	13.4387	Dync1h1	dynein cytoplasmic 1 heavy chain 1
X05472cds#3_f_at	0.00217	0.000131	13.4238	LOC499355///LOC499182///Serinc1	nucleic acid binding protein 3///nucleic acid binding protein///serine incorporator 1
AF031642_at	0.00217	0.000131	13.4123	Slc14a2	solute carrier family 14 member 2
L09656_at	0.00217	0.000132	13.4081	Tcf12	transcription factor 12
rc_AA799340_at	0.00217	0.000132	13.4078
AB009890_at	0.00219	0.000133	13.3853	Tpbpa	trophoblast specific protein alpha
E07296cds_s_at	0.0022	0.000134	13.3697	Mgat1	mannosyl (alpha-1,3-)-glycoprotein beta-1,2-N-acetylglucosaminyltransferase
rc_AI638980_at	0.00221	0.000134	13.3621	Slc1a2	solute carrier family 1 (glial high affinity glutamate transporter), member 2
U01227_s_at	0.00221	0.000135	13.3513	Htr3a	5-hydroxytryptamine receptor 3A
U01347_f_at	0.00222	0.000136	13.3433	Nat2	N-acetyltransferase 2
U49056_at	0.00224	0.000137	13.3185	Scaf1	SR-related CTD-associated factor 1
rc_H31351_at	0.00224	0.000138	13.31	Zfp496	zinc finger protein 496
AB022209_s_at	0.00225	0.000138	13.2981	Hnrnpf	heterogeneous nuclear ribonucleoprotein F
rc_AA875275_at	0.00227	0.00014	13.2734
rc_H31692_at	0.00227	0.00014	13.2713
AB013454_at	0.00228	0.000141	13.2538	Rpl17	ribosomal protein L17
AF072124_at	0.00228	0.000142	13.2511	Casp7	caspase 7
rc_AA799800_at	0.00229	0.000142	13.2463	Sox17	SRY box 17
S82229_s_at	0.0023	0.000143	13.2323	Npr1	natriuretic peptide receptor 1
rc_AI176778_at	0.0023	0.000143	13.2224	Wdr37	WD repeat domain 37
rc_AA891758_at	0.00233	0.000146	13.1915	Mcm3ap	minichromosome maintenance complex component 3 associated protein
AB012230_g_at	0.00234	0.000146	13.1786	Nfib	nuclear factor I/B
U24070_at	0.00236	0.000148	13.1612	Unc13a	unc-13 homolog A
rc_AI171644_s_at	0.00236	0.000148	13.1527	Cox6a2	cytochrome c oxidase subunit 6A2
rc_AI639195_i_at	0.00237	0.000149	13.1393
AFFX_ratb1/X12957_at	0.00238	0.00015	13.1334
X59864mRNA_at	0.0024	0.000152	13.1061	H19	H19, imprinted maternally expressed transcript (non-protein coding)
AF002281_at	0.0024	0.000152	13.1024	Pdlim3	PDZ and LIM domain 3
rc_AA800026_at	0.00243	0.000154	13.0752	Gcn1l1	GCN1 eIF2 alpha kinase activator-like 1
J02592_s_at	0.00243	0.000154	13.0707	Gstm2	glutathione S-transferase mu 2
L27061_at	0.00247	0.000157	13.0351	Pde4c	phosphodiesterase 4C
U72741_g_at	0.00248	0.000158	13.0165	Lgals9	galectin 9
rc_AA874982_at	0.00248	0.000158	13.0127
X70369_s_at	0.00249	0.000159	13.0007	Col3a1	collagen type III alpha 1 chain
AF012887_g_at	0.00249	0.000159	12.9985	Sycn	syncollin
rc_AA892642_at	0.0025	0.00016	12.9851
rc_AI639215_at	0.0025	0.000161	12.9796
rc_AI069990_at	0.0025	0.000161	12.9765	Tpp2	tripeptidyl peptidase 2
X56228_at	0.00251	0.000162	12.9675	Tst	thiosulfate sulfurtransferase
AF022081_at	0.00251	0.000162	12.9639	Rnf4	ring finger protein 4
U87971_at	0.00251	0.000163	12.9566	Stx5	syntaxin 5
D38056_at	0.00251	0.000163	12.954	Efna1	ephrin A1
rc_AA894101_at	0.00252	0.000163	12.9488	Ntan1	N-terminal asparagine amidase
rc_AA944324_at	0.00253	0.000164	12.9329	Arf6	ADP-ribosylation factor 6
rc_AA891535_at	0.00253	0.000165	12.9316	Mfsd14a	major facilitator superfamily domain containing 14A
rc_AA859757_g_at	0.00254	0.000166	12.9176
rc_AI237016_at	0.00255	0.000167	12.9007	H2afy	H2A histone family, member Y
S78284_s_at	0.00255	0.000167	12.8991	Bcl2l1	Bcl2-like 1
rc_AA875129_at	0.00255	0.000167	12.8976	Elp4	elongator acetyltransferase complex subunit 4
M86389cds_s_at	0.00255	0.000168	12.8916	Hspb1	heat shock protein family B (small) member 1
rc_AA957917_s_at	0.00256	0.000169	12.8772	Slc7a1	solute carrier family 7 member 1
rc_AA800850_at	0.00256	0.000169	12.8715
rc_AA894330_s_at	0.00256	0.000169	12.8712	Camk2d	calcium/calmodulin-dependent protein kinase II delta
rc_AA956930_s_at	0.00256	0.00017	12.8691	Ece1	endothelin converting enzyme 1
S45663_at	0.00258	0.000171	12.8522	RGD1560015///Tecr	similar to glycoprotein, synaptic 2///trans-2,3-enoyl-CoA reductase
rc_AA859693_at	0.00258	0.000171	12.8476
L20823_at	0.00258	0.000171	12.8451	Stx2	syntaxin 2
rc_AI228247_at	0.00258	0.000172	12.8447	Gnai1///Gnai3	G protein subunit alpha i1///G protein subunit alpha i3
M81687_at	0.00258	0.000172	12.8388	Sdc2	syndecan 2
rc_AA891969_at	0.00258	0.000173	12.8323	LOC100912037///C1d	nuclear nucleic acid-binding protein C1D-like///C1D nuclear receptor co-repressor
AB012230_at	0.00259	0.000174	12.8195	Nfib	nuclear factor I/B
rc_AA800737_at	0.00259	0.000174	12.8145	Pkp4	plakophilin 4
rc_AI639343_at	0.00259	0.000174	12.8142
U31777_g_at	0.00259	0.000175	12.8076	LOC100911672///Atn1	atrophin-1-like///atrophin 1
rc_H31550_at	0.00259	0.000175	12.8044
rc_AI069982_s_at	0.00259	0.000175	12.8037	Cdc42bpa	CDC42 binding protein kinase alpha
Y13336cds_at	0.00261	0.000176	12.7868	Dad1	defender against cell death 1
rc_AI072435_at	0.00261	0.000177	12.7805	Ybx1	Y box binding protein 1
M91450_at	0.00263	0.000179	12.7607	Cdx1	caudal type homeo box 1
L12383_at	0.00264	0.000179	12.7511	Arf4	ADP-ribosylation factor 4
rc_AA891902_g_at	0.00264	0.00018	12.7437	Ankfy1	ankyrin repeat and FYVE domain containing 1
U36773_g_at	0.00264	0.000181	12.7373	Gpam	glycerol-3-phosphate acyltransferase, mitochondrial
rc_AI176461_s_at	0.00264	0.000181	12.7335	Glg1	golgi glycoprotein 1
D31962cds_at	0.00264	0.000181	12.7312	Dlc1	DLC1 Rho GTPase activating protein
rc_AA800211_at	0.00264	0.000181	12.73	Pnpo	pyridoxamine 5'-phosphate oxidase
X95990exon_s_at	0.00264	0.000181	12.7292	C5ar1	complement component 5a receptor 1
X53773_at	0.00264	0.000181	12.7292	Ap2a2	adaptor-related protein complex 2, alpha 2 subunit
rc_AA799497_at	0.00264	0.000182	12.725
M83567_s_at	0.00264	0.000182	12.721	RGD1559532///Prp15	RGD1559532///proline-rich protein 15
rc_AA900850_at	0.00264	0.000182	12.7188
J02649_at	0.00264	0.000182	12.7161	Atp4a	ATPase H+/K+ transporting alpha subunit
U77880_at	0.00264	0.000183	12.7056	Pde7a	phosphodiesterase 7A
rc_AI234146_at	0.00264	0.000183	12.705	Csrp1	cysteine and glycine-rich protein 1
X78949_at	0.00267	0.000186	12.6767	P4ha1	prolyl 4-hydroxylase subunit alpha 1
Y13275_at	0.00269	0.000187	12.6608	Tspan8	tetraspanin 8
AF055667mRNA_at	0.00272	0.000189	12.6368	RT1-M5	RT1 class Ib, locus M5
S45392_at	0.00272	0.00019	12.6292	Hsp90ab1	heat shock protein 90 alpha family class B member 1
rc_AI171734_s_at	0.00273	0.000191	12.6219	Fh	fumarate hydratase
rc_AI639517_at	0.00273	0.000192	12.6121
U89745_at	0.00275	0.000193	12.5981	LOC207127	similar to preprotein translocase
U03763cds_at	0.00276	0.000194	12.589	Pla2g5	phospholipase A2, group V
U83897_at	0.00278	0.000196	12.5669	Cyth3	cytohesin 3
M83298_g_at	0.00278	0.000197	12.5591	Ppp2r2a	protein phosphatase 2, regulatory subunit B, alpha
U36771_at	0.00278	0.000197	12.5567	Gpam	glycerol-3-phosphate acyltransferase, mitochondrial
rc_AA819708_s_at	0.00278	0.000197	12.5558	Cox7a2l2///Cox7a2	cytochrome c oxidase subunit VIIa polypeptide 2-like 2///cytochrome c oxidase subunit VIIa polypeptide 2
M92340_at	0.00278	0.000197	12.5532	Il6st	interleukin 6 signal transducer
U14533_at	0.00278	0.000198	12.5448	Nr1h2	nuclear receptor subfamily 1, group H, member 2
X74832cds_at	0.00278	0.000198	12.5442	Chrna1	cholinergic receptor nicotinic alpha 1 subunit
X52498cds_at	0.00278	0.000198	12.5422	Tgfb1	transforming growth factor, beta 1
rc_AI010371_at	0.00279	0.000199	12.5347
AJ005046_g_at	0.00279	0.000199	12.5311	Fbp2	fructose-bisphosphatase 2
rc_AA875135_at	0.00279	0.0002	12.5287	Arl5a	ADP-ribosylation factor like GTPase 5A
L25633_at	0.00282	0.000202	12.4991	Resp18	regulated endocrine-specific protein 18
U53475_at	0.00284	0.000204	12.4814	Rab8b	RAB8B, member RAS oncogene family
rc_AA892506_at	0.00285	0.000205	12.4749	Coro1a	coronin 1A
rc_AA892551_i_at	0.00285	0.000205	12.4718
U09540_g_at	0.00285	0.000206	12.4655	Cyp1b1	cytochrome P450, family 1, subfamily b, polypeptide 1
AF036959_at	0.00285	0.000206	12.4589	Hipk3	homeodomain interacting protein kinase 3
X53052cds_at	0.00285	0.000207	12.4527	Mip	major intrinsic protein of lens fiber
rc_AA893673_s_at	0.00285	0.000207	12.4522	Rab28	RAB28, member RAS oncogene family
rc_AA892999_at	0.00285	0.000207	12.451	Tmem79	transmembrane protein 79
D26154UTR#1_g_at	0.00285	0.000208	12.4469	Mprip	myosin phosphatase Rho interacting protein
rc_AI639325_at	0.00285	0.000208	12.4449
rc_AI180145_s_at	0.00285	0.000208	12.444	Ptpn1	protein tyrosine phosphatase, non-receptor type 1
AF091834_at	0.00286	0.000209	12.4293	Nsf	N-ethylmaleimide sensitive factor, vesicle fusing ATPase
rc_AI638994_at	0.00286	0.00021	12.4282
X83094cds_at	0.0029	0.000213	12.3957	Hsf1	heat shock transcription factor 1
D30666_at	0.0029	0.000213	12.3925	Acsl3	acyl-CoA synthetase long-chain family member 3
rc_AA799740_at	0.00294	0.000216	12.3665	B3glct	beta 3-glucosyltransferase
rc_AA799538_g_at	0.00295	0.000217	12.3574	Srsf2	serine and arginine rich splicing factor 2
AFFX_Rat_Hexokinase_3_at	0.00295	0.000218	12.3478	Hk1	hexokinase 1
rc_AA860015_at	0.00297	0.000219	12.3332	Cnnm4	cyclin and CBS domain divalent metal cation transport mediator 4
L38482_at	0.00297	0.00022	12.3294	Cdc34	cell division cycle 34
rc_AA859921_at	0.00297	0.00022	12.3251
M97161_at	0.00299	0.000222	12.3123	Ncan	neurocan
Z54212_at	0.00299	0.000222	12.3104	Emp1	epithelial membrane protein 1
M74223_at	0.00299	0.000223	12.2987	Vgf	VGF nerve growth factor inducible
rc_AA946384_at	0.00299	0.000223	12.2984	Man2c1	mannosidase, alpha, class 2C, member 1
D63761_at	0.003	0.000224	12.2927	Fdxr	ferredoxin reductase
U50736_s_at	0.00304	0.000227	12.2608	Ankrd1	ankyrin repeat domain 1
M32061_at	0.00307	0.00023	12.2381	Adra2b	adrenoceptor alpha 2B
rc_AA859680_at	0.00307	0.00023	12.2338	Samd1	sterile alpha motif domain containing 1
AF016247_g_at	0.00308	0.000231	12.2266	Ddr2	discoidin domain receptor tyrosine kinase 2
rc_AA892053_at	0.00311	0.000234	12.1997	Supt5h	SPT5 homolog, DSIF elongation factor subunit
X62323_at	0.00311	0.000235	12.1974	Tcf3	transcription factor 3
rc_AA817892_at	0.00312	0.000236	12.1874	Gnb2	G protein subunit beta 2
rc_AA891631_at	0.00314	0.000237	12.1739	Amigo1	adhesion molecule with Ig like domain 1
AB013453_at	0.00315	0.000238	12.1643	Slc34a1	solute carrier family 34 member 1
rc_AA892817_at	0.00315	0.000238	12.1636
rc_AA891588_at	0.00318	0.000241	12.1392	Arhgap28	Rho GTPase activating protein 28
X06942_at	0.00318	0.000241	12.1383	Araf	A-Raf proto-oncogene, serine/threonine kinase
rc_AA891132_s_at	0.00318	0.000242	12.1305	Dync1li2	dynein, cytoplasmic 1 light intermediate chain 2
L07281_at	0.00319	0.000243	12.125	Cpe	carboxypeptidase E
rc_AA900848_at	0.0032	0.000245	12.1119	Lamb2	laminin subunit beta 2
M64377_f_at	0.0032	0.000245	12.1092	Olr1358///Olr1361	olfactory receptor 1358///olfactory receptor 1361
U79031_at	0.00322	0.000246	12.0972	Adra2a	adrenoceptor alpha 2A
AF034218_at	0.00322	0.000247	12.0925	Hyal2	hyaluronoglucosaminidase 2
rc_AA866290_at	0.00323	0.000248	12.0842	Nrk	Nik related kinase
Y08138_at	0.00323	0.000249	12.0763	Hand2	heart and neural crest derivatives expressed 2
X84039_at	0.00324	0.00025	12.0692	Lum	lumican
rc_AA893307_at	0.00327	0.000252	12.0503	Ncbp2	nuclear cap binding protein subunit 2
AF084576_at	0.0033	0.000255	12.0261	Dll3	delta like canonical Notch ligand 3
X89968_g_at	0.00331	0.000256	12.0199	Napa	NSF attachment protein alpha
Z48444cds_at	0.00331	0.000257	12.0127	Adam10	ADAM metallopeptidase domain 10
rc_AA800602_s_at	0.00331	0.000257	12.0096	Cx3cl1	C-X3-C motif chemokine ligand 1
L38615_g_at	0.00332	0.000258	11.9999	Gss	glutathione synthetase
rc_AA874918_at	0.00333	0.000259	11.995	Arhgef7	Rho guanine nucleotide exchange factor 7
U50147_at	0.00335	0.000261	11.9801	Dlg3	discs large MAGUK scaffold protein 3
M26896_at	0.00336	0.000262	11.972	Npr2	natriuretic peptide receptor 2
M76767_s_at	0.00337	0.000263	11.9609	Fasn	fatty acid synthase
U21720mRNA_at	0.00337	0.000264	11.9573	Atp13a1	ATPase 13A1
U75920_at	0.00339	0.000266	11.9432	Mapre1	microtubule-associated protein, RP/EB family, member 1
AF000368_at	0.00342	0.000269	11.9227	Scn9a	sodium voltage-gated channel alpha subunit 9
D84487_at	0.00343	0.00027	11.9119	Sf3b1	splicing factor 3b, subunit 1
X62322_at	0.00343	0.00027	11.9114	Grn	granulin
U12402_at	0.00345	0.000272	11.8948	Arl1	ADP-ribosylation factor like GTPase 1
Y11321cds_at	0.00346	0.000273	11.8861	Foxe1	forkhead box E1
rc_AA892554_at	0.00346	0.000274	11.8818	G3bp2	G3BP stress granule assembly factor 2
rc_AA875103_at	0.00347	0.000275	11.8748	Tcof1	treacle ribosome biogenesis factor 1
rc_AA894273_at	0.00347	0.000275	11.8722
rc_AA859662_at	0.0035	0.000278	11.8543	Sema4b	semaphorin 4B
rc_AI177503_at	0.00351	0.000279	11.8423	LOC100361558///H3f3b	histone H3.3B-like///H3 histone, family 3B
rc_AA892338_at	0.00351	0.00028	11.8392	Rassf2	Ras association domain family member 2
AFFX-CreX-3_st	0.00352	0.000281	11.8302
rc_AA799814_at	0.00352	0.000281	11.8294	Mapkapk2	mitogen-activated protein kinase-activated protein kinase 2
rc_AI103874_at	0.00354	0.000283	11.8144	Fkbp3	FK506 binding protein 3
X86086_g_at	0.00354	0.000284	11.8106	Anxa6	annexin A6
M17069_at	0.00354	0.000284	11.8099	Calm2	calmodulin 2
rc_AI231821_at	0.00358	0.000288	11.7844	Stmn1	stathmin 1
D64046_at	0.00361	0.00029	11.7649	Pik3r2	phosphoinositide-3-kinase regulatory subunit 2
rc_AI236597_at	0.00361	0.000291	11.761
M24105_at	0.00362	0.000292	11.755	Vamp2	vesicle-associated membrane protein 2
rc_AI102562_at	0.00363	0.000294	11.7438	Mt1f///Ttr///Mt1	metallothionein 1F///transthyretin///metallothionein 1
rc_AA800296_at	0.00364	0.000294	11.7377	Papola	poly (A) polymerase alpha
rc_AI007820_s_at	0.00369	0.000299	11.7074	Hsp90ab1	heat shock protein 90 alpha family class B member 1
U26310_at	0.0037	0.0003	11.7009	Tns1	tensin 1
J03025_at	0.0037	0.0003	11.6978	Chrm2	cholinergic receptor, muscarinic 2
AF003998_at	0.0037	0.000301	11.6917	Bet1l	Bet1 golgi vesicular membrane trafficking protein-like
rc_H31588_at	0.00371	0.000302	11.6834
rc_AI638971_at	0.00374	0.000305	11.6672	Ocln	occludin
S78556_at	0.00375	0.000306	11.6602	LOC100912578///Hspa9	stress-70 protein, mitochondrial-like///heat shock protein family A member 9
AF015911_at	0.00377	0.000309	11.6419	Nacc1	nucleus accumbens associated 1
M83210_g_at	0.00377	0.000309	11.6405	Bpifa2f	BPI fold containing family A, member 2F
J04807mRNA_i_at	0.00378	0.000311	11.6301	Ins2	insulin 2
AF059273_at	0.00378	0.000311	11.63	Gmeb2	glucocorticoid modulatory element binding protein 2
D28557_s_at	0.00378	0.000311	11.628	Ybx3	Y box binding protein 3
Z14120cds_s_at	0.00383	0.000315	11.6008	Pdgfa	platelet derived growth factor subunit A
rc_AA859827_at	0.00383	0.000316	11.5975	Uck2	uridine-cytidine kinase 2
M89924cds_s_at	0.00383	0.000317	11.5929	Cacna1c	calcium voltage-gated channel subunit alpha1 C
AF027331_at	0.00385	0.000319	11.579	Grik3	glutamate ionotropic receptor kainate type subunit 3
AJ006855_s_at	0.00385	0.000319	11.5788	Synj1	synaptojanin 1
rc_AA874927_at	0.00386	0.00032	11.5721	Plekhm2	pleckstrin homology and RUN domain containing M2
rc_AA892127_at	0.00388	0.000322	11.5583	Zufsp	zinc finger with UFM1-specific peptidase domain
AJ223355_g_at	0.00392	0.000326	11.534	Slc25a10	solute carrier family 25 member 10
AF030358_at	0.00392	0.000326	11.5324	Cx3cl1	C-X3-C motif chemokine ligand 1
rc_AI639058_s_at	0.00392	0.000327	11.5304	Pmepa1	prostate transmembrane protein, androgen induced 1
rc_AA894155_at	0.00396	0.000331	11.504	Erlec1	endoplasmic reticulum lectin 1
X54467_at	0.00397	0.000332	11.4978	Ctsd	cathepsin D
rc_AA891127_at	0.00397	0.000333	11.4938	LOC100911674///Natd1	protein GTLF3B-like///N-acetyltransferase domain containing 1
rc_H31839_at	0.00397	0.000334	11.4888	Bak1	BCL2-antagonist/killer 1
AB010466_s_at	0.00397	0.000334	11.4888	Abcc6	ATP binding cassette subfamily C member 6
L24896_s_at	0.00397	0.000334	11.4887	Gpx4	glutathione peroxidase 4
AF091576_at	0.00398	0.000335	11.4802	LOC100910640///LOC100910500///Olr1280	olfactory receptor 144-like///olfactory receptor 144-like///olfactory receptor 1280
S69206_s_at	0.00399	0.000337	11.4707	Mcpt1l1	mast cell protease 1-like 1
M26199_s_at	0.004	0.000338	11.4648	Lhcgr	luteinizing hormone/choriogonadotropin receptor
AF034582_at	0.004	0.000338	11.4639	Sec31a	SEC31 homolog A, COPII coat complex component
rc_AA800844_s_at	0.004	0.000339	11.4555	Loxl1	lysyl oxidase-like 1
E03424cds_s_at	0.004	0.000339	11.4547	Gch1	GTP cyclohydrolase 1
rc_AI639001_at	0.00404	0.000343	11.4341	Ptprm	protein tyrosine phosphatase, receptor type, M
U83883_at	0.00404	0.000344	11.4289	Snd1	staphylococcal nuclease and tudor domain containing 1
rc_AA800817_at	0.00404	0.000344	11.4286	Med1	mediator complex subunit 1
L14441_at	0.00405	0.000345	11.4207	Pemt	phosphatidylethanolamine N-methyltransferase
rc_AA944007_g_at	0.00406	0.000346	11.4149	Nucb1	nucleobindin 1
S59893_f_at	0.00407	0.000348	11.4065	Ssb	Sjogren syndrome antigen B
rc_AA891322_at	0.00407	0.000348	11.4058	Snrnp70	small nuclear ribonucleoprotein U1 subunit 70
AF032669_at	0.00407	0.000349	11.4013	Exoc8	exocyst complex component 8
rc_AI231778_at	0.00409	0.000351	11.3865	2020-03-08	membrane associated ring-CH-type finger 8
D30040_at	0.00409	0.000352	11.385	Akt1	AKT serine/threonine kinase 1
rc_AI230255_at	0.00409	0.000352	11.3813	Cyp51	cytochrome P450, family 51
D14688_s_at	0.00409	0.000353	11.3761	Myl12b	myosin light chain 12B
rc_AA892851_at	0.00409	0.000353	11.3753	Twf1	twinfilin actin-binding protein 1
AFFX_Rat_GAPDH_3_st	0.00409	0.000354	11.374	Gapdh	glyceraldehyde-3-phosphate dehydrogenase
L00191cds#1_s_at	0.0041	0.000355	11.366	Fn1	fibronectin 1
S72637_s_at	0.0041	0.000356	11.3631	Nbl1	neuroblastoma 1, DAN family BMP antagonist
U35345_s_at	0.0041	0.000356	11.3622	LOC100910732///Pak2	serine/threonine-protein kinase PAK 2-like///p21 protein (Cdc42/Rac)-activated kinase 2
L36088_at	0.0041	0.000356	11.3617	Acvrl1	activin A receptor like type 1
X58865mRNA_at	0.0041	0.000357	11.3572	Pfkl	phosphofructokinase, liver type
rc_AA892300_at	0.00411	0.000358	11.3518	Pex5	peroxisomal biogenesis factor 5
rc_AA800566_g_at	0.00411	0.000359	11.3465	Aph1a	aph-1 homolog A, gamma secretase subunit
rc_AI105463_at	0.00411	0.000359	11.345	Mtpn	myotrophin
U49099_at	0.00411	0.000359	11.3439
rc_AA893242_g_at	0.00415	0.000363	11.3231	Acsl1	acyl-CoA synthetase long-chain family member 1
rc_AA800748_at	0.00417	0.000365	11.3111	Tcf21	transcription factor 21
rc_AA944422_at	0.00418	0.000367	11.302	Cnn3	calponin 3
U83230_at	0.00418	0.000367	11.3009	Afdn	afadin, adherens junction formation factor
J02791_at	0.00419	0.000368	11.2928	Acadm	acyl-CoA dehydrogenase, C-4 to C-12 straight chain
Z83757mRNA_at	0.0042	0.00037	11.2848	Ghr	growth hormone receptor
rc_AI638989_at	0.0042	0.00037	11.2827
U32498_at	0.00421	0.000372	11.2742	Exoc4	exocyst complex component 4
rc_AA891362_at	0.00421	0.000373	11.2705	Hadh	hydroxyacyl-CoA dehydrogenase
U67995_s_at	0.00422	0.000374	11.2633	LOC100912469///Scd2	acyl-CoA desaturase 2-like///stearoyl-Coenzyme A desaturase 2
X66870_at	0.00425	0.000377	11.2477	Lmna	lamin A/C
rc_AI639187_at	0.00425	0.000377	11.2462	Tlcd1	TLC domain containing 1
S58745_at	0.00426	0.000378	11.2409	Tef	TEF, PAR bZIP transcription factor
rc_AI138143_at	0.00431	0.000383	11.2142	Gstt2	glutathione S-transferase, theta 2
X12535cds_at	0.00436	0.000388	11.1889	Rab7a	RAB7A, member RAS oncogene family
AB013455_g_at	0.00437	0.000389	11.1839	Slc34a1	solute carrier family 34 member 1
rc_AI232374_g_at	0.00442	0.000395	11.1554	H1f0	H1 histone family, member 0
AF057564_at	0.00442	0.000396	11.1507
rc_AA894119_at	0.00442	0.000396	11.1491	G3bp2	G3BP stress granule assembly factor 2
U24071_at	0.00442	0.000397	11.1462	Unc13b	unc-13 homolog B
rc_AI170685_at	0.00442	0.000397	11.1456	Dnaja2	DnaJ heat shock protein family (Hsp40) member A2
X12554cds_s_at	0.00444	0.000399	11.1349	Cox6a2	cytochrome c oxidase subunit 6A2
rc_AA891302_g_at	0.00444	0.0004	11.1342	Map4k1	mitogen activated protein kinase kinase kinase kinase 1
AB014722_at	0.00445	0.000401	11.1283	Sart1	squamous cell carcinoma antigen recognized by T cells 1
X54531mRNA_at	0.00447	0.000403	11.1149	Dnm1	dynamin 1
U77933_at	0.00447	0.000404	11.1138	Casp2	caspase 2
X03369_i_at	0.00447	0.000404	11.1109	Tubb2b	tubulin, beta 2B class IIb
AF079162_at	0.00447	0.000404	11.1102	Ptch1	patched 1
M94557_s_at	0.00447	0.000405	11.1061	Ssbp1	single stranded DNA binding protein 1
AF036255_at	0.0045	0.000408	11.0914	Trim3	tripartite motif-containing 3
rc_AA956114_at	0.00458	0.000417	11.0521	Ube2a	ubiquitin-conjugating enzyme E2A
U91561_at	0.00461	0.00042	11.0387	Pnpo	pyridoxamine 5'-phosphate oxidase
L09120_at	0.00461	0.00042	11.0356	Capn2	calpain 2
rc_H31535_at	0.00461	0.00042	11.0347	Tmem101	transmembrane protein 101
rc_AA875060_at	0.00462	0.000422	11.0259	Gpc6	glypican 6
S82233_s_at	0.00463	0.000423	11.0209	Slc12a2	solute carrier family 12 member 2
rc_AA925506_s_at	0.00463	0.000424	11.0194	Gng7	G protein subunit gamma 7
AB000778_s_at	0.00464	0.000426	11.0102	Pld1	phospholipase D1
M64780_g_at	0.00465	0.000427	11.006	Agrn	agrin
D14048_g_at	0.00467	0.000429	10.9952	Hnrnpu	heterogeneous nuclear ribonucleoprotein U
L27843_s_at	0.00471	0.000434	10.9735	Ptp4a1	protein tyrosine phosphatase type IVA, member 1
rc_AI639324_at	0.00479	0.000442	10.9388	Fbxo38	F-box protein 38
rc_AA893224_at	0.00481	0.000444	10.9287	Usp19	ubiquitin specific peptidase 19
U53706_at	0.00484	0.000447	10.9169	Mvd	mevalonate diphosphate decarboxylase
rc_AA893247_at	0.00485	0.000449	10.9076	Mark3	microtubule affinity regulating kinase 3
rc_AA875205_at	0.00486	0.00045	10.9019	Eif3b	eukaryotic translation initiation factor 3, subunit B
rc_AI176456_at	0.00486	0.00045	10.9013	Mt1m///Mt2A	metallothionein 1M///metallothionein 2A
rc_AA891596_at	0.00487	0.000452	10.8959	Ccdc141	coiled-coil domain containing 141
S77556_s_at	0.00491	0.000456	10.8772	Ddr1	discoidin domain receptor tyrosine kinase 1
rc_AI059963_at	0.00494	0.00046	10.8619	Vps33b	VPS33B, late endosome and lysosome associated
L38483_at	0.00495	0.000461	10.8554	Jag1	jagged 1
L20900_at	0.00496	0.000463	10.8475	Ica1	islet cell autoantigen 1
rc_AI171274_at	0.00496	0.000464	10.8434	Ctrb1	chymotrypsinogen B1
D21800_at	0.00496	0.000464	10.8431	Psmb3	proteasome subunit beta 3
rc_AA859837_at	0.00496	0.000464	10.8426	Gda	guanine deaminase
rc_AA875054_at	0.00499	0.000468	10.8271
U19866_at	0.00501	0.000471	10.8169	Arc	activity-regulated cytoskeleton-associated protein
X59993_at	0.00507	0.000477	10.7913	Kdm3a	lysine demethylase 3A
Z24721_at	0.0051	0.000479	10.7812	Sod3	superoxide dismutase 3, extracellular
L15619_at	0.00511	0.000481	10.7737	Srsf11	serine and arginine rich splicing factor 11
X83735exon#3_at	0.00518	0.000489	10.7432	Pfkfb2	6-phosphofructo-2-kinase/fructose-2,6-biphosphatase 2
rc_AI232374_at	0.00519	0.00049	10.7392	H1f0	H1 histone family, member 0
rc_AA874873_g_at	0.00519	0.00049	10.7382
J03914cds_s_at	0.00519	0.000492	10.7335	Gstm2	glutathione S-transferase mu 2
rc_AI639375_at	0.0052	0.000493	10.7287	Wdr31	WD repeat domain 31
rc_AI070026_at	0.0052	0.000494	10.7252
Y13714_at	0.00523	0.000497	10.712	Sparc	secreted protein acidic and cysteine rich
rc_AA891207_at	0.00523	0.000498	10.7067
AB017170_s_at	0.00523	0.000498	10.7067	Slit1	slit guidance ligand 1
AF062594_at	0.00524	0.0005	10.7009	Nap1l1	nucleosome assembly protein 1-like 1
rc_AI176689_at	0.00527	0.000503	10.6879	Map2k6	mitogen-activated protein kinase kinase 6
rc_AA859509_s_at	0.00527	0.000503	10.6876	Tmem171	transmembrane protein 171
rc_AI639347_at	0.00528	0.000505	10.6805
D38560_at	0.00529	0.000507	10.6747	Gak	cyclin G associated kinase
rc_AA875427_g_at	0.0053	0.000509	10.6685	Aes	amino-terminal enhancer of split
U61729_at	0.00532	0.000511	10.6595	Pnrc1	proline-rich nuclear receptor coactivator 1
AF042499_at	0.00533	0.000512	10.6542	Smad7	SMAD family member 7
rc_AA892391_at	0.00536	0.000517	10.6386	Zfp692	zinc finger protein 692
U68168_at	0.00536	0.000517	10.6379	Kynu	kynureninase
Z29072cds_at	0.00536	0.000517	10.6351
rc_AA858641_at	0.00537	0.00052	10.6269
AF073839_s_at	0.00537	0.00052	10.6267	Dynlrb1	dynein light chain roadblock-type 1
rc_AA891171_s_at	0.00537	0.00052	10.6248	Ndufc2	NADH:ubiquinone oxidoreductase subunit C2
L18889_at	0.00537	0.000521	10.6233	Canx	calnexin
rc_AA875500_at	0.0054	0.000525	10.6093
AF064541_s_at	0.00541	0.000526	10.6038	LOC100909648///Avpr1b	vasopressin V1b receptor-like///arginine vasopressin receptor 1B
M75148_at	0.00541	0.000526	10.6023	Klc1	kinesin light chain 1
L12016_at	0.00542	0.000528	10.5969	Slc25a1	solute carrier family 25 (mitochondrial carrier, citrate transporter), member 1
rc_AI058601_g_at	0.00543	0.00053	10.5911	Ank3	ankyrin 3, node of Ranvier (ankyrin G)
M64733mRNA_s_at	0.00543	0.00053	10.5906	Clu	clusterin
rc_AI639130_at	0.00544	0.000531	10.5845
M76740_g_at	0.00545	0.000533	10.5784	Muc3	mucin 3, intestinal
AF025308_f_at	0.00552	0.000541	10.5505	RT1-Cl	RT1 class Ib, locus Cl
rc_AA799729_g_at	0.00554	0.000543	10.5436	Pde4b	phosphodiesterase 4B
rc_AI044900_s_at	0.00556	0.000546	10.5344	Acsl1	acyl-CoA synthetase long-chain family member 1
AF019565_at	0.00557	0.000548	10.5252	Hcrt	hypocretin neuropeptide precursor
rc_AI044390_s_at	0.00557	0.000549	10.5228	Hmgb2	high mobility group box 2
D45862_g_at	0.00557	0.000549	10.5217	Lep	leptin
L13406_s_at	0.00558	0.00055	10.5179	Camk2d	calcium/calmodulin-dependent protein kinase II delta
D49446_at	0.00568	0.000561	10.4825	Taf6	TATA-box binding protein associated factor 6
rc_AI102505_at	0.00569	0.000563	10.4758	Cox8a	cytochrome c oxidase subunit 8A
AJ000347_g_at	0.00572	0.000566	10.4652	Bpnt1	3'(2'), 5'-bisphosphate nucleotidase 1
X16476cds_at	0.00572	0.000567	10.4608	Kcnb1	potassium voltage-gated channel subfamily B member 1
M64378_at	0.00573	0.000568	10.4574	Olr287	olfactory receptor 287
D85189_at	0.00575	0.000572	10.4459	Acsl4	acyl-CoA synthetase long-chain family member 4
M83675_at	0.00575	0.000572	10.4442	Rab8a	RAB8A, member RAS oncogene family
rc_AA859543_at	0.00577	0.000575	10.4355
S75435_i_at	0.00578	0.000577	10.4279
rc_AI007614_at	0.00578	0.000577	10.4268	Map4k4	mitogen-activated protein kinase kinase kinase kinase 4
rc_AI639342_at	0.00578	0.000578	10.425	Rbm25l1///Rbm25	RNA binding motif protein 25-like 1///RNA binding motif protein 25
rc_AI179150_s_at	0.00578	0.000578	10.4241	CYTB	cytochrome b
X92097_at	0.00579	0.00058	10.42	Tmed2	transmembrane p24 trafficking protein 2
rc_AA892989_at	0.00584	0.000586	10.3999
M80633_at	0.00593	0.000595	10.3698	Adcy4	adenylate cyclase 4
J00735_g_at	0.00594	0.000597	10.3635	Fgg	fibrinogen gamma chain
rc_AA799464_at	0.00603	0.000607	10.3334	LOC100151767	hypothetical LOC100151767
M58758_g_at	0.00604	0.000608	10.3286	Atp6v0a1	ATPase H+ transporting V0 subunit a1
rc_AA799582_at	0.00605	0.00061	10.3237	LOC100363335///Hnrnpk	heterogeneous nuclear ribonucleoprotein K-like///heterogeneous nuclear ribonucleoprotein K
U61184_at	0.00606	0.000612	10.3172	Arnt	aryl hydrocarbon receptor nuclear translocator
rc_AA892675_at	0.00606	0.000612	10.3161	Dcaf11	DDB1 and CUL4 associated factor 11
E13890cds_s_at	0.00606	0.000612	10.3158	Ythdc1	YTH domain containing 1
rc_H31887_at	0.00606	0.000614	10.3108	RGD1311739	similar to RIKEN cDNA 1700037H04
M76704_s_at	0.00607	0.000615	10.3066	Mgmt	O-6-methylguanine-DNA methyltransferase
Y07704_g_at	0.00608	0.000617	10.3032	Rsad2	radical S-adenosyl methionine domain containing 2
D10770_s_at	0.00608	0.000618	10.3003	Prkacb	protein kinase cAMP-activated catalytic subunit beta
rc_AA800822_at	0.00608	0.000619	10.2973
U42976_at	0.00608	0.000619	10.296	Chrnb4	cholinergic receptor nicotinic beta 4 subunit
rc_AA892680_at	0.0061	0.000621	10.2883	Ppil3	peptidylprolyl isomerase like 3
M95735_at	0.0062	0.000633	10.2551	Stx1b	syntaxin 1B
D12771_s_at	0.0062	0.000634	10.2512	LOC100909799///Slc25a5	ADP/ATP translocase 3-like///solute carrier family 25 member 5
AF091570_s_at	0.00622	0.000637	10.2423	LOC100909534///Olr1469///Olr1482	olfactory receptor 1-like///olfactory receptor Olr1469///olfactory receptor 1482
X06801cds_f_at	0.00622	0.000637	10.2418	Acta2	actin, alpha 2, smooth muscle, aorta
rc_AA893562_at	0.00622	0.000638	10.2389	Maz	MYC associated zinc finger protein
AB016800_g_at	0.00622	0.000638	10.2382	Dhcr7	7-dehydrocholesterol reductase
U95727_at	0.00623	0.00064	10.2326	Dnaja2	DnaJ heat shock protein family (Hsp40) member A2
AF003835_at	0.00623	0.000642	10.2285	Idi1	isopentenyl-diphosphate delta isomerase 1
X91810_at	0.00623	0.000642	10.2283	Stat3	signal transducer and activator of transcription 3
rc_AA894226_at	0.00623	0.000642	10.2269	LOC102550403	carcinoembryonic antigen-related cell adhesion molecule 3-like
J04503_g_at	0.00627	0.000647	10.2133	Ppm1a	protein phosphatase, Mg2+/Mn2+ dependent, 1A
D88364_at	0.00627	0.000648	10.2088	Pigl	phosphatidylinositol glycan anchor biosynthesis, class L
X57523_at	0.00627	0.000649	10.2083	Tap1	transporter 1, ATP binding cassette subfamily B member
L08814_at	0.00629	0.000651	10.2007	Ssrp1	structure specific recognition protein 1
M15883_g_at	0.00629	0.000652	10.1993	Cltb	clathrin, light chain B
D17711cds_s_at	0.0063	0.000654	10.1941	LOC100363335///LOC100359916///Hnrnpk	heterogeneous nuclear ribonucleoprotein K-like///heterogeneous nuclear ribonucleoprotein K-like///heterogeneous nuclear ribonucleoprotein K
S75280_s_at	0.00631	0.000656	10.1883	LOC100912578///Hspa9	stress-70 protein, mitochondrial-like///heat shock protein family A member 9
M36420_s_at	0.00632	0.000657	10.1849	Gria3	glutamate ionotropic receptor AMPA type subunit 3
AJ223355_at	0.00632	0.000658	10.1817	Slc25a10	solute carrier family 25 member 10
rc_AI233362_at	0.00636	0.000663	10.1676	Lamp1	lysosomal-associated membrane protein 1
M83298_at	0.00637	0.000665	10.1616	Ppp2r2a	protein phosphatase 2, regulatory subunit B, alpha
AF034897_at	0.00643	0.000671	10.1444	Olr1696	olfactory receptor 1696
rc_H31982_at	0.00643	0.000673	10.1397
rc_AI638993_s_at	0.00656	0.000688	10.0993	Fryl	FRY like transcription coactivator
AF056034_s_at	0.00656	0.000688	10.0987	Nexn	nexilin (F actin binding protein)
rc_AA859830_s_at	0.00658	0.00069	10.0934	Bgn	biglycan
AF036335_at	0.00666	0.000699	10.0689	Sfpq	splicing factor proline and glutamine rich
U08255_at	0.00666	0.0007	10.0669	Grid1	glutamate ionotropic receptor delta type subunit 1
X15096cds_s_at	0.00666	0.000701	10.0645	Rplp0	ribosomal protein lateral stalk subunit P0
X62875mRNA_g_at	0.00666	0.000702	10.0614	Hmga1	high mobility group AT-hook 1
L08495cds_s_at	0.00666	0.000702	10.0596	Gabra6	gamma-aminobutyric acid type A receptor alpha 6 subunit
AB006881mRNA_at	0.00666	0.000703	10.057	Vof16	ischemia related factor vof-16
rc_AI233261_i_at	0.00668	0.000706	10.0503	Gclm	glutamate cysteine ligase, modifier subunit
rc_AA924925_at	0.00669	0.000708	10.0441	Plpp3	phospholipid phosphatase 3
rc_AI177256_at	0.0067	0.000709	10.0413	Slfn5	schlafen family member 5
AJ001029_at	0.00672	0.000712	10.034	Sox10	SRY box 10
X07648cds_g_at	0.00672	0.000713	10.0323	App	amyloid beta precursor protein
AF026529_s_at	0.00674	0.000716	10.0238	Stmn4	stathmin 4
rc_AI639415_at	0.00675	0.000719	10.0174	Krt14	keratin 14
X58631cds_at	0.00678	0.000722	10.008	Csk	c-src tyrosine kinase
U92010_at	0.0068	0.000725	9.99987	RGD621098	similar to RIKEN cDNA D230025D16Rik
U49729_at	0.0068	0.000726	9.99875	LOC681314///Bax	similar to BAX protein, cytoplasmic isoform delta///BCL2 associated X, apoptosis regulator
rc_AI639534_at	0.00681	0.000727	9.99526	Cfp	complement factor properdin
rc_AA925248_at	0.00681	0.000728	9.99263	Scn7a	sodium voltage-gated channel alpha subunit 7
rc_AA891595_at	0.00684	0.000733	9.98147	Rock2	Rho-associated coiled-coil containing protein kinase 2
rc_AI176491_at	0.00684	0.000734	9.9786	Ndufc1	NADH:ubiquinone oxidoreductase subunit C1
S48325_s_at	0.00684	0.000734	9.97706	Cyp2e1	cytochrome P450, family 2, subfamily e, polypeptide 1
AF041066_at	0.00684	0.000735	9.97631	Rnase4	ribonuclease A family member 4
rc_AI103911_at	0.00687	0.000739	9.96659	Uqcrfs1	ubiquinol-cytochrome c reductase, Rieske iron-sulfur polypeptide 1
rc_AA800517_s_at	0.00687	0.000739	9.96443	Sec31a	SEC31 homolog A, COPII coat complex component
U21101_at	0.00687	0.00074	9.96343	Pde2a	phosphodiesterase 2A
Y15068_at	0.00688	0.000742	9.95709	Stip1	stress-induced phosphoprotein 1
X86178mRNA_at	0.0069	0.000745	9.95048	Azgp1	alpha-2-glycoprotein 1, zinc-binding
X69903_at	0.00691	0.000747	9.94515	Il4r	interleukin 4 receptor
rc_AI101320_at	0.00695	0.000752	9.93257	Jag2	jagged 2
rc_AI145490_at	0.00697	0.000755	9.92514	Lbr	lamin B receptor
rc_H31750_at	0.00698	0.000757	9.92131	Dchs1	dachsous cadherin-related 1
rc_AA891204_s_at	0.00699	0.000758	9.91762	Sparc	secreted protein acidic and cysteine rich
rc_AI638939_at	0.00703	0.000764	9.90371	LOC100912484///Bbx	HMG box transcription factor BBX-like///BBX, HMG-box containing
AB000776_at	0.00703	0.000765	9.90242	Sema6b	semaphorin 6B
rc_AI639530_at	0.00703	0.000766	9.89918	Bcl2l15	BCL2-like 15
AA848218_at	0.00704	0.000767	9.89705	Top1	topoisomerase (DNA) I
U59126_at	0.00704	0.000768	9.89514
rc_AA892376_at	0.00704	0.000769	9.8927	Zfand6	zinc finger AN1-type containing 6
rc_AA859633_at	0.00713	0.000779	9.86778	Samd4b	sterile alpha motif domain containing 4B
rc_AA799822_at	0.00715	0.000783	9.8591	Chmp1a	charged multivesicular body protein 1A
rc_AA800797_at	0.00716	0.000785	9.85499	Slco2a1	solute carrier organic anion transporter family, member 2a1
rc_AI014135_g_at	0.00716	0.000786	9.85183
rc_AA893770_g_at	0.00716	0.000786	9.85117	Egfl7	EGF-like-domain, multiple 7
rc_AI103396_at	0.00722	0.000793	9.83468	LOC102548275	uncharacterized LOC102548275
M18331_g_at	0.00722	0.000794	9.83313	Prkce	protein kinase C, epsilon
rc_AA866294_at	0.00723	0.000796	9.82782
rc_AA999168_at	0.00725	0.000799	9.82082	Ndufb8	NADH:ubiquinone oxidoreductase subunit B8
rc_AA851887_s_at	0.00725	0.0008	9.8189	Dnm2	dynamin 2
M15882_g_at	0.00727	0.000803	9.81299	Clta	clathrin, light chain A
AF025424_at	0.00728	0.000805	9.80674	Polr1b	RNA polymerase I subunit B
D90258_s_at	0.00738	0.000817	9.78051	LOC100361067///Psma3l///Psma3	proteasome subunit alpha type-3-like///proteasome subunit alpha type 3-like///proteasome subunit alpha 3
D88461_at	0.00738	0.000818	9.77903	Wasl	Wiskott-Aldrich syndrome-like
rc_AA800218_at	0.00742	0.000823	9.76668	Orai1	ORAI calcium release-activated calcium modulator 1
rc_AI010580_s_at	0.00745	0.000827	9.75873	Irgq	immunity-related GTPase Q
D00680_at	0.00745	0.000829	9.75467	Gpx3	glutathione peroxidase 3
rc_AI638997_at	0.00745	0.000829	9.75368	Zfp280d	zinc finger protein 280D
L14936_at	0.00745	0.00083	9.75058	Map2k2	mitogen activated protein kinase kinase 2
rc_AI236484_at	0.00745	0.000831	9.74936	Hnrnpa3	heterogeneous nuclear ribonucleoprotein A3
rc_AA891576_s_at	0.00745	0.000832	9.74787	C1qc	complement C1q C chain
M76533cds_at	0.00746	0.000833	9.74423	Gjb5	gap junction protein, beta 5
X06107_r_at	0.00746	0.000834	9.74293	Igf1	insulin-like growth factor 1
rc_AA859920_at	0.00746	0.000836	9.73804	Nap1l1	nucleosome assembly protein 1-like 1
E13557cds_s_at	0.00746	0.000836	9.73723	Csad	cysteine sulfinic acid decarboxylase
AF050664UTR#1_at	0.00747	0.000838	9.73463
J04993_at	0.00747	0.000838	9.733	Tnni1	troponin I1, slow skeletal type
M62992_g_at	0.00748	0.000841	9.72804	Nup62	nucleoporin 62
rc_AA944007_at	0.00748	0.000842	9.7245	Nucb1	nucleobindin 1
D44591_s_at	0.00748	0.000843	9.72403	LOC100359515///LOC497963///Nos2	rCG35337-like///similar to Nitric oxide synthase, inducible (NOS type II) (Inducible NO synthase) (Inducible NOS) (iNOS)///nitric oxide synthase 2
rc_AI639115_at	0.00756	0.000852	9.70301
AF035953_at	0.00757	0.000854	9.69853	Kifc3	kinesin family member C3
rc_AI071507_s_at	0.00765	0.000865	9.67694	Tpp2	tripeptidyl peptidase 2
rc_AA893749_f_at	0.00767	0.000867	9.67184
rc_AA799711_at	0.00767	0.000869	9.6672	Ifnar1	interferon alpha and beta receptor subunit 1
rc_AI101743_s_at	0.00767	0.000869	9.66708	Hsd17b4	hydroxysteroid (17-beta) dehydrogenase 4
rc_AI638988_at	0.00767	0.000871	9.66313
rc_AI070295_at	0.00767	0.000871	9.66307	Gadd45a	growth arrest and DNA-damage-inducible, alpha
rc_AA850669_at	0.00769	0.000874	9.6563	Cdk5r1	cyclin-dependent kinase 5 regulatory subunit 1
rc_AA866240_i_at	0.00769	0.000875	9.65525
rc_AA891802_at	0.00771	0.000878	9.6485	Cyhr1	cysteine and histidine rich 1
U24282_at	0.00771	0.00088	9.64348	Dio3	deiodinase, iodothyronine, type III
rc_AA874919_g_at	0.00771	0.000881	9.64334	Msh2	mutS homolog 2
U68562mRNA#2_s_at	0.00771	0.000882	9.64105	Hspd1	heat shock protein family D member 1
rc_AA875664_at	0.00771	0.000882	9.64083
X62145cds_g_at	0.00778	0.000891	9.6226	LOC100910370///LOC100360117///RGD1561333///Rpl8	60S ribosomal protein L8-like///ribosomal protein L8-like///similar to 60S ribosomal protein L8///ribosomal protein L8
rc_AA894086_g_at	0.0078	0.000894	9.6158	Zfp622	zinc finger protein 622
rc_AI171630_s_at	0.0078	0.000895	9.61438	Mapk14	mitogen activated protein kinase 14
Z21935cds_at	0.00782	0.000898	9.60778	Mapk4	mitogen-activated protein kinase 4
AF025425_at	0.00785	0.000902	9.59908	Polr1a	RNA polymerase I subunit A
J03806_at	0.00785	0.000903	9.59814	Plcg1	phospholipase C, gamma 1
Z14117cds_i_at	0.00786	0.000905	9.59343	Pdgfb	platelet derived growth factor subunit B
rc_AI639245_at	0.0079	0.000911	9.58213
AF067790_s_at	0.00798	0.00092	9.56358	Ppt2	palmitoyl-protein thioesterase 2
AF029357cds_at	0.00804	0.000929	9.54552	Olr857	olfactory receptor 857
X89999cds_g_at	0.00804	0.00093	9.5448	Spam1	sperm adhesion molecule 1
U08260_at	0.00804	0.00093	9.54309	Grin2d	glutamate ionotropic receptor NMDA type subunit 2D
rc_AA799755_at	0.00805	0.000932	9.53985	Aebp1	AE binding protein 1
S83279_g_at	0.00811	0.00094	9.52464	Hsd17b4	hydroxysteroid (17-beta) dehydrogenase 4
M91590_at	0.00816	0.000947	9.51143	Arrb2	arrestin, beta 2
AB011666_s_at	0.00816	0.000948	9.50898	Utrn	utrophin
J02780_at	0.00819	0.000952	9.50224	Tpm4	tropomyosin 4
M94918mRNA_f_at	0.00819	0.000953	9.50012	Hbb	hemoglobin subunit beta
X65948_at	0.00819	0.000955	9.49663	Gtf2b	general transcription factor IIB
S46785_at	0.00823	0.00096	9.48712	Igfals	insulin-like growth factor binding protein, acid labile subunit
rc_AI102838_s_at	0.00829	0.000967	9.47256	Ivd	isovaleryl-CoA dehydrogenase
rc_AA893711_at	0.00832	0.000974	9.46073	Dnajc1	DnaJ heat shock protein family (Hsp40) member C1
L21672_at	0.00832	0.000974	9.45998	Slc6a5	solute carrier family 6 member 5
rc_AA686164_at	0.00832	0.000974	9.45965	Eif3m	eukaryotic translation initiation factor 3, subunit M
Z35654_at	0.00833	0.000978	9.4537	Mcf2l	MCF.2 cell line derived transforming sequence-like
rc_AI175935_at	0.00833	0.000978	9.45328	Myo1e	myosin IE
AF016252_at	0.00833	0.000978	9.45325	Ppp1r9b	protein phosphatase 1, regulatory subunit 9B
rc_AI639169_at	0.00834	0.00098	9.44948	Leo1	LEO1 homolog, Paf1/RNA polymerase II complex component
rc_AA799700_at	0.00834	0.00098	9.44826	Sephs2	selenophosphate synthetase 2
M58340_at	0.00834	0.000982	9.44573	Rps6kb1	ribosomal protein S6 kinase B1
AFFX-DapX-5_at	0.00836	0.000986	9.43872
rc_AI639149_s_at	0.00836	0.000986	9.4384	Mdfic	MyoD family inhibitor domain containing
L08493cds_s_at	0.00838	0.000991	9.42943	Gabra4	gamma-aminobutyric acid type A receptor alpha4 subunit
rc_AA799594_at	0.00838	0.000991	9.42939	Myh1	myosin heavy chain 1
U57439_g_at	0.00838	0.000991	9.42914	Esr2	estrogen receptor 2
X87885_at	0.00844	0.001	9.41254	Gps1	G protein pathway suppressor 1
X62482mRNA_s_at	0.00844	0.001	9.41254	LOC100912210///LOC100911371///LOC100911337///LOC691532///LOC685085///RGD1564597///Rps25	40S ribosomal protein S25-like///40S ribosomal protein S25-like///40S ribosomal protein S25-like///similar to 40S ribosomal protein S25///similar to 40S ribosomal protein S25///similar to 40S ribosomal protein S25///ribosomal protein s25
AF093536_at	0.00845	0.001	9.40811	Defb1	defensin beta 1
X74401_at	0.00857	0.00102	9.3814	Gdi2	GDP dissociation inhibitor 2
rc_AA875559_at	0.0086	0.00102	9.37187
Z18877_s_at	0.0086	0.00102	9.37034	Oas1a	2'-5' oligoadenylate synthetase 1A
L08492cds_s_at	0.00863	0.00103	9.363	Gabra3	gamma-aminobutyric acid type A receptor alpha3 subunit
rc_AA859577_at	0.00863	0.00103	9.3619	Ccdc88c	coiled-coil domain containing 88C
rc_AI639179_at	0.00865	0.00103	9.35632
M55534mRNA_s_at	0.00865	0.00103	9.35342	Cryab	crystallin, alpha B
rc_AA874887_at	0.00865	0.00103	9.35167	Smc4	structural maintenance of chromosomes 4
U90610_g_at	0.00866	0.00104	9.34794	Cxcr4	C-X-C motif chemokine receptor 4
L35571_at	0.00877	0.00105	9.32358	Isl2	ISL LIM homeobox 2
rc_AA894030_at	0.00877	0.00105	9.32156	Tdp1	tyrosyl-DNA phosphodiesterase 1
D14046_at	0.00877	0.00105	9.3208	Top2b	topoisomerase (DNA) II beta
rc_AA957132_s_at	0.0088	0.00106	9.31036	Mgat1	mannosyl (alpha-1,3-)-glycoprotein beta-1,2-N-acetylglucosaminyltransferase
AA848546_at	0.0088	0.00106	9.31022	Pdcd10	programmed cell death 10
rc_AI178971_at	0.00881	0.00106	9.30641	Hba-a1	hemoglobin alpha, adult chain 1
X04979_at	0.00881	0.00106	9.30507	Apoe	apolipoprotein E
rc_AA799567_at	0.00881	0.00106	9.30485	LOC100912449	protein FAM115C-like
rc_AA894233_g_at	0.00881	0.00106	9.30297	Aifm2	apoptosis inducing factor, mitochondria associated 2
AF036537_at	0.00892	0.00108	9.27767	Ripk3	receptor-interacting serine-threonine kinase 3
M31322_at	0.00892	0.00108	9.27558	Aplp2	amyloid beta precursor like protein 2
rc_AA892842_at	0.00893	0.00108	9.27356	Capza2	capping actin protein of muscle Z-line alpha subunit 2
rc_AA891559_at	0.00895	0.00108	9.26733	Txnl4b	thioredoxin-like 4B
U53859_g_at	0.00897	0.00109	9.26218	Capns1	calpain, small subunit 1
rc_AA799498_at	0.00897	0.00109	9.25956	Nppb	natriuretic peptide B
rc_AA818970_s_at	0.00897	0.00109	9.25873	Ednrb	endothelin receptor type B
D10756_g_at	0.00903	0.0011	9.24528	Psma5	proteasome subunit alpha 5
rc_AA851403_g_at	0.00906	0.0011	9.2363	Ndufb8	NADH:ubiquinone oxidoreductase subunit B8
rc_AI180424_at	0.00909	0.00111	9.22992	Ywhaz	tyrosine 3-monooxygenase/tryptophan 5-monooxygenase activation protein, zeta
X06827_at	0.00912	0.00111	9.21955	Hmbs	hydroxymethylbilane synthase
AF061945_g_at	0.00912	0.00111	9.21871	Grin3a	glutamate ionotropic receptor NMDA type subunit 3A
J05510_at	0.00912	0.00111	9.21799	Itpr1	inositol 1,4,5-trisphosphate receptor, type 1
U25746_g_at	0.00914	0.00112	9.21356	Ddx46	DEAD-box helicase 46
rc_AI179576_s_at	0.00914	0.00112	9.21043	LOC100134871///LOC689064///Hbb-b1///Hbb	beta globin minor gene///beta-globin///hemoglobin, beta adult major chain///hemoglobin subunit beta
U18762_at	0.00915	0.00112	9.20855	Rdh7	retinol dehydrogenase 7
AF084186_s_at	0.00915	0.00112	9.20502	Sptan1	spectrin, alpha, non-erythrocytic 1
rc_AA892012_g_at	0.0092	0.00113	9.19432	Got2	glutamic-oxaloacetic transaminase 2
K02816_g_at	0.0092	0.00113	9.19234	Sub1	SUB1 homolog, transcriptional regulator
rc_AI175900_at	0.00923	0.00114	9.18427	Fam65a	family with sequence similarity 65, member A
Z83757mRNA_g_at	0.00923	0.00114	9.18341	Ghr	growth hormone receptor
J03959_g_at	0.00926	0.00114	9.17674	Uox	urate oxidase
Z28351exon_s_at	0.00926	0.00114	9.17458	Cyp24a1	cytochrome P450, family 24, subfamily a, polypeptide 1
rc_AA892154_g_at	0.00926	0.00114	9.17399
AF087697_at	0.00927	0.00114	9.17041	Mpp3	membrane palmitoylated protein 3
rc_AI045558_at	0.0093	0.00115	9.16297	Timm44	translocase of inner mitochondrial membrane 44
rc_AA799656_at	0.0093	0.00115	9.16014	Mrps31	mitochondrial ribosomal protein S31
rc_AA800228_at	0.00932	0.00115	9.15552	Csdc2	cold shock domain containing C2
rc_AI639207_at	0.00934	0.00116	9.1504
rc_AI014135_at	0.00934	0.00116	9.14873
rc_AI073056_s_at	0.00944	0.00117	9.12764	Klc1	kinesin light chain 1
S73583_at	0.00949	0.00118	9.11703	Enpep	glutamyl aminopeptidase
rc_AA875471_at	0.00955	0.00119	9.10428	Lig3	DNA ligase 3
U34963_s_at	0.00959	0.00119	9.09402	Bcl2l1	Bcl2-like 1
rc_AA875495_at	0.0096	0.0012	9.09044
X54862_i_at	0.00963	0.0012	9.08392	Mgmt	O-6-methylguanine-DNA methyltransferase
rc_AA858626_at	0.00965	0.00121	9.07835	LOC102547101	uncharacterized LOC102547101
rc_AI137331_at	0.00965	0.00121	9.07764	Rock1	Rho-associated coiled-coil containing protein kinase 1
rc_AA799679_at	0.00965	0.00121	9.07491	Slc22a1	solute carrier family 22 member 1
D12573_at	0.00965	0.00121	9.07175	Hpca	hippocalcin
D31962UTR#1_at	0.00965	0.00121	9.06905	Dlc1	DLC1 Rho GTPase activating protein
U85512_s_at	0.00965	0.00121	9.06851	Gchfr	GTP cyclohydrolase I feedback regulator
rc_AA799499_at	0.00965	0.00121	9.06807	Ndufb3	NADH:ubiquinone oxidoreductase subunit B3
U17901_at	0.00966	0.00121	9.06614	Plaa	phospholipase A2, activating protein
rc_AA892268_at	0.0098	0.00123	9.03828	Ryk	receptor-like tyrosine kinase
Z14119cds_at	0.00982	0.00124	9.03275	Pdgfrb	platelet derived growth factor receptor beta
rc_AA946044_s_at	0.0099	0.00125	9.01643	Lyn	LYN proto-oncogene, Src family tyrosine kinase
X55660_g_at	0.0099	0.00125	9.01529	Furin	furin (paired basic amino acid cleaving enzyme)
U09256_at	0.00991	0.00125	9.01155	Tkt	transketolase
rc_AA800703_at	0.00992	0.00125	9.00945	Gzmk	granzyme K
D89730_g_at	0.00992	0.00125	9.00719	Efemp1	EGF-containing fibulin-like extracellular matrix protein 1
U64689_at	0.00995	0.00126	8.99886	Fez2	fasciculation and elongation protein zeta 2
AF023302_s_at	0.00995	0.00126	8.9983	Flot2	flotillin 2
M25758_at	0.00995	0.00126	8.99625	Pitpna	phosphatidylinositol transfer protein, alpha
M15114_at	0.00995	0.00126	8.99487	Scd2	stearoyl-Coenzyme A desaturase 2
U11419_at	0.00995	0.00126	8.99371	Grin2b	glutamate ionotropic receptor NMDA type subunit 2B
rc_H31217_at	0.00995	0.00127	8.99228	Nup37	nucleoporin 37
U08214_s_at	0.00997	0.00127	8.98738	Huwe1	HECT, UBA and WWE domain containing 1, E3 ubiquitin protein ligase
rc_AA859508_at	0.00997	0.00127	8.98495	Nipal2	NIPA-like domain containing 2
M89646_g_at	0.00997	0.00127	8.98486	LOC100363469///Rps24	ribosomal protein S24-like///ribosomal protein S24
D00753_at	0.01	0.00128	8.97138	Serpina3n	serine (or cysteine) peptidase inhibitor, clade A, member 3N
AF091566_f_at	0.0101	0.00129	8.96247	Olr1362	olfactory receptor 1362
M25888_at	0.0101	0.00129	8.96172	Plp1	proteolipid protein 1
L14937cds#1_s_at	0.0101	0.00129	8.95464	Pcsk4	proprotein convertase subtilisin/kexin type 4
AF000900_at	0.0101	0.0013	8.95046	Nup58	nucleoporin 58
X13983mRNA_at	0.0101	0.0013	8.94952	LOC100911545///A2m	alpha-2-macroglobulin-like///alpha-2-macroglobulin
L02896_at	0.0101	0.0013	8.94556	Gpc1	glypican 1
rc_AI639376_at	0.0101	0.0013	8.94127	Golga1	golgin A1
AF093267_s_at	0.0102	0.00131	8.93642	Homer1	homer scaffolding protein 1
rc_AA799829_at	0.0102	0.00131	8.93518	Atp5s	ATP synthase, H+ transporting, mitochondrial Fo complex, subunit s (factor B)
rc_AA799474_at	0.0102	0.00131	8.93396	Cyc1	cytochrome c-1
AA686579_at	0.0102	0.00131	8.93324	Sumo1	small ubiquitin-like modifier 1
U61772_at	0.0102	0.00131	8.93187	Nf2	neurofibromin 2
rc_AA859952_at	0.0102	0.00131	8.92883	Samd1	sterile alpha motif domain containing 1
rc_AA858621_g_at	0.0102	0.00131	8.92718	Camk2n1	calcium/calmodulin-dependent protein kinase II inhibitor 1
rc_AA800790_at	0.0102	0.00131	8.92683
X81193_at	0.0102	0.00132	8.92403	Csrp3	cysteine and glycine rich protein 3
D12768_at	0.0103	0.00133	8.90516	Sp1	Sp1 transcription factor
D42019cds_at	0.0103	0.00133	8.90473	LOC100360320	rCG64293-like
U22297_at	0.0103	0.00133	8.89874	Csnk1g2	casein kinase 1, gamma 2
L14323_at	0.0103	0.00133	8.8979	Plcb1	phospholipase C beta 1
rc_AA893225_at	0.0103	0.00134	8.89691	Fam207a	family with sequence similarity 207, member A
M22357_g_at	0.0103	0.00134	8.89334	Mag	myelin-associated glycoprotein
AB015432_s_at	0.0104	0.00135	8.87671	Slc7a5	solute carrier family 7 member 5
M64797_at	0.0104	0.00135	8.87528	LOC100911725///Pfkfb4	6-phosphofructo-2-kinase/fructose-2,6-bisphosphatase 4-like///6-phosphofructo-2-kinase/fructose-2,6-biphosphatase 4
U26595_at	0.0104	0.00136	8.87013	Ptgfrn	prostaglandin F2 receptor inhibitor
V01216_at	0.0104	0.00136	8.86983	Orm1	orosomucoid 1
X12367cds_s_at	0.0105	0.00137	8.85587	Gpx1	glutathione peroxidase 1
AF068261_s_at	0.0105	0.00137	8.85056	Stk39	serine threonine kinase 39
rc_AA893602_at	0.0105	0.00138	8.84464	Azi2	5-azacytidine induced 2
rc_AA875324_at	0.0105	0.00138	8.84285
AF029240_at	0.0106	0.00139	8.83172	RT1-S3	RT1 class Ib, locus S3
rc_AA859740_at	0.0106	0.00139	8.82599	Hs6st1	heparan sulfate 6-O-sulfotransferase 1
rc_AI639526_at	0.0106	0.00139	8.82481	Semg1	semenogelin I
D17614_at	0.0106	0.00139	8.82431	Ywhaq	tyrosine 3-monooxygenase/tryptophan 5-monooxygenase activation protein, theta
S74907_at	0.0106	0.0014	8.82043	Ppp1r12a	protein phosphatase 1, regulatory subunit 12A
M65251_s_at	0.0106	0.0014	8.81851	Hivep2	human immunodeficiency virus type I enhancer binding protein 2
X03369_s_at	0.0106	0.0014	8.81669	Tubb2b	tubulin, beta 2B class IIb
S78218_at	0.0106	0.0014	8.81538	Ppp1cb	protein phosphatase 1 catalytic subunit beta
rc_AI011498_at	0.0106	0.0014	8.81168	Smarcd2	SWI/SNF related, matrix associated, actin dependent regulator of chromatin, subfamily d, member 2
M12156_at	0.0106	0.0014	8.81099	Hnrnpa1	heterogeneous nuclear ribonucleoprotein A1
U67911_s_at	0.0106	0.0014	8.80965	LOC100912724///LOC691603///Mcpt8l2///Mcpt8l3///Mcpt9///Mcpt10///Mcpt8	mast cell protease 8-like///similar to mast cell protease 9///mast cell protease 8-like 2///mast cell protease 8-like 3///mast cell protease 9///mast cell protease 10///mast cell protease 8
M20131cds_s_at	0.0106	0.0014	8.80892	Cyp2e1	cytochrome P450, family 2, subfamily e, polypeptide 1
AJ005425_at	0.0107	0.00141	8.79983	Mef2d	myocyte enhancer factor 2D
AF049344_at	0.0107	0.00141	8.79667	Galnt5	polypeptide N-acetylgalactosaminyltransferase 5
rc_AA892049_at	0.0107	0.00142	8.79444	Hist1h2ao	histone cluster 1, H2ao
U50044cds_g_at	0.0107	0.00142	8.79151	Vwf	von Willebrand factor
D38036_at	0.0108	0.00143	8.77648	Tshr	thyroid stimulating hormone receptor
L13207_at	0.0108	0.00143	8.77118	Foxe3	forkhead box E3
U53858_at	0.0108	0.00144	8.77098	Capn1	calpain 1
rc_AI639318_at	0.0108	0.00144	8.7709	Ret	ret proto-oncogene
M11851_at	0.0108	0.00144	8.76831	Myl2	myosin light chain 2
rc_AI177026_at	0.0108	0.00145	8.75664	Atp1a2	ATPase Na+/K+ transporting subunit alpha 2
M23890_s_at	0.0109	0.00146	8.74646
rc_AA859520_at	0.0109	0.00146	8.74013
AF093139_s_at	0.0109	0.00146	8.7401	Nxf1	nuclear RNA export factor 1
AF092523_s_at	0.0109	0.00146	8.7392	Akap1	A-kinase anchoring protein 1
rc_AI031019_g_at	0.0109	0.00147	8.73133	Eif2b1	eukaryotic translation initiation factor 2B subunit 1 alpha
L11319_g_at	0.0109	0.00147	8.73026	Sec11a	SEC11 homolog A, signal peptidase complex subunit
rc_H31420_at	0.0109	0.00147	8.72955	Tmem255b	transmembrane protein 255B
rc_AI113289_s_at	0.011	0.00148	8.72286	Ptpn1	protein tyrosine phosphatase, non-receptor type 1
AF061971_at	0.011	0.00148	8.72283	Ppt2	palmitoyl-protein thioesterase 2
rc_AA893208_at	0.011	0.00148	8.72	Tex261	testis expressed 261
X14232_at	0.011	0.00148	8.719	Fgf1	fibroblast growth factor 1
rc_AA955859_at	0.011	0.00148	8.71216	Tra2b	transformer 2 beta homolog (Drosophila)
rc_AI639477_at	0.011	0.00149	8.71063
U75928UTR#1_s_at	0.011	0.00149	8.71004	Sparc	secreted protein acidic and cysteine rich
U38653_s_at	0.011	0.00149	8.7035	Itpr1	inositol 1,4,5-trisphosphate receptor, type 1
U64705cds_i_at	0.0111	0.0015	8.69572	Eif4a2	eukaryotic translation initiation factor 4A2
J03179_g_at	0.0111	0.00151	8.6809	Dbp	D-box binding PAR bZIP transcription factor
rc_AI169372_g_at	0.0111	0.00151	8.67941	Cyp2c23	cytochrome P450, family 2, subfamily c, polypeptide 23
AF069782_at	0.0111	0.00151	8.67891	Nop58	NOP58 ribonucleoprotein
U92279_at	0.0112	0.00152	8.66912	Rgs14	regulator of G-protein signaling 14
U66566_at	0.0113	0.00154	8.65291	Ptpru	protein tyrosine phosphatase, receptor type, U
rc_AI170608_at	0.0113	0.00154	8.65229	Zranb2	zinc finger RANBP2-type containing 2
AFFX_Rat_GAPDH_5_st	0.0113	0.00154	8.64774	Gapdh	glyceraldehyde-3-phosphate dehydrogenase
rc_AA891789_at	0.0113	0.00154	8.64477	Morf4l2	mortality factor 4 like 2
rc_AA955182_at	0.0113	0.00154	8.64364	LOC102554525///Gata6	transcription factor GATA-6-like///GATA binding protein 6
rc_AA859552_at	0.0113	0.00154	8.64325
U33471_at	0.0114	0.00156	8.62863	Aif1	allograft inflammatory factor 1
Z17223_at	0.0115	0.00157	8.61951	Meox2	mesenchyme homeobox 2
U77583_at	0.0115	0.00157	8.61618	Csnk1a1	casein kinase 1, alpha 1
rc_AA875019_at	0.0115	0.00157	8.61035	Ylpm1	YLP motif containing 1
U25746_at	0.0115	0.00158	8.60391	Ddx46	DEAD-box helicase 46
U42975_at	0.0117	0.0016	8.58303
rc_AA892298_at	0.0117	0.0016	8.57741	Ppil3	peptidylprolyl isomerase like 3
M73553_at	0.0117	0.00161	8.57228	Lgals4	galectin 4
rc_AA957892_at	0.0117	0.00161	8.56833	Cacnb1	calcium voltage-gated channel auxiliary subunit beta 1
rc_AA799440_g_at	0.0117	0.00161	8.56677	Mrpl13	mitochondrial ribosomal protein L13
rc_AI639168_at	0.0117	0.00161	8.56582	LOC102548827	uncharacterized LOC102548827
rc_AA892378_g_at	0.0117	0.00162	8.56245	Fis1	fission, mitochondrial 1
M10088cds_s_at	0.0117	0.00162	8.56102	Pdyn	prodynorphin
rc_AI170613_at	0.0117	0.00162	8.55656	Hspe1	heat shock protein family E member 1
Z21780_at	0.0117	0.00162	8.55648	Nup155	nucleoporin 155
M96159_at	0.0117	0.00162	8.55636	Adcy5	adenylate cyclase 5
rc_AA859757_at	0.0118	0.00163	8.55254
U09211_at	0.0118	0.00163	8.5468	Slc18a3	solute carrier family 18 member A3
rc_AA892425_at	0.0118	0.00163	8.5446
U33540exon_f_at	0.0118	0.00164	8.54099
rc_AA800604_at	0.0118	0.00164	8.53517	Ier5	immediate early response 5
X83671cds_i_at	0.0118	0.00164	8.5349	Crybb2	crystallin, beta B2
rc_AA955600_at	0.0118	0.00164	8.53488
rc_H33001_at	0.0118	0.00165	8.53091	Cxxc5	CXXC finger protein 5
rc_AA874875_at	0.0118	0.00165	8.53066
rc_AA892818_at	0.0118	0.00165	8.53043	Stard8	StAR-related lipid transfer domain containing 8
rc_AA818951_at	0.0119	0.00166	8.51742	Pkm	pyruvate kinase, muscle
rc_AI170268_at	0.0119	0.00166	8.51624	B2m	beta-2 microglobulin
D00729_at	0.0119	0.00166	8.51575	Eci1	enoyl-CoA delta isomerase 1
M38653_at	0.0119	0.00167	8.51145	Gast	gastrin
rc_AI639352_at	0.0121	0.0017	8.47861
rc_AA799633_at	0.0121	0.0017	8.475	Chchd6	coiled-coil-helix-coiled-coil-helix domain containing 6
rc_AA875427_at	0.0122	0.0017	8.47216	Aes	amino-terminal enhancer of split
rc_AI176308_at	0.0122	0.00171	8.47132
X95850mRNA_at	0.0122	0.00171	8.46888	Alcam	activated leukocyte cell adhesion molecule
rc_AA800814_at	0.0122	0.00171	8.46783	Tnfsf13	tumor necrosis factor superfamily member 13
rc_AA891917_at	0.0122	0.00171	8.46194	Capza1	capping actin protein of muscle Z-line alpha subunit 1
AF036548_at	0.0122	0.00172	8.46091	LOC683573///Rgcc	similar to response gene to complement 32///regulator of cell cycle
rc_AA891935_at	0.0122	0.00172	8.45397	Eif2s3	eukaryotic translation initiation factor 2, subunit 3 gamma
rc_AA894037_at	0.0122	0.00172	8.45343	Vps26a	VPS26 retromer complex component A
U17971_at	0.0123	0.00174	8.44141	Ptpn21	protein tyrosine phosphatase, non-receptor type 21
AJ005984_at	0.0123	0.00174	8.44025	Ensa	endosulfine alpha
U57391_g_at	0.0123	0.00174	8.43943	Sh2b1	SH2B adaptor protein 1
D84480_s_at	0.0123	0.00174	8.43351	Rpl30	ribosomal protein L30
AF067727_s_at	0.0123	0.00174	8.43329	Smad1	SMAD family member 1
rc_AA893857_at	0.0123	0.00175	8.43003	Dcaf7	DDB1 and CUL4 associated factor 7
rc_AA996484_g_at	0.0123	0.00175	8.42624	Aldh3a2	aldehyde dehydrogenase 3 family, member A2
S67769_s_at	0.0124	0.00175	8.42329	Slc8a1	solute carrier family 8 member A1
M96853_at	0.0124	0.00176	8.42146	Dlg4	discs large MAGUK scaffold protein 4
X16044cds_s_at	0.0124	0.00176	8.42058	Ppp2cb	protein phosphatase 2 catalytic subunit beta
M82826_r_at	0.0124	0.00176	8.41911	Nf1	neurofibromin 1
M33962_at	0.0124	0.00176	8.41725	Ptpn1	protein tyrosine phosphatase, non-receptor type 1
U27562_at	0.0124	0.00177	8.40551	Sparcl1	SPARC like 1
U56839_at	0.0125	0.00178	8.40117	P2ry2	purinergic receptor P2Y2
rc_AI639449_at	0.0125	0.00178	8.39973
rc_AI172097_at	0.0125	0.00178	8.39421	Hsf1	heat shock transcription factor 1
AF069525_at	0.0125	0.00179	8.39264	Ank3	ankyrin 3, node of Ranvier (ankyrin G)
X96394_at	0.0125	0.00179	8.3921	Abcc1	ATP binding cassette subfamily C member 1
D28560_g_at	0.0125	0.00179	8.38591	Enpp2	ectonucleotide pyrophosphatase/phosphodiesterase 2
rc_AI639438_at	0.0125	0.00179	8.38555	Hps3	Hermansky-Pudlak syndrome 3
rc_AA800120_at	0.0125	0.00179	8.38484	Slc25a20	solute carrier family 25 member 20
rc_AA800962_at	0.0125	0.00179	8.38481	Tln1	talin 1
U07560_at	0.0125	0.0018	8.37842	Efnb1	ephrin B1
rc_AI073164_at	0.0126	0.00181	8.37295	Scamp1	secretory carrier membrane protein 1
rc_AA892390_s_at	0.0126	0.00182	8.36306	Slc11a2	solute carrier family 11 member 2
rc_AA891580_at	0.0126	0.00182	8.36013
rc_AI112173_at	0.0127	0.00183	8.35337	Atp1b1	ATPase Na+/K+ transporting subunit beta 1
rc_AA893870_g_at	0.0127	0.00183	8.35239	Rn28s///Rn45s	28S ribosomal RNA///45S pre-ribosomal RNA
D25233cds_at	0.0127	0.00183	8.34949	Rb1	RB transcriptional corepressor 1
J00739_at	0.0127	0.00184	8.34287	Gh1	growth hormone 1
D78303_at	0.0127	0.00184	8.34239	Ythdc1	YTH domain containing 1
U04937_s_at	0.0127	0.00184	8.34097	Slc8a1	solute carrier family 8 member A1
rc_AI639257_at	0.0128	0.00185	8.3321	Ythdf3	YTH N(6)-methyladenosine RNA binding protein 3
rc_AA859643_at	0.0128	0.00185	8.33033	Rnf157	ring finger protein 157
U10357_g_at	0.0128	0.00185	8.33018	Pdk2	pyruvate dehydrogenase kinase 2
AF051155_g_at	0.0128	0.00185	8.32959	Mlst8	MTOR associated protein, LST8 homolog
AB008538_at	0.0128	0.00185	8.32846	Alcam	activated leukocyte cell adhesion molecule
M64385_at	0.0128	0.00186	8.32074	LOC100909578///Olr1496	olfactory receptor 1496-like///olfactory receptor 1496
rc_AA685974_at	0.0128	0.00186	8.31913	Ccdc124	coiled-coil domain containing 124
rc_AI229031_s_at	0.0128	0.00187	8.31347	Cacna1a	calcium voltage-gated channel subunit alpha1 A
rc_AA892864_at	0.0128	0.00187	8.31165	Mgll	monoglyceride lipase
L19180_g_at	0.0128	0.00187	8.31125	Ptprs	protein tyrosine phosphatase, receptor type, S
rc_AI072634_at	0.0128	0.00187	8.31119	Krt18	keratin 18
M25584_at	0.0128	0.00188	8.30747	Ins1	insulin 1
Y17164UTR#1_at	0.0129	0.00189	8.29709
rc_AA894174_g_at	0.0129	0.00189	8.29336	Etfa	electron transfer flavoprotein alpha subunit
L19933_s_at	0.0129	0.0019	8.28979	Ptprs	protein tyrosine phosphatase, receptor type, S
rc_AA859584_at	0.0129	0.0019	8.28955	Cacna1h	calcium voltage-gated channel subunit alpha1 H
M90514mRNA_at	0.0129	0.0019	8.28946	Pcnx3	pecanex homolog 3 (Drosophila)
rc_H31813_at	0.013	0.0019	8.28475	Tkfc	triokinase and FMN cyclase
X99338cds_i_at	0.013	0.00191	8.27899	Nptn	neuroplastin
AF091569_s_at	0.013	0.00191	8.27688	LOC100909493///Olr1470///Olr1481	olfactory receptor-like protein I9-like///olfactory receptor 1470///olfactory receptor 1481
rc_AI176307_at	0.0131	0.00193	8.2608
rc_AI008863_at	0.0132	0.00194	8.25065	Ergic1	endoplasmic reticulum-golgi intermediate compartment 1
U27201_at	0.0132	0.00194	8.24651	Timp3	TIMP metallopeptidase inhibitor 3
rc_AA799494_at	0.0134	0.00198	8.21922	Tns2	tensin 2
AB011528_g_at	0.0135	0.00199	8.21044	Celsr3	cadherin, EGF LAG seven-pass G-type receptor 3
D30041_at	0.0135	0.00199	8.20843	Akt2	AKT serine/threonine kinase 2
rc_AA817685_at	0.0135	0.002	8.20007	Cyb5a	cytochrome b5 type A
AF068202_at	0.0135	0.002	8.19605	Akap1	A-kinase anchoring protein 1
rc_AA799611_at	0.0135	0.002	8.19566	Notch4	notch 4
D86556_i_at	0.0136	0.00201	8.19303	Pnck	pregnancy up-regulated nonubiquitous CaM kinase
rc_AI639020_at	0.0136	0.00202	8.18353	Ppp4r3b	protein phosphatase 4, regulatory subunit 3B
rc_AA892820_at	0.0136	0.00202	8.18315	LOC100911261///Flnb	filamin-B-like///filamin B
M64381_at	0.0136	0.00203	8.17717	Olr1079///Olr1083///Olr1081///Olr1082	olfactory receptor 1079///olfactory receptor 1083///olfactory receptor 1081///olfactory receptor 1082
X76456cds_at	0.0136	0.00203	8.17658	Afm	afamin
rc_AA800298_at	0.0137	0.00203	8.17315	LOC100909752///Col15a1	collagen alpha-1(XV) chain-like///collagen type XV alpha 1 chain
rc_AA875327_at	0.0137	0.00204	8.16537	Eif4h	eukaryotic translation initiation factor 4H
rc_AA894338_at	0.0138	0.00205	8.15774	Rdh10	retinol dehydrogenase 10 (all-trans)
U25650_f_at	0.0138	0.00205	8.15573	Ngfr	nerve growth factor receptor
M27902_at	0.0138	0.00205	8.15294	Scn5a	sodium voltage-gated channel alpha subunit 5
rc_AA893515_at	0.0138	0.00206	8.1471	Sec62	SEC62 homolog, preprotein translocation factor
X83231_at	0.0139	0.00207	8.13646	Itih3	inter-alpha trypsin inhibitor, heavy chain 3
X77209_at	0.0141	0.0021	8.11286	Hspa1l	heat shock protein 1-like
M64795_f_at	0.0141	0.0021	8.11218	LOC102557454///LOC100364956///LOC100364500///RT1-A///LOC687144///LOC683761///RT1-CE16///RT1-Cl///RT1-A1///RT1-EC2	RT1 class I histocompatibility antigen, AA alpha chain-like///MHC class Ib alpha chain-like///RT1 class I, locus CE11-like///RT1 class I, locus A///similar to RT1 class I, CE4///similar to RT1 class I, CE11///RT1 class I, locus CE16///RT1 class Ib, locus Cl///RT1 class Ia, locus A1///RT1 class Ib, locus EC2
AB017544_at	0.0142	0.00212	8.09668	Pex14	peroxisomal biogenesis factor 14
U35244_g_at	0.0142	0.00213	8.09206	Vps33a	VPS33A CORVET/HOPS core subunit
rc_AI170403_at	0.0143	0.00214	8.08329	Psma2	proteasome subunit alpha 2
rc_H32977_at	0.0144	0.00216	8.07011	Arpc5l	actin related protein 2/3 complex, subunit 5-like
rc_AA891713_at	0.0145	0.00217	8.05745	Rpl13a	ribosomal protein L13A
X55660_at	0.0145	0.00218	8.04947	Furin	furin (paired basic amino acid cleaving enzyme)
D10891_at	0.0146	0.00219	8.04666	Grm5	glutamate metabotropic receptor 5
rc_AA800220_at	0.0146	0.0022	8.03834	Lypla1	lysophospholipase I
rc_AA891821_at	0.0147	0.00222	8.02311	Cnppd1	cyclin Pas1/PHO80 domain containing 1
rc_AI171166_at	0.0147	0.00222	8.02045	St13	suppression of tumorigenicity 13
X59601_at	0.0148	0.00223	8.01747	Plec	plectin
rc_AA875511_at	0.0148	0.00223	8.01311	Dis3l2	DIS3-like 3'-5' exoribonuclease 2
rc_AI136914_at	0.0149	0.00224	8.00338	Ncs1	neuronal calcium sensor 1
U75929UTR#1_f_at	0.0149	0.00225	8.00053	Sparc	secreted protein acidic and cysteine rich
rc_AA925246_at	0.0149	0.00226	7.99222	Ctsk	cathepsin K
U25802_at	0.0149	0.00226	7.99195	Lhb	luteinizing hormone beta polypeptide
M15562_at	0.0149	0.00226	7.99112	RT1-Da	RT1 class II, locus Da
U78517_at	0.015	0.00227	7.98256	Rapgef4	Rap guanine nucleotide exchange factor 4
rc_AA875047_at	0.015	0.00227	7.98145	Cct6a	chaperonin containing TCP1 subunit 6A
AF081196_at	0.015	0.00227	7.981	Rasgrp1	RAS guanyl releasing protein 1
rc_AI231354_at	0.015	0.00227	7.98086	Mapk9	mitogen-activated protein kinase 9
rc_AA799537_at	0.015	0.00228	7.97846	Atg13	autophagy related 13
rc_AA956958_at	0.015	0.00228	7.97787	Arl5a	ADP-ribosylation factor like GTPase 5A
U60976_s_at	0.015	0.00229	7.97237	Flot1	flotillin 1
rc_AA892940_at	0.0151	0.0023	7.96009	Eftud2	elongation factor Tu GTP binding domain containing 2
U17133_at	0.0152	0.00231	7.95441	Slc30a1	solute carrier family 30 member 1
rc_AA859372_s_at	0.0152	0.00232	7.95128	Rn18s///LOC689064///Pfdn1///Rpl4///Rn45s///B2m	18S ribosomal RNA///beta-globin///prefoldin subunit 1///ribosomal protein L4///45S pre-ribosomal RNA///beta-2 microglobulin
rc_AA800250_at	0.0152	0.00232	7.94898	Sdha	succinate dehydrogenase complex flavoprotein subunit A
AF063102_g_at	0.0153	0.00233	7.93821	Adgrl2	adhesion G protein-coupled receptor L2
S81353_s_at	0.0153	0.00234	7.93578	Psap	prosaposin
U75925UTR#1_at	0.0153	0.00234	7.93408
rc_AA893743_g_at	0.0153	0.00234	7.93139	Pkia	protein kinase (cAMP-dependent, catalytic) inhibitor alpha
rc_AI638999_at	0.0154	0.00236	7.92061	Zbtb24	zinc finger and BTB domain containing 24
rc_AA799891_at	0.0154	0.00236	7.92048	Hspb11	heat shock protein family B (small), member 11
rc_AA891445_at	0.0155	0.00237	7.90962	Clpb	ClpB homolog, mitochondrial AAA ATPase chaperonin
rc_AA892814_s_at	0.0155	0.00238	7.90422	Capns1	calpain, small subunit 1
rc_AI230294_at	0.0155	0.00239	7.89878	Ppard	peroxisome proliferator-activated receptor delta
rc_AI104520_s_at	0.0156	0.00239	7.89465	Cox6a1	cytochrome c oxidase subunit 6A1
M61177_s_at	0.0156	0.0024	7.8887	Mapk3	mitogen activated protein kinase 3
X63375exon_at	0.0156	0.0024	7.88827	Atp1b1	ATPase Na+/K+ transporting subunit beta 1
rc_AA859957_at	0.0157	0.00242	7.8746	LOC100361934///LOC691675///LOC688963///Ndufb4	NADH dehydrogenase (ubiquinone) 1 beta subcomplex 4///similar to NADH dehydrogenase (ubiquinone) 1 beta subcomplex, 4, 15kDa///similar to NADH dehydrogenase (ubiquinone) 1 beta subcomplex, 4, 15kDa///NADH:ubiquinone oxidoreductase subunit B4
U90829_at	0.0157	0.00242	7.87448	Nae1	NEDD8 activating enzyme E1 subunit 1
AF064706_at	0.0157	0.00243	7.87343	Gpr6	G protein-coupled receptor 6
AF055884_s_at	0.0157	0.00243	7.86969	Deaf1	DEAF1 transcription factor
D00636cds_s_at	0.0157	0.00244	7.86642	Cyb5r3	cytochrome b5 reductase 3
AF035632_s_at	0.0157	0.00244	7.8659	Stx12	syntaxin 12
AF081204_s_at	0.0157	0.00244	7.86464	Slc5a6	solute carrier family 5 member 6
M64376_at	0.0158	0.00245	7.85647	Olr1078	olfactory receptor 1078
U87971_g_at	0.0158	0.00246	7.85305	Stx5	syntaxin 5
rc_AA859578_at	0.0158	0.00246	7.8513	Pcsk5	proprotein convertase subtilisin/kexin type 5
rc_AA893741_at	0.0158	0.00246	7.84924	Arfgap2	ADP-ribosylation factor GTPase activating protein 2
rc_AA997865_at	0.0159	0.00247	7.84484	Tmsbl1	thymosin beta-like protein 1
X73371_at	0.0159	0.00247	7.84447	Fcgr2b	Fc fragment of IgG, low affinity IIb, receptor
AJ011605_at	0.0159	0.00247	7.84168	Pola1	DNA polymerase alpha 1, catalytic subunit
rc_AA892778_at	0.0159	0.00247	7.84152	Fabp12	fatty acid binding protein 12
L22788_i_at	0.0159	0.00248	7.83434	Fabp6	fatty acid binding protein 6
rc_AI179632_at	0.0159	0.00248	7.83328	Asic3	acid sensing ion channel subunit 3
M69118cds_at	0.0161	0.00251	7.81796	Drd5	dopamine receptor D5
X77237_at	0.0161	0.00251	7.81319	Ppp5c	protein phosphatase 5, catalytic subunit
rc_AA819547_at	0.0161	0.00251	7.81289	Ndufa6	NADH:ubiquinone oxidoreductase subunit A6
D17349cds_f_at	0.0161	0.00253	7.80563	Cyp2b15	cytochrome P450, family 2, subfamily b, polypeptide 15
M11794cds#2_f_at	0.0163	0.00255	7.79105	Mt1f///Ttr///Mt1	metallothionein 1F///transthyretin///metallothionein 1
rc_AI639201_at	0.0163	0.00255	7.78952
L11025_at	0.0163	0.00255	7.7889
rc_AA800222_at	0.0163	0.00256	7.78153	Amfr	autocrine motility factor receptor
M27812_at	0.0163	0.00257	7.77973	Syn1	synapsin I
U82612cds_g_at	0.0164	0.00257	7.77526	Fn1	fibronectin 1
rc_AA892859_at	0.0164	0.00258	7.77311	Plod3	procollagen-lysine, 2-oxoglutarate 5-dioxygenase 3
rc_AI010725_g_at	0.0164	0.00258	7.77292	Canx	calnexin
AF014365_s_at	0.0164	0.00258	7.7721	Cd44	CD44 molecule (Indian blood group)
AF087431_g_at	0.0164	0.00258	7.77078	Gcs1	glucosidase 1
AF030089UTR#1_at	0.0164	0.00259	7.76613	Dclk1	doublecortin-like kinase 1
rc_AA893087_at	0.0164	0.00259	7.76119
L12382_at	0.0164	0.0026	7.75891	Arf3	ADP-ribosylation factor 3
rc_AA891818_at	0.0164	0.0026	7.7588	Rab11fip5	RAB11 family interacting protein 5
rc_AI639237_at	0.0164	0.0026	7.75784	Thoc2	THO complex 2
rc_AA900582_at	0.0165	0.00261	7.75381	LOC100911545///A2m	alpha-2-macroglobulin-like///alpha-2-macroglobulin
X04267_at	0.0165	0.00262	7.74245	Myh3	myosin, heavy chain 3, skeletal muscle, embryonic
M88709_at	0.0165	0.00262	7.7424	Opcml	opioid binding protein/cell adhesion molecule-like
D10757_at	0.0166	0.00264	7.73424	Psmb9	proteasome subunit beta 9
rc_AA892346_at	0.0166	0.00264	7.73304	Anapc4	anaphase promoting complex subunit 4
rc_AI102795_at	0.0166	0.00264	7.72968	Ptn	pleiotrophin
rc_AA800855_at	0.0166	0.00264	7.72918
rc_AI230572_at	0.0167	0.00265	7.72467	Ybx1///Ybx1-ps3	Y box binding protein 1///Y box protein 1 related, pseudogene 3
rc_AI178835_at	0.0167	0.00265	7.72349	Map2k1	mitogen activated protein kinase kinase 1
X68041cds_s_at	0.0168	0.00267	7.71133	Sod3	superoxide dismutase 3, extracellular
X61677complete_seq_at	0.0168	0.00269	7.70398	Itpr2	inositol 1,4,5-trisphosphate receptor, type 2
M34253_at	0.0168	0.00269	7.70203	Irf1	interferon regulatory factor 1
X53565_at	0.0168	0.00269	7.70151	Tgoln2	trans-golgi network protein 2
AF083269_g_at	0.0169	0.0027	7.69595	Arpc1b	actin related protein 2/3 complex, subunit 1B
rc_AI104679_s_at	0.0169	0.0027	7.69564	Ndufc1	NADH:ubiquinone oxidoreductase subunit C1
rc_AA875537_at	0.0169	0.0027	7.69204	Srsf2	serine and arginine rich splicing factor 2
rc_AA891139_at	0.0169	0.00271	7.68899	Setd1b	SET domain containing 1B
L11930_at	0.0169	0.00271	7.68884	Cap1	adenylate cyclase associated protein 1
X67948_at	0.0169	0.00271	7.68835	Aqp1	aquaporin 1
M91590_g_at	0.017	0.00272	7.68212	Arrb2	arrestin, beta 2
U21662_at	0.017	0.00273	7.67951	Mgat2	mannosyl (alpha-1,6-)-glycoprotein beta-1,2-N-acetylglucosaminyltransferase
rc_AI236721_r_at	0.017	0.00273	7.67906	Btd	biotinidase
U07971_at	0.017	0.00274	7.67315	Gatm	glycine amidinotransferase
X80130cds_i_at	0.0171	0.00274	7.66821	Acta2///Actc1	actin, alpha 2, smooth muscle, aorta///actin, alpha, cardiac muscle 1
AJ006971_at	0.0171	0.00275	7.66293	Dapk3	death-associated protein kinase 3
M57705_g_at	0.0171	0.00276	7.66019	Tpo	thyroid peroxidase
rc_AA892154_at	0.0171	0.00276	7.65816
L27112_s_at	0.0171	0.00276	7.65764	Mapk9	mitogen-activated protein kinase 9
rc_AA875146_s_at	0.0171	0.00276	7.65606	Ube2j2	ubiquitin-conjugating enzyme E2, J2
AF053362_at	0.0171	0.00277	7.65541	Dedd	death effector domain-containing
M97197_at	0.0171	0.00277	7.6538
M31838_at	0.0172	0.00279	7.64169	Tacr2	tachykinin receptor 2
rc_AI009390_at	0.0173	0.0028	7.63566	LOC100363268///Ndufs5	rCG31129-like///NADH:ubiquinone oxidoreductase subunit S5
rc_AI639302_at	0.0175	0.00283	7.61814
S76511_s_at	0.0175	0.00284	7.61309	LOC681314///Bax	similar to BAX protein, cytoplasmic isoform delta///BCL2 associated X, apoptosis regulator
AB008424_s_at	0.0175	0.00284	7.60935	Cyp2d3	cytochrome P450, family 2, subfamily d, polypeptide 3
M15562_g_at	0.0175	0.00285	7.60603	RT1-Da	RT1 class II, locus Da
rc_AI230406_at	0.0176	0.00286	7.59975	Rab10	RAB10, member RAS oncogene family
AF037072_at	0.0176	0.00287	7.59445	Car3	carbonic anhydrase 3
M13749_at	0.0177	0.00287	7.59144	Prl3b1	Prolactin family 3, subfamily b, member 1
M81639_at	0.0177	0.00288	7.5892	Snn	stannin
rc_AI639324_g_at	0.0177	0.00288	7.58723	Fbxo38	F-box protein 38
X80130cds_f_at	0.0177	0.00289	7.58465	Acta2///Actc1	actin, alpha 2, smooth muscle, aorta///actin, alpha, cardiac muscle 1
Y07704_at	0.0177	0.00289	7.58384	Rsad2	radical S-adenosyl methionine domain containing 2
rc_AA894304_at	0.0177	0.00289	7.58111	Ahnak	AHNAK nucleoprotein
AB006461_at	0.0177	0.0029	7.57824	Ncdn	neurochondrin
rc_AA926149_g_at	0.0178	0.00291	7.57305	Cat	catalase
AB000929_at	0.0178	0.00291	7.57271	Zp2	zona pellucida glycoprotein 2
U08257_at	0.0178	0.00292	7.56602	Grik4	glutamate ionotropic receptor kainate type subunit 4
AJ006295_at	0.0178	0.00292	7.56393	Mllt3	MLLT3, super elongation complex subunit
rc_AA800908_at	0.0179	0.00293	7.55959
U53420_at	0.0179	0.00294	7.557	Slc8a3	solute carrier family 8 member A3
rc_AA866257_at	0.0179	0.00294	7.55614	Cby1	chibby family member 1, beta catenin antagonist
L42855_at	0.0179	0.00294	7.55345	Tceb2	transcription elongation factor B subunit 2
X68101_at	0.0179	0.00294	7.55211	Dock9	dedicator of cytokinesis 9
rc_AA818843_s_at	0.018	0.00296	7.5448	Cript	CXXC repeat containing interactor of PDZ3 domain
rc_AA818240_at	0.018	0.00297	7.53993	Nup153	nucleoporin 153
rc_AI639288_at	0.018	0.00297	7.53975
rc_AA945054_s_at	0.0181	0.00298	7.53333	Cyb5a	cytochrome b5 type A
rc_AA875665_at	0.0181	0.00298	7.53179	Rcn3	reticulocalbin 3
X83399_at	0.0181	0.00299	7.52725	Eif4e	eukaryotic translation initiation factor 4E
D10926_s_at	0.0181	0.00299	7.52456	Tfpi	tissue factor pathway inhibitor
X89697cds_at	0.0181	0.003	7.52274	Olr1397///Olr1398	olfactory receptor 1397///olfactory receptor 1398
X67250_at	0.0181	0.003	7.52269	Chn1	chimerin 1
rc_AI012593_at	0.0181	0.003	7.51974	Hk1	hexokinase 1
L40364_f_at	0.0181	0.00301	7.51776	LOC360231	MHC class I RT1.O type 149 processed pseudogene
rc_AI231500_at	0.0182	0.00301	7.51583	Prpsap2	phosphoribosyl pyrophosphate synthetase-associated protein 2
rc_AA892486_at	0.0183	0.00304	7.49988	Gaa	glucosidase, alpha, acid
AF076183_g_at	0.0184	0.00305	7.49217	Pacs1	phosphofurin acidic cluster sorting protein 1
rc_AA892860_g_at	0.0184	0.00306	7.4873	Sos1	SOS Ras/Rac guanine nucleotide exchange factor 1
S77585_s_at	0.0184	0.00307	7.48458	Ddr1	discoidin domain receptor tyrosine kinase 1
rc_AI639176_at	0.0185	0.00308	7.47696	Brcc3	BRCA1/BRCA2-containing complex, subunit 3
U00926_g_at	0.0186	0.0031	7.4693	Atp5d	ATP synthase, H+ transporting, mitochondrial F1 complex, delta subunit
rc_AA859562_at	0.0186	0.0031	7.46654	Arhgef7	Rho guanine nucleotide exchange factor 7
U10188_at	0.0186	0.0031	7.46589	Plk1	polo-like kinase 1
AF058789_at	0.0186	0.0031	7.46538	Syngap1	synaptic Ras GTPase activating protein 1
rc_AA849648_at	0.0187	0.00312	7.45927	Rpl21	ribosomal protein L21
M15358cds_at	0.0187	0.00312	7.45631	LOC688090///RT1-Bb	similar to RT1 class II histocompatibility antigen, B-1 beta chain precursor (RT1.B-beta(1))///RT1 class II, locus Bb
rc_AI044341_s_at	0.0187	0.00312	7.45577	Vcp	valosin-containing protein
rc_H33301_at	0.0187	0.00312	7.45572
D84484_at	0.0188	0.00314	7.44479	Tardbp	TAR DNA binding protein
J02810mRNA_s_at	0.0188	0.00315	7.44254	Gstm1	glutathione S-transferase mu 1
AF087839mRNA#2_f_at	0.0188	0.00315	7.44075	Abcc9	ATP binding cassette subfamily C member 9
D30739_s_at	0.0189	0.00316	7.43422	Ywhae	tyrosine 3-monooxygenase/tryptophan 5-monooxygenase activation protein, epsilon
rc_AA800245_at	0.0189	0.00317	7.43277	Trim54	tripartite motif-containing 54
X53054_at	0.0189	0.00317	7.43237	RT1-Db1	RT1 class II, locus Db1
X14323cds_g_at	0.0189	0.00317	7.4295	Fcgrt	Fc fragment of IgG receptor and transporter
rc_AI102103_g_at	0.0189	0.00319	7.4218	Pi4kb	phosphatidylinositol 4-kinase beta
rc_AI169756_s_at	0.0189	0.00319	7.42092	Errfi1	ERBB receptor feedback inhibitor 1
rc_AI008836_s_at	0.0191	0.00322	7.40724	LOC100911856///RGD1559962///RGD1561694///Hmgb2l1///Hmgb2	high mobility group protein B2-like///similar to High mobility group protein 2 (HMG-2)///similar to High mobility group protein 2 (HMG-2)///high mobility group box 2-like 1///high mobility group box 2
M19647_i_at	0.0191	0.00323	7.40173	Klk1	kallikrein 1
rc_AA818982_at	0.0191	0.00323	7.4005	Tmpo	thymopoietin
rc_AA893803_at	0.0192	0.00323	7.39776
M75281_at	0.0192	0.00325	7.39234	Cyss	cystatin S
rc_AI234828_g_at	0.0192	0.00325	7.39076	LOC366772///Igha	similar to immunoglobulin heavy chain///immunoglobulin heavy chain, alpha
rc_AI639461_at	0.0194	0.00328	7.37702
U59241_at	0.0194	0.00328	7.37498	Tmod1	tropomodulin 1
rc_AA892635_at	0.0194	0.00329	7.37235	Pigf	phosphatidylinositol glycan anchor biosynthesis, class F
rc_AA875203_at	0.0194	0.00329	7.36922
L01115_at	0.0195	0.0033	7.36487	Adcy6	adenylate cyclase 6
rc_AI639486_at	0.0195	0.00331	7.36015	LOC679368	similar to carboxylesterase 5
rc_AI176856_at	0.0195	0.00331	7.35888	Cyp1b1	cytochrome P450, family 1, subfamily b, polypeptide 1
S69874_s_at	0.0195	0.00332	7.35671	Fabp5	fatty acid binding protein 5, epidermal
rc_H33629_at	0.0196	0.00333	7.34873	Tbc1d23	TBC1 domain family, member 23
rc_AI178750_at	0.0196	0.00334	7.34416	Eef2	eukaryotic translation elongation factor 2
AF034896_f_at	0.0197	0.00335	7.3422	Olr1696	olfactory receptor 1696
U88324_g_at	0.0197	0.00336	7.33411	LOC102551815///Gnb1	guanine nucleotide-binding protein G(I)/G(S)/G(T) subunit beta-1-like///G protein subunit beta 1
rc_AA892570_at	0.0197	0.00337	7.33258	LOC100910717///Tnks2	tankyrase-2-like///tankyrase 2
J04024_at	0.0198	0.00338	7.32672	Atp2a2	ATPase sarcoplasmic/endoplasmic reticulum Ca2+ transporting 2
S66184_s_at	0.0198	0.00338	7.32577	Lox	lysyl oxidase
X76168_at	0.0198	0.00339	7.32359	Gjb4	gap junction protein, beta 4
D38222_s_at	0.0198	0.00339	7.32301	Ptprn	protein tyrosine phosphatase, receptor type, N
D28753_i_at	0.0198	0.00339	7.32275	Cdk2	cyclin dependent kinase 2
AB012933_at	0.0198	0.0034	7.3186	Acsl5	acyl-CoA synthetase long-chain family member 5
D64085_g_at	0.0198	0.0034	7.31719	Fgf5	fibroblast growth factor 5
J00735_at	0.0199	0.00341	7.30958	Fgg	fibrinogen gamma chain
AF027984_at	0.0199	0.00342	7.30905	Cacna1g	calcium voltage-gated channel subunit alpha1 G
M21476_s_at	0.0199	0.00342	7.30806	P4hb	prolyl 4-hydroxylase subunit beta
rc_AA859966_i_at	0.0199	0.00342	7.30746	Kctd13	potassium channel tetramerization domain containing 13
X04070_at	0.02	0.00344	7.29713	Gjb1	gap junction protein, beta 1
rc_AA800176_at	0.02	0.00345	7.29404	Ciapin1	cytokine induced apoptosis inhibitor 1
rc_AI639360_at	0.0201	0.00345	7.29099
rc_AA893327_s_at	0.0201	0.00346	7.29045	Brap	BRCA1 associated protein
L20427_at	0.0201	0.00346	7.2901	Coq3	coenzyme Q3 methyltransferase
rc_AA891161_at	0.0201	0.00347	7.28371	Ero1b	endoplasmic reticulum oxidoreductase 1 beta
AF030091UTR#1_g_at	0.0201	0.00347	7.28289	LOC100909712///Ccnl1	cyclin-L1-like///cyclin L1
AF063447_at	0.0201	0.00347	7.28178	Ddx39a	DEAD-box helicase 39A
J03819_at	0.0202	0.00348	7.27788	Thrb	thyroid hormone receptor beta
U50044cds_at	0.0202	0.00349	7.27527	Vwf	von Willebrand factor
rc_AI638972_at	0.0202	0.00349	7.27426
rc_AA946292_at	0.0203	0.00351	7.26603	Cebpd	CCAAT/enhancer binding protein delta
M94555_at	0.0203	0.00351	7.26538	Nmu	neuromedin U
Z11932cds_g_at	0.0203	0.00351	7.26505	Avpr2	arginine vasopressin receptor 2
rc_H33140_at	0.0203	0.00352	7.25834
S63519_s_at	0.0203	0.00353	7.25725	Pcmtd1	protein-L-isoaspartate (D-aspartate) O-methyltransferase domain containing 1
X02610_at	0.0203	0.00353	7.25693	Eno1	enolase 1
U83879_at	0.0203	0.00353	7.25461	Gpd2	glycerol-3-phosphate dehydrogenase 2
X07259cds_s_at	0.0205	0.00357	7.23824	Cyp4a1	cytochrome P450, family 4, subfamily a, polypeptide 1
S58644_at	0.0205	0.00357	7.23717
AF022136_at	0.0205	0.00357	7.23706	Gja5	gap junction protein, alpha 5
S63358_s_at	0.0205	0.00357	7.23632	Wt1	Wilms tumor 1
AB016532_at	0.0205	0.00358	7.23517	Per2	period circadian clock 2
rc_AI044985_at	0.0206	0.00359	7.2296	Gjb5	gap junction protein, beta 5
rc_AA799683_at	0.0206	0.0036	7.22505	Ncoa1	nuclear receptor coactivator 1
M64391_at	0.0207	0.00361	7.21955	Olr1500	olfactory receptor 1500
Y12517cds_at	0.0207	0.00361	7.21939	Cyb5b	cytochrome b5 type B
rc_AA891871_s_at	0.0207	0.00361	7.21823	Prpsap1	phosphoribosyl pyrophosphate synthetase-associated protein 1
AF035156_at	0.0207	0.00361	7.21744	Hsd17b3	hydroxysteroid (17-beta) dehydrogenase 3
rc_AA859694_g_at	0.0207	0.00362	7.21605	Rbm24	RNA binding motif protein 24
U13895_s_at	0.0207	0.00363	7.21136	Psmc2	proteasome 26S subunit, ATPase 2
AF034218_g_at	0.0207	0.00363	7.20939	Hyal2	hyaluronoglucosaminidase 2
rc_AI638959_i_at	0.0207	0.00363	7.20882
rc_AI638955_at	0.0207	0.00364	7.20776	Rbfox2	RNA binding protein, fox-1 homolog 2
AF077000_g_at	0.0208	0.00365	7.20014	Ptpn23	protein tyrosine phosphatase, non-receptor type 23
rc_AA892339_at	0.0208	0.00366	7.19546	LOC100233176	hypothetical protein LOC100233176
D21132_at	0.0209	0.00367	7.19314	Pitpnb	phosphatidylinositol transfer protein, beta
rc_AA799824_at	0.0209	0.00368	7.19033	Atp6v1c1	ATPase H+ transporting V1 subunit C1
M83678_at	0.0209	0.00369	7.185	Rab13	RAB13, member RAS oncogene family
rc_AA874873_at	0.021	0.0037	7.18042
rc_AI145931_at	0.021	0.0037	7.18007	Gne	glucosamine (UDP-N-acetyl)-2-epimerase/N-acetylmannosamine kinase
rc_AA799607_at	0.021	0.0037	7.17977	RGD1566359	similar to RIKEN cDNA B230219D22
D13871_s_at	0.021	0.0037	7.17964	Slc2a5	solute carrier family 2 member 5
J03583_at	0.021	0.0037	7.17778	Cltc	clathrin heavy chain
rc_AA866414_at	0.021	0.00372	7.1715	Slc4a1	solute carrier family 4 (anion exchanger), member 1
J02596cds_at	0.0211	0.00373	7.16815	Apoc3	apolipoprotein C3
M22366_at	0.0211	0.00374	7.16405	RT1-Ba	RT1 class II, locus Ba
M37828_at	0.0212	0.00375	7.15731	Cyp4a8	cytochrome P450, family 4, subfamily a, polypeptide 8
L24374_at	0.0212	0.00376	7.1535	Mmp7	matrix metallopeptidase 7
rc_AA800033_at	0.0212	0.00376	7.15312	Tmem259	transmembrane protein 259
AB005549_at	0.0212	0.00377	7.14969	Pard3	par-3 family cell polarity regulator
X57986mRNA_s_at	0.0213	0.00378	7.14653	Prkaca	protein kinase cAMP-activated catalytic subunit alpha
rc_AI639248_f_at	0.0213	0.00378	7.14626	LOC102548827///Prp2l1	uncharacterized LOC102548827///proline rich protein 2-like 1
AF065161_at	0.0213	0.00378	7.14435	Cish	cytokine inducible SH2-containing protein
M64867_at	0.0213	0.00378	7.14401	Htr2a	5-hydroxytryptamine receptor 2A
rc_AA893105_at	0.0213	0.0038	7.13851	Epb41	erythrocyte membrane protein band 4.1
rc_AI639208_at	0.0214	0.00381	7.13417	Cnpy2	canopy FGF signaling regulator 2
rc_AA893733_at	0.0214	0.00381	7.13175	Itga2b	integrin subunit alpha 2b
rc_AA874934_at	0.0214	0.00382	7.12855	Ino80e	INO80 complex subunit E
D12927_at	0.0214	0.00382	7.1271	Tcea2	transcription elongation factor A2
rc_AI639196_at	0.0214	0.00382	7.12688	Arhgef9	Cdc42 guanine nucleotide exchange factor 9
rc_AI231807_g_at	0.0214	0.00382	7.12669	LOC100364138///LOC100363177///LOC100362384///LOC100360087///LOC100359668///Ftl1l1///RGD1560687///Fam65b///Ftl1	ferritin light chain 1-like///ferritin light chain 1-like///ferritin light chain 1-like///ferritin light chain 1-like///ferritin light chain 2///ferritin light chain 1-like 1///similar to Ferritin light chain (Ferritin L subunit)///family with sequence similarity 65, member B///ferritin light chain 1
rc_AA965119_at	0.0214	0.00383	7.12252	Wt1	Wilms tumor 1
rc_AA859835_at	0.0215	0.00385	7.11695	Rprd2	regulation of nuclear pre-mRNA domain containing 2
L24207_i_at	0.0215	0.00385	7.11661	Cyp3a23/3a1	cytochrome P450, family 3, subfamily a, polypeptide 23/polypeptide 1
L02634_s_at	0.0215	0.00385	7.1156	Cnga1	cyclic nucleotide gated channel alpha 1
D82074_at	0.0215	0.00385	7.11534	Neurod1	neuronal differentiation 1
rc_AA891069_at	0.0215	0.00387	7.10934	Srpk2	SRSF protein kinase 2
rc_AA891760_at	0.0216	0.00387	7.10558	Inf2	inverted formin, FH2 and WH2 domain containing
rc_AA892789_at	0.0216	0.00388	7.1046	Cluh	clustered mitochondria homolog
S50879_g_at	0.0217	0.00391	7.0918	Ache	acetylcholinesterase
rc_AA799899_i_at	0.0218	0.00392	7.08651	Rpl18a	ribosomal protein L18A
rc_AA800803_g_at	0.0218	0.00393	7.0841	Dcakd	dephospho-CoA kinase domain containing
AF052596_at	0.0219	0.00394	7.07788	Snap23	synaptosomal-associated protein 23
X76453_at	0.0219	0.00394	7.07684	Pla2g16	phospholipase A2, group XVI
rc_AA866411_at	0.0219	0.00395	7.07582	Ndn	necdin, MAGE family member
rc_AI236130_at	0.0219	0.00395	7.07542	Ppp1r9b	protein phosphatase 1, regulatory subunit 9B
X57659_at	0.0219	0.00395	7.07375	Adra2c	adrenoceptor alpha 2C
Y00497_s_at	0.0219	0.00396	7.06987	Sod2	superoxide dismutase 2, mitochondrial
X56729mRNA_at	0.022	0.00397	7.06666	Cast	calpastatin
AF087431_at	0.022	0.00398	7.06385	Gcs1	glucosidase 1
rc_AI010725_at	0.0221	0.004	7.05591	Canx	calnexin
rc_AI010480_g_at	0.0221	0.004	7.05442	Mdh2	malate dehydrogenase 2
AB001347_s_at	0.0221	0.00401	7.04944	Sptbn2	spectrin, beta, non-erythrocytic 2
M85193_at	0.0221	0.00401	7.049	Art2b	ADP-ribosyltransferase 2b
rc_AA800851_s_at	0.0221	0.00402	7.04802	Sept5///Gp1bb	septin 5///glycoprotein Ib platelet beta subunit
AB001453_at	0.0221	0.00402	7.046	Shc3	SHC adaptor protein 3
M96674_at	0.0222	0.00404	7.04018	Gcgr	glucagon receptor
rc_AA892960_at	0.0222	0.00404	7.04009	Gpalpp1	GPALPP motifs containing 1
rc_AI179012_s_at	0.0222	0.00404	7.03843	LOC100361457///Potef///Actg1///Actb	actin, gamma 1 propeptide-like///POTE ankyrin domain family, member F///actin, gamma 1///actin, beta
rc_AI009268_at	0.0222	0.00404	7.03769	Camk2d	calcium/calmodulin-dependent protein kinase II delta
AB008423_s_at	0.0223	0.00406	7.0303	Cyp2d2	cytochrome P450, family 2, subfamily d, polypeptide 2
D38380_at	0.0225	0.0041	7.01434	Srprb///Tf	SRP receptor beta subunit///transferrin
M87787_f_at	0.0225	0.00411	7.01035
S78215_s_at	0.0225	0.00411	7.00992	Ppp1ca	protein phosphatase 1 catalytic subunit alpha
M91595exon_s_at	0.0225	0.00412	7.00865	Igfbp2	insulin-like growth factor binding protein 2
M11942_s_at	0.0225	0.00412	7.00747	LOC680121///Hspa8	similar to heat shock protein 8///heat shock protein family A (Hsp70) member 8
AF071014mRNA_s_at	0.0225	0.00412	7.00577	Adra1d	adrenoceptor alpha 1D
X51415cds_s_at	0.0225	0.00413	7.00428	Lipe	lipase E, hormone sensitive type
X07551cds_s_at	0.0225	0.00413	7.0034	RT1-Ba	RT1 class II, locus Ba
S79263_s_at	0.0225	0.00413	7.00297	Csf2rb	colony stimulating factor 2 receptor beta common subunit
rc_AA894305_at	0.0226	0.00414	6.99832	Cnrip1	cannabinoid receptor interacting protein 1
AB017140_g_at	0.0227	0.00417	6.98739	Homer1	homer scaffolding protein 1
X90823cds_at	0.0227	0.00417	6.98666	Usf2	upstream transcription factor 2, c-fos interacting
L04635exon_s_at	0.0229	0.00421	6.97106	Lct	lactase
U52034cds_i_at	0.0231	0.00424	6.96077	Rhox5	reproductive homeobox 5
rc_AA893753_at	0.0231	0.00424	6.96015	Nvl	nuclear VCP-like
U11071_f_at	0.0231	0.00425	6.95878	Mthfr	methylenetetrahydrofolate reductase (NAD(P)H)
rc_AI172293_at	0.0231	0.00425	6.95761	Msmo1	methylsterol monooxygenase 1
U56815_at	0.0231	0.00426	6.95235	Stx6	syntaxin 6
U75899mRNA_g_at	0.0232	0.00427	6.95079	Hspb2	heat shock protein family B (small) member 2
U36896_at	0.0232	0.00427	6.94897	Vom1r93	vomeronasal 1 receptor 93
rc_AI234604_s_at	0.0232	0.00428	6.94631	LOC680121///Hspa8	similar to heat shock protein 8///heat shock protein family A (Hsp70) member 8
rc_AA945169_at	0.0232	0.00429	6.94321	Ttr	transthyretin
U70825_at	0.0232	0.00429	6.94215	Oplah	5-oxoprolinase (ATP-hydrolysing)
AB011068_at	0.0233	0.0043	6.93746	Slc25a14	solute carrier family 25 member 14
rc_AA800290_g_at	0.0233	0.00431	6.93555	Med4	mediator complex subunit 4
D29766Poly_A_Site#1_at	0.0233	0.00431	6.93551	Bcar1	BCAR1, Cas family scaffolding protein
X66366_at	0.0234	0.00433	6.92926	Gphn	gephyrin
L23863_at	0.0234	0.00434	6.92446	Pou2f3	POU class 2 homeobox 3
rc_AI639326_at	0.0234	0.00434	6.92318	Wdr62	WD repeat domain 62
L37333_s_at	0.0235	0.00436	6.91786	Psme3///Aoc3///G6pc	proteasome activator subunit 3///amine oxidase, copper containing 3///glucose-6-phosphatase, catalytic subunit
AF083418_at	0.0235	0.00436	6.91734	Irs2	insulin receptor substrate 2
rc_AA799566_at	0.0236	0.00439	6.9059	Mms19	MMS19 homolog, cytosolic iron-sulfur assembly component
D12524_at	0.0236	0.00439	6.90525	Kit	KIT proto-oncogene receptor tyrosine kinase
rc_AA956149_at	0.0239	0.00444	6.88871	Nrxn1	neurexin 1
D21869_s_at	0.0239	0.00445	6.88584	Pfkm	phosphofructokinase, muscle
U04808_at	0.0239	0.00446	6.88069	Cx3cr1	C-X3-C motif chemokine receptor 1
V01274_at	0.0239	0.00446	6.88026	Prss2	protease, serine, 2
AF085693_g_at	0.0239	0.00446	6.88021	Git1	GIT ArfGAP 1
S83358_s_at	0.024	0.00447	6.87596	Ptk2	protein tyrosine kinase 2
AF033109_at	0.0241	0.00449	6.86878	Stx8	syntaxin 8
Z12298cds_s_at	0.0241	0.0045	6.86827	Dcn	decorin
AF039891_s_at	0.0241	0.0045	6.8666	Anpep	alanyl aminopeptidase, membrane
M92919_at	0.0241	0.00451	6.86471	Phka1	phosphorylase kinase, alpha 1
U42627_at	0.0241	0.00452	6.86011	Dusp6	dual specificity phosphatase 6
M58364_at	0.0241	0.00452	6.859	Gch1	GTP cyclohydrolase 1
X85183_at	0.0241	0.00453	6.85766	Rraga	Ras-related GTP binding A
X67269_at	0.0242	0.00454	6.85369	Ide	insulin degrading enzyme
rc_AI639029_s_at	0.0242	0.00454	6.85348	Neurl3	neuralized E3 ubiquitin protein ligase 3
D00688_s_at	0.0242	0.00454	6.85335	Maoa	monoamine oxidase A
U95178_s_at	0.0242	0.00454	6.85153	Dab2	DAB2, clathrin adaptor protein
rc_H31897_at	0.0242	0.00455	6.85034	Mfsd6	major facilitator superfamily domain containing 6
U08141_at	0.0242	0.00455	6.8492	Slc8a2	solute carrier family 8 member A2
L48060_s_at	0.0242	0.00455	6.84895	Prlr	prolactin receptor
rc_H31964_at	0.0242	0.00456	6.84687	Kctd15	potassium channel tetramerization domain containing 15
D16554_at	0.0243	0.00457	6.84105	LOC100910768///LOC100363494///LOC100360645///Ubb	ubiquitin-40S ribosomal protein S27a-like///ubiquitin B-like///ubiquitin B-like///ubiquitin B
S37461_f_at	0.0243	0.00458	6.83784	Agtr1b	angiotensin II receptor, type 1b
AF091578_g_at	0.0243	0.00458	6.8378	Olr1346	olfactory receptor 1346
U14414_at	0.0243	0.00459	6.83494	P2rx2	purinergic receptor P2X 2
X70667cds_at	0.0243	0.00459	6.83489	Mc3r	melanocortin 3 receptor
AJ002942cds_at	0.0243	0.0046	6.83168	Rarb	retinoic acid receptor, beta
M15185_s_at	0.0244	0.00462	6.8251	Ahcy	adenosylhomocysteinase
X07365_s_at	0.0244	0.00462	6.82461	Gpx1	glutathione peroxidase 1
rc_AI136950_s_at	0.0245	0.00464	6.81972	Dll1	delta like canonical Notch ligand 1
rc_AA943555_s_at	0.0245	0.00465	6.8156	Sh2b3	SH2B adaptor protein 3
rc_AI228548_g_at	0.0247	0.00467	6.80627	S100a1	S100 calcium binding protein A1
D13124_s_at	0.0247	0.00468	6.80341	LOC100361833///Atp5g2	ATP synthase lipid-binding protein, mitochondrial-like///ATP synthase, H+ transporting, mitochondrial Fo complex, subunit C2 (subunit 9)
D26154UTR#1_at	0.0247	0.00468	6.80325	Mprip	myosin phosphatase Rho interacting protein
U82612cds_at	0.0247	0.00469	6.80149	Fn1	fibronectin 1
AF042830_at	0.0247	0.0047	6.79871	Ret	ret proto-oncogene
X52583cds_s_at	0.0247	0.0047	6.79839	Nup62	nucleoporin 62
rc_AA799791_at	0.0247	0.0047	6.79627	Stk25	serine/threonine kinase 25
L33894_at	0.0247	0.00471	6.79579	Dck	deoxycytidine kinase
AB015191_at	0.0248	0.00472	6.78995	Rhd	Rh blood group, D antigen
rc_AI008020_at	0.0248	0.00473	6.7883	Me1	malic enzyme 1
rc_AA891938_at	0.0248	0.00473	6.78731	Xrn2	5'-3' exoribonuclease 2
rc_AI229421_at	0.0249	0.00475	6.78067	Mapkapk3	mitogen-activated protein kinase-activated protein kinase 3
U57502cds_at	0.0249	0.00475	6.77963	Ptprd	protein tyrosine phosphatase, receptor type, D
X68191_at	0.025	0.00477	6.77549	Slc8a1	solute carrier family 8 member A1
rc_AI639430_at	0.025	0.00478	6.77049
X59051cds_s_at	0.0251	0.00479	6.76623	LOC100912619///LOC100909419///LOC100364260///LOC100363434///LOC100361876///LOC100361445///LOC100361385///Rps29	40S ribosomal protein S29-like///40S ribosomal protein S29-like///mCG7602-like///ribosomal protein S29-like///mCG7602-like///mCG7602-like///mCG7602-like///ribosomal protein S29
M93017_at	0.0251	0.0048	6.76371	Atp2c1	ATPase secretory pathway Ca2+ transporting 1
D13966_at	0.0251	0.0048	6.7631	Insrr	insulin receptor-related receptor
rc_AA875253_at	0.0251	0.00481	6.76269	Arl1	ADP-ribosylation factor like GTPase 1
rc_AA892470_at	0.0251	0.00481	6.76152	LOC689408///H2afv///LOC685069///RGD1560813	similar to H2A histone family, member V isoform 1///H2A histone family, member V///similar to H2A histone family, member V isoform 1///similar to H2A histone family, member V isoform 1
U73174_at	0.0251	0.00482	6.75925	Gsr	glutathione-disulfide reductase
X57523_g_at	0.0251	0.00482	6.75886	Tap1	transporter 1, ATP binding cassette subfamily B member
S46798cds#1_s_at	0.0251	0.00482	6.75699	ND5	NADH dehydrogenase subunit 5
J05022_at	0.0252	0.00484	6.751	Padi2	peptidyl arginine deiminase 2
U08290_at	0.0252	0.00485	6.74699	Nnat	neuronatin
S61960_s_at	0.0252	0.00485	6.74661	Kyat1	kynurenine aminotransferase 1
rc_AA942751_s_at	0.0254	0.00489	6.73563	Ywhaq	tyrosine 3-monooxygenase/tryptophan 5-monooxygenase activation protein, theta
M62781_at	0.0254	0.00489	6.73562	Igfbp5	insulin-like growth factor binding protein 5
M11901_f_at	0.0254	0.00489	6.73457	Prp15	proline-rich protein 15
rc_AA866452_s_at	0.0254	0.0049	6.73345	Actc1	actin, alpha, cardiac muscle 1
rc_AA800693_at	0.0254	0.0049	6.73172
M59980_s_at	0.0254	0.00491	6.72932	Kcnd2	potassium voltage-gated channel subfamily D member 2
rc_AI144767_s_at	0.0254	0.00491	6.72851	Tpm1	tropomyosin 1, alpha
rc_AI639076_f_at	0.0257	0.00496	6.71244
rc_AA891283_at	0.0257	0.00497	6.71039
rc_AA858510_at	0.0258	0.00499	6.70475	Ptger1	prostaglandin E receptor 1
U67910_at	0.0258	0.00499	6.70279	Tpsab1	tryptase alpha/beta 1
AF085693_at	0.0258	0.005	6.70065	Git1	GIT ArfGAP 1
J04171_at	0.0258	0.005	6.69928	Got1	glutamic-oxaloacetic transaminase 1
AF091563_r_at	0.0258	0.00501	6.69769	Olr1687	olfactory receptor 1687
Z22812_at	0.0259	0.00502	6.69334	Il1r2	interleukin 1 receptor type 2
AF025506_at	0.0259	0.00502	6.6925	Rabac1	Rab acceptor 1
U15149_at	0.0259	0.00504	6.689	Lenep	lens epithelial protein
S82383_s_at	0.0259	0.00504	6.68868	Tpm3	tropomyosin 3
rc_AA866250_at	0.0259	0.00505	6.68522	Reep2	receptor accessory protein 2
rc_AI007824_at	0.0259	0.00505	6.68518
U46118_at	0.0259	0.00505	6.68445	Cyp3a9	cytochrome P450, family 3, subfamily a, polypeptide 9
U24652_at	0.0259	0.00506	6.68217	Sh2b3	SH2B adaptor protein 3
J04793_at	0.026	0.00507	6.67941	Slc4a1	solute carrier family 4 (anion exchanger), member 1
rc_AI639241_at	0.026	0.00507	6.67732	LOC100912059///RGD1561481///Usp12	ubiquitin carboxyl-terminal hydrolase 12-like///similar to ubiquitin specific protease 12///ubiquitin specific peptidase 12
rc_AI102079_at	0.0261	0.0051	6.67026	Stxbp1	syntaxin binding protein 1
E00717UTR#1_s_at	0.0261	0.0051	6.66773	Cyp1a1	cytochrome P450, family 1, subfamily a, polypeptide 1
rc_AA859631_at	0.0261	0.00511	6.66632	Zfp775	zinc finger protein 775
M26125_at	0.0262	0.00512	6.6635	Ephx1	epoxide hydrolase 1
L26525_at	0.0262	0.00512	6.66166	Ddr1	discoidin domain receptor tyrosine kinase 1
AF008114_at	0.0262	0.00513	6.6613	Akap4	A-kinase anchoring protein 4
rc_AI230260_s_at	0.0262	0.00513	6.65984	Csnk2b	casein kinase 2 beta
AA799336_at	0.0263	0.00515	6.65398	LOC683884///Ndufab1	similar to Acyl carrier protein, mitochondrial precursor (ACP) (NADH-ubiquinone oxidoreductase 9.6 kDa subunit) (CI-SDAP)///NADH dehydrogenase (ubiquinone) 1, alpha/beta subcomplex, 1
U68272_at	0.0263	0.00516	6.65077	Ifngr1	interferon gamma receptor 1
M80784_s_at	0.0263	0.00516	6.65029	Tgfbr3	transforming growth factor beta receptor 3
U25264_at	0.0263	0.00517	6.64675	Sepw1	selenoprotein W, 1
rc_AA799471_at	0.0263	0.00517	6.64671	Tcap	titin-cap
E00988mRNA_s_at	0.0264	0.00518	6.64428	Igf2	insulin-like growth factor 2
AB007688_s_at	0.0265	0.00522	6.63334	Homer1	homer scaffolding protein 1
rc_AA945569_at	0.0265	0.00522	6.6333	Pzp	pregnancy-zone protein
rc_AA875190_at	0.0266	0.00523	6.62891	Pggt1b	protein geranylgeranyltransferase type 1 subunit beta
S74257_at	0.0266	0.00525	6.6247	LOC290595	hypothetical gene supported by AF152002
AF021350_at	0.0267	0.00528	6.61614	Klrc1	killer cell lectin like receptor C1
rc_AI012275_at	0.0267	0.00528	6.61549	Serinc5	serine incorporator 5
AF076619_at	0.0267	0.00528	6.61396	Grb14	growth factor receptor bound protein 14
U91847_s_at	0.0267	0.00528	6.61363	Mapk14	mitogen activated protein kinase 14
rc_AI043631_s_at	0.0268	0.00529	6.61239	Azin1	antizyme inhibitor 1
rc_AI639088_s_at	0.0268	0.00529	6.61135
U53859_at	0.0268	0.00529	6.61036	Capns1	calpain, small subunit 1
S71597_s_at	0.0268	0.00531	6.60456	LOC497963///Nos2	similar to Nitric oxide synthase, inducible (NOS type II) (Inducible NO synthase) (Inducible NOS) (iNOS)///nitric oxide synthase 2
AF008439_at	0.0269	0.00532	6.60227	Slc11a2	solute carrier family 11 member 2
rc_AA893022_at	0.0269	0.00533	6.59986	Gpx7	glutathione peroxidase 7
X53588_at	0.0269	0.00534	6.59689	Gck	glucokinase
M91597_s_at	0.027	0.00535	6.59424	Nme2	NME/NM23 nucleoside diphosphate kinase 2
rc_AA799981_at	0.0271	0.00539	6.58303	Prkch	protein kinase C, eta
rc_AA875263_at	0.0271	0.00539	6.58233	Mcrs1	microspherule protein 1
rc_AA799663_g_at	0.0271	0.00539	6.58172	Tango2	transport and golgi organization 2 homolog
rc_AI177986_at	0.0272	0.00541	6.57739	Eif5	eukaryotic translation initiation factor 5
D45254_g_at	0.0273	0.00543	6.57235	Cnbp	CCHC-type zinc finger, nucleic acid binding protein
L28801_g_at	0.0274	0.00545	6.56642	Gtf3c1	general transcription factor IIIC subunit 1
rc_AI043968_at	0.0274	0.00546	6.56327	Cav3	caveolin 3
rc_AA866345_at	0.0274	0.00547	6.55883	Ints6l	integrator complex subunit 6 like
rc_AI176422_g_at	0.0274	0.00547	6.55871	Etfdh	electron transfer flavoprotein dehydrogenase
L22190mRNA_at	0.0275	0.00548	6.55671	Saa2	serum amyloid A 2
L28801_at	0.0275	0.0055	6.55222	Gtf3c1	general transcription factor IIIC subunit 1
rc_AI639455_at	0.0277	0.00553	6.54334	Cdv3	carnitine deficiency-associated gene expressed in ventricle 3
rc_AI229237_at	0.0277	0.00553	6.54221	Oprl1	opioid related nociceptin receptor 1
L16764_s_at	0.0277	0.00554	6.53976	Hspa1b///Hspa1a	heat shock 70kD protein 1B (mapped)///heat shock 70kD protein 1A
L27059_s_at	0.0277	0.00554	6.53975	Pde4d	phosphodiesterase 4D
rc_AA859990_s_at	0.0277	0.00554	6.53853	Kctd13	potassium channel tetramerization domain containing 13
rc_AA893699_s_at	0.0278	0.00556	6.53323	Ccndbp1	cyclin D1 binding protein 1
rc_AA800315_at	0.0278	0.00557	6.53203	Pex19	peroxisomal biogenesis factor 19
U63923_at	0.0278	0.00557	6.53184	Txnrd1	thioredoxin reductase 1
M61142_at	0.0278	0.00557	6.53111	Thop1	thimet oligopeptidase 1
rc_AA866259_at	0.0278	0.00557	6.53032
rc_AA859672_at	0.0278	0.00559	6.52644	Lrfn4	leucine rich repeat and fibronectin type III domain containing 4
U90448_at	0.0279	0.00561	6.52044	Cxcl6	C-X-C motif chemokine ligand 6
rc_AA799735_g_at	0.0279	0.00561	6.51985	Hax1///Homer1	HCLS1 associated protein X-1///homer scaffolding protein 1
AJ222813_s_at	0.0279	0.00561	6.51979	Il18	interleukin 18
rc_AA799518_g_at	0.0279	0.00561	6.51907
AF048828_g_at	0.0279	0.00563	6.51567	LOC683062///Vdac1	similar to voltage-dependent anion channel 1///voltage-dependent anion channel 1
rc_AI228674_s_at	0.0279	0.00563	6.51384	LOC100911252///LOC100364739///LOC100360977///Ppia	TRIMCyp-like///TRIMCyp-like///TRIMCyp-like///peptidylprolyl isomerase A (cyclophilin A)
M17526_g_at	0.0279	0.00564	6.51299	Gnao1	G protein subunit alpha o1
U32681_at	0.0279	0.00564	6.51154	Dmbt1	deleted in malignant brain tumors 1
L07380_g_at	0.0281	0.00568	6.50046	Ghrhr	growth hormone releasing hormone receptor
U24489_at	0.0281	0.00569	6.49791	Tnxa-ps1	tenascin XA, pseudogene 1
U47312_s_at	0.0281	0.00569	6.49739	Huwe1	HECT, UBA and WWE domain containing 1, E3 ubiquitin protein ligase
L41685mRNA_at	0.0281	0.00569	6.49714	Supt5h	SPT5 homolog, DSIF elongation factor subunit
AFFX_Rat_GAPDH_M_st	0.0281	0.0057	6.49624	Gapdh	glyceraldehyde-3-phosphate dehydrogenase
AB012233_at	0.0281	0.0057	6.4955	Nfic	nuclear factor I/C
S64044_s_at	0.0281	0.0057	6.49501	Pgr	progesterone receptor
X65454_g_at	0.0281	0.0057	6.4944	P3h4	prolyl 3-hydroxylase family member 4
rc_AA892562_at	0.0281	0.00571	6.49272	Dkc1	dyskerin pseudouridine synthase 1
D50580_at	0.0282	0.00573	6.4864	Ces2e	carboxylesterase 2E
U42209_at	0.0284	0.00577	6.4777	Sec22a	SEC22 homolog A, vesicle trafficking protein
rc_AI176422_at	0.0285	0.00578	6.47321	Etfdh	electron transfer flavoprotein dehydrogenase
AFFX_Rat_beta-actin_3_st	0.0285	0.00579	6.47032
rc_AA892056_at	0.0285	0.00581	6.46696	Rev1	REV1, DNA directed polymerase
X86178mRNA_g_at	0.0287	0.00585	6.45577	Azgp1	alpha-2-glycoprotein 1, zinc-binding
X82669complete_seq_at	0.0288	0.00587	6.45056	RT1-EC2	RT1 class Ib, locus EC2
rc_AI228738_s_at	0.0288	0.00588	6.44829	Fkbp1a	FK506 binding protein 1a
D45249_g_at	0.0288	0.00588	6.44625	Psme1	proteasome activator subunit 1
rc_AA892005_at	0.0288	0.00588	6.44603	Nenf	neudesin neurotrophic factor
U31880_at	0.0289	0.00589	6.44435	Eif2b2	eukaryotic translation initiation factor 2B subunit beta
X53054_g_at	0.0289	0.00591	6.43937	RT1-Db1	RT1 class II, locus Db1
rc_AA850756_at	0.0289	0.00591	6.43912	Lamp1	lysosomal-associated membrane protein 1
rc_AA891446_at	0.0289	0.00591	6.43888
D00636Poly_A_Site#1_s_at	0.0289	0.00591	6.43865	Cyb5r3	cytochrome b5 reductase 3
rc_AA963674_at	0.029	0.00593	6.43444	Eef2	eukaryotic translation elongation factor 2
rc_AI639349_i_at	0.0293	0.006	6.41617	Bpifa2f	BPI fold containing family A, member 2F
rc_AI639441_at	0.0294	0.00602	6.41106	Eif2b3	eukaryotic translation initiation factor 2B, subunit 3 gamma
X52619_at	0.0294	0.00602	6.40954	LOC100362069///LOC690096///RGD1565183///Rpl28	ribosomal protein L28-like///similar to ribosomal protein L28///similar to ribosomal protein L28///ribosomal protein L28
X77117exon#1-3_at	0.0294	0.00603	6.40787	Cyb5r3	cytochrome b5 reductase 3
rc_AI231375_at	0.0295	0.00605	6.40344	RT1-EC2	RT1 class Ib, locus EC2
U60578cds_s_at	0.0295	0.00607	6.39808	Car2	carbonic anhydrase 2
U38180_g_at	0.0295	0.00607	6.39704	Slc19a1	solute carrier family 19 member 1
J03627_at	0.0295	0.00608	6.39623	S100a10	S100 calcium binding protein A10
rc_AI234828_at	0.0295	0.00608	6.39579	Igha	immunoglobulin heavy chain, alpha
U53184_at	0.0296	0.00609	6.39398	Litaf	lipopolysaccharide-induced TNF factor
S39779_at	0.0296	0.00609	6.39259	Edn3	endothelin 3
AF039218_at	0.0296	0.00609	6.39258	Cit	citron rho-interacting serine/threonine kinase
U53922_at	0.0296	0.0061	6.39006	Dnaja1	DnaJ heat shock protein family (Hsp40) member A1
M59861_at	0.0296	0.0061	6.38996	Aldh1l1	aldehyde dehydrogenase 1 family, member L1
L81136cds_f_at	0.0296	0.00612	6.38608
rc_AA799636_at	0.0296	0.00612	6.38473	Dzip3	DAZ interacting zinc finger protein 3
U23407_at	0.0296	0.00612	6.38401	LOC100911902///Crabp2	cellular retinoic acid-binding protein 2-like///cellular retinoic acid binding protein 2
rc_AI010293_at	0.0297	0.00614	6.37932	Bag6	BCL2-associated athanogene 6
rc_AA892630_at	0.0298	0.00617	6.37256	Parp2	poly (ADP-ribose) polymerase 2
M24604_at	0.0298	0.00617	6.37185	Pcna	proliferating cell nuclear antigen
U16025_at	0.0298	0.00618	6.37064	RT1-M3-1	RT1 class Ib, locus M3, gene 1
rc_AA800712_g_at	0.0298	0.00618	6.36951	Stk38	serine/threonine kinase 38
L22760_at	0.0299	0.00619	6.36656	Gata6	GATA binding protein 6
rc_AA799601_at	0.0299	0.00621	6.36344
X52140_at	0.0299	0.00622	6.36127	Itga1	integrin subunit alpha 1
M86564_at	0.0299	0.00622	6.36106	LOC100359583///Ptma	hypothetical protein LOC100359583///prothymosin alpha
rc_AA891860_at	0.03	0.00623	6.35852	Zc3hc1	zinc finger, C3HC-type containing 1
rc_AA893353_at	0.03	0.00623	6.35738	Dnpep	aspartyl aminopeptidase
U56853_s_at	0.0301	0.00626	6.34917	Cyp21a1	cytochrome P450, family 21, subfamily a, polypeptide 1
rc_AA866460_at	0.0301	0.00627	6.34829	Tmed2	transmembrane p24 trafficking protein 2
X79860_at	0.0301	0.00627	6.34709	Simc1	SUMO-interacting motifs containing 1
rc_H31665_at	0.0301	0.00629	6.34392	Higd1a	HIG1 hypoxia inducible domain family, member 1A
M92074_g_at	0.0301	0.00629	6.34194	Tnni3	troponin I3, cardiac type
U09229_at	0.0301	0.00629	6.34173	Cux1	cut-like homeobox 1
X71127_at	0.0301	0.00629	6.34163	C1qb	complement C1q B chain
D10763_at	0.0301	0.0063	6.34127	Epo	erythropoietin
AB016489_s_at	0.0301	0.0063	6.3409	Jtb	jumping translocation breakpoint
D83348_at	0.0301	0.0063	6.34032	Cdh22	cadherin 22
rc_AA893422_at	0.0302	0.00631	6.33703	Atxn3	ataxin 3
S79304_s_at	0.0302	0.00631	6.33676	Oaz2	ornithine decarboxylase antizyme 2
U03491_g_at	0.0302	0.00633	6.3326	Tgfb3	transforming growth factor, beta 3
U37101_at	0.0303	0.00634	6.33056	Csf3	colony stimulating factor 3
rc_AA799572_at	0.0303	0.00634	6.32975	Anapc13	anaphase promoting complex subunit 13
X17611cds_at	0.0304	0.00637	6.32394	Alpi	alkaline phosphatase, intestinal
AB005743_g_at	0.0304	0.00637	6.32292	LOC100365047///Cd36	scavenger receptor class B, member 2-like///CD36 molecule
rc_AA817964_s_at	0.0304	0.00638	6.3206	Pon1	paraoxonase 1
U75395UTR#1_s_at	0.0304	0.00639	6.31856	Slc12a4	solute carrier family 12 member 4
rc_AA893924_at	0.0304	0.00639	6.31853
X60468mRNA_s_at	0.0305	0.00641	6.31283	Apbb1	amyloid beta precursor protein binding family B member 1
M31837_at	0.0305	0.00642	6.31048	Igfbp3	insulin-like growth factor binding protein 3
rc_AI639121_at	0.0306	0.00644	6.30611
X74565cds_g_at	0.0306	0.00645	6.30376	Ptbp1	polypyrimidine tract binding protein 1
L21711_s_at	0.0307	0.00648	6.2981	Lgals9///Lgals5	galectin 9///lectin, galactose binding, soluble 5
rc_AI170776_s_at	0.0308	0.00649	6.29524	Grb2	growth factor receptor bound protein 2
L13202_f_at	0.0308	0.00651	6.29061	Foxd3	forkhead box D3
U75932_at	0.0309	0.00652	6.28847	Prkar1a	protein kinase cAMP-dependent type 1 regulatory subunit alpha
X16038exon_s_at	0.0309	0.00652	6.28839	Alpl	alkaline phosphatase, liver/bone/kidney
J00716mRNA_f_at	0.031	0.00654	6.28223	Crygf///Cryge	crystallin, gamma F///crystallin, gamma E
U67207_s_at	0.031	0.00656	6.27788	Lepr	leptin receptor
L25866cds_at	0.0311	0.00657	6.27566	Pou2f2	POU class 2 homeobox 2
Z35138cds_s_at	0.0312	0.0066	6.26944	Fgfr2	fibroblast growth factor receptor 2
X53363cds_s_at	0.0314	0.00664	6.2588	Calr	calreticulin
AF016297_at	0.0314	0.00665	6.25734	Nrp2	neuropilin 2
AF002251_at	0.0314	0.00665	6.25618	Rassf5	Ras association domain family member 5
rc_AA800305_at	0.0315	0.00668	6.25064	Rab5a	RAB5A, member RAS oncogene family
AF031522_s_at	0.0315	0.00668	6.24947	Galr3	galanin receptor 3
AB000113_at	0.0315	0.00669	6.24864	Slc7a3	solute carrier family 7 member 3
D90211_s_at	0.0315	0.00669	6.24703	Lamp2	lysosomal-associated membrane protein 2
rc_AI639256_at	0.0315	0.0067	6.24481
D12770_s_at	0.0315	0.00671	6.24405	Slc25a4	solute carrier family 25 member 4
rc_AI639197_at	0.0316	0.00672	6.24208
AF031657mRNA_at	0.0317	0.00675	6.23445	Zfp94	zinc finger protein 94
X02904cds_s_at	0.0317	0.00675	6.23397	Gstp1	glutathione S-transferase pi 1
rc_AI231213_at	0.0317	0.00676	6.23241	Cd82	Cd82 molecule
AB010743_at	0.0318	0.00678	6.22822	Ucp2	uncoupling protein 2
U09361_s_at	0.0319	0.0068	6.22414	Tnc	tenascin C
rc_AI639410_s_at	0.0319	0.00681	6.22138
rc_AI009801_at	0.0319	0.00682	6.21952	Mif	macrophage migration inhibitory factor (glycosylation-inhibiting factor)
rc_AA799523_g_at	0.032	0.00683	6.21578	Hnrnpa2b1	heterogeneous nuclear ribonucleoprotein A2/B1
S73007_at	0.0321	0.00686	6.2087	Snca	synuclein alpha
U92072_at	0.0321	0.00687	6.20812	Stxbp5	syntaxin binding protein 5
U34684_s_at	0.0321	0.00687	6.20801	Casp2	caspase 2
U17607_at	0.0321	0.00687	6.20777	Nfyc	nuclear transcription factor Y subunit gamma
rc_AI007835_at	0.0321	0.00687	6.20718	Dclk1	doublecortin-like kinase 1
Y09453cds_at	0.0322	0.0069	6.20142	Cacng1	calcium voltage-gated channel auxiliary subunit gamma 1
U83896_at	0.0322	0.00691	6.19768	Cyth2	cytohesin 2
AF110508_at	0.0322	0.00691	6.19741	Nos3	nitric oxide synthase 3
AF096835_g_at	0.0325	0.00697	6.18507	Eif2ak3	eukaryotic translation initiation factor 2 alpha kinase 3
rc_AA945737_at	0.0325	0.00697	6.18504	Cxcr4	C-X-C motif chemokine receptor 4
AB020879_at	0.0325	0.00698	6.18295	Homer3	homer scaffolding protein 3
L41684mRNA_at	0.0326	0.007	6.17797	Fat1	FAT atypical cadherin 1
rc_AI639265_at	0.0326	0.00701	6.17704	Gpr150	G protein-coupled receptor 150
M19357cds_f_at	0.0326	0.00702	6.17339	Crygf///Cryge	crystallin, gamma F///crystallin, gamma E
M20623_at	0.0326	0.00703	6.17327	Pde11a///Cyct	phosphodiesterase 11A///cytochrome c, testis
rc_AA875255_at	0.0326	0.00703	6.17286	LOC100911950	uncharacterized LOC100911950
L24776_at	0.0327	0.00704	6.16942	Tpm3	tropomyosin 3
Y09000_at	0.0327	0.00705	6.16755	Ddn	dendrin
L29090cds_at	0.0327	0.00706	6.1665	Gnb3	G protein subunit beta 3
rc_AI058941_s_at	0.0327	0.00706	6.16593	Ddah1	dimethylarginine dimethylaminohydrolase 1
rc_AI639460_at	0.0327	0.00707	6.16334
X72758mRNA_at	0.0328	0.00708	6.16093	Cox6a2	cytochrome c oxidase subunit 6A2
rc_AA875121_at	0.0329	0.00712	6.15349	Nfyc	nuclear transcription factor Y subunit gamma
rc_AA818888_at	0.0329	0.00712	6.15239	Uba52	ubiquitin A-52 residue ribosomal protein fusion product 1
L11002_at	0.033	0.00714	6.14957	Nfasc	neurofascin
U47316_s_at	0.0331	0.00716	6.14361	Trappc3	trafficking protein particle complex 3
rc_AA893004_at	0.0331	0.00717	6.14141
M11251cds_f_at	0.0332	0.0072	6.13641	LOC100909962///Cyp2b2///Cyp2b1	cytochrome P450 2B1-like///cytochrome P450, family 2, subfamily b, polypeptide 2///cytochrome P450, family 2, subfamily b, polypeptide 1
U40000_at	0.0332	0.0072	6.13517	Cyp2j3	cytochrome P450, family 2, subfamily j, polypeptide 3
X66974_at	0.0332	0.00721	6.13401	Calb2	calbindin 2
rc_AA875390_g_at	0.0333	0.00724	6.12668	Txnl1	thioredoxin-like 1
U36895_at	0.0335	0.00727	6.12054	Vom1r100	vomeronasal 1 receptor 100
AF020618_at	0.0335	0.00729	6.11741	Ppp1r15a	protein phosphatase 1, regulatory subunit 15A
U17837UTR#1_g_at	0.0335	0.00729	6.11728	Prdm2	PR domain 2
rc_AA891881_at	0.0336	0.00731	6.1127	Prkacb	protein kinase cAMP-activated catalytic subunit beta
X89699cds_at	0.0337	0.00734	6.1067	Olr1404	olfactory receptor 1404
rc_AA891614_at	0.0337	0.00735	6.1047	Tpcn1	two pore segment channel 1
rc_AI059291_at	0.0337	0.00736	6.10324	Prkar2a	protein kinase cAMP-dependent type 2 regulatory subunit alpha
rc_AI172411_at	0.0338	0.00738	6.09851	Gpx3	glutathione peroxidase 3
D78359_at	0.0339	0.00741	6.09277	Srpx	sushi-repeat-containing protein, X-linked
U75393_s_at	0.0339	0.00741	6.09181	Suclg1	succinate-CoA ligase, alpha subunit
M99221_s_at	0.034	0.00742	6.09054	Cacna1d	calcium voltage-gated channel subunit alpha1 D
rc_AA925252_at	0.034	0.00743	6.08734
rc_AA893667_g_at	0.034	0.00743	6.08733	Znrf1	zinc and ring finger 1, E3 ubiquitin protein ligase
U39549_at	0.034	0.00745	6.08474	Syngr1	synaptogyrin 1
rc_AI030089_at	0.034	0.00745	6.08374
AB006007_s_at	0.0341	0.00746	6.08099	Star	steroidogenic acute regulatory protein
rc_AA850138_at	0.0341	0.00746	6.08098	LOC680329	immunoglobulin lambda-like polypeptide 5-like
X98399cds_s_at	0.0341	0.00748	6.0772	Slc14a1	solute carrier family 14 (urea transporter), member 1
U48828_g_at	0.0342	0.0075	6.0729
U18650_at	0.0343	0.00753	6.06684	Htt	huntingtin
rc_AA893158_at	0.0343	0.00754	6.0654	Anxa7	annexin A7
rc_AI013297_at	0.0343	0.00755	6.06422	Ndufs4	NADH:ubiquinone oxidoreductase subunit S4
rc_AA859536_at	0.0343	0.00755	6.0633
rc_AA875654_at	0.0343	0.00755	6.06276	Rbmx	RNA binding motif protein, X-linked
rc_AI104225_at	0.0343	0.00756	6.06227	Lamb2	laminin subunit beta 2
AF007836_at	0.0343	0.00756	6.06221	Rims1	regulating synaptic membrane exocytosis 1
M84176_at	0.0343	0.00756	6.06219	Myod1	myogenic differentiation 1
rc_AA891890_at	0.0343	0.00757	6.06035	Prpf3	pre-mRNA processing factor 3
M63901_at	0.0344	0.00758	6.05685	Scg5	secretogranin V
rc_AA799893_g_at	0.0344	0.00759	6.05516	Hnrnpa1	heterogeneous nuclear ribonucleoprotein A1
M80829_at	0.0344	0.0076	6.05431	Tnnt2	troponin T2, cardiac type
S49003_s_at	0.0345	0.00762	6.05048	Ghr	growth hormone receptor
U12336_at	0.0345	0.00763	6.04762	Chrna9	cholinergic receptor nicotinic alpha 9 subunit
D79981_at	0.0345	0.00764	6.04633	Slc21a4	kidney specific organic anion transporter
rc_AA875629_at	0.0345	0.00764	6.045
AF036548_g_at	0.0345	0.00764	6.0447	LOC683573///Rgcc	similar to response gene to complement 32///regulator of cell cycle
rc_AA799788_s_at	0.0346	0.00765	6.04373	Cdc34	cell division cycle 34
rc_AI639185_s_at	0.0346	0.00767	6.04056
J04563_at	0.0347	0.00768	6.03771	Pde4b	phosphodiesterase 4B
AF065149_s_at	0.0347	0.00769	6.03537	Ank3	ankyrin 3, node of Ranvier (ankyrin G)
rc_AA893172_at	0.0347	0.00771	6.03179	Tmtc3	transmembrane and tetratricopeptide repeat containing 3
rc_AA892777_at	0.0347	0.00771	6.03167	Rnaseh2a	ribonuclease H2, subunit A
L35271_at	0.0348	0.00772	6.03002	Runx1	runt-related transcription factor 1
J05029_s_at	0.0348	0.00773	6.02707	Acadl	acyl-CoA dehydrogenase, long chain
X14254cds_g_at	0.0348	0.00774	6.02571	Cd74	CD74 molecule
rc_H31342_at	0.0349	0.00776	6.0224
rc_AA891824_at	0.0349	0.00776	6.02165	Srpk2	SRSF protein kinase 2
L36460mRNA_at	0.0351	0.00782	6.00945	Il9	interleukin 9
AJ000515_s_at	0.0352	0.00784	6.00665	Cngb1	cyclic nucleotide gated channel beta 1
AJ007632_s_at	0.0352	0.00784	6.00661	Kcnh8	potassium voltage-gated channel subfamily H member 8
U21719mRNA_s_at	0.0352	0.00786	6.00319	Ddx21	DEAD-box helicase 21
U03763UTR#1_at	0.0352	0.00786	6.00258	Pla2g5	phospholipase A2, group V
rc_AA892520_at	0.0353	0.00788	5.99911	Vat1	vesicle amine transport 1
L25925_s_at	0.0353	0.00789	5.9972	Ptgs2	prostaglandin-endoperoxide synthase 2
D82883_at	0.0353	0.00789	5.99654	Slc26a2	solute carrier family 26 member 2
rc_AA965261_at	0.0354	0.00792	5.99122
rc_AI171506_at	0.0355	0.00795	5.98573	Me1	malic enzyme 1
D13417_g_at	0.0355	0.00795	5.98542	Hes1	hes family bHLH transcription factor 1
rc_AA817887_at	0.0355	0.00795	5.98518	Pfn1	profilin 1
Z46882cds_at	0.0355	0.00796	5.98323	Dpysl2	dihydropyrimidinase-like 2
S71201mRNA_at	0.0355	0.00797	5.98237	Bdnf	brain-derived neurotrophic factor
U69272_g_at	0.0356	0.00798	5.97998	Il15	interleukin 15
rc_AA892967_at	0.0356	0.00798	5.97997
rc_AA859983_at	0.0357	0.00801	5.97346	Cnnm4	cyclin and CBS domain divalent metal cation transport mediator 4
X06889cds_at	0.0358	0.00804	5.96829	Rab3a	RAB3A, member RAS oncogene family
L07073_at	0.0359	0.00806	5.96479	Ap3m1	adaptor-related protein complex 3, mu 1 subunit
rc_AA893065_at	0.0359	0.00807	5.96333	Npepps	aminopeptidase puromycin sensitive
X07729exon#5_s_at	0.036	0.0081	5.95698	Eno2	enolase 2, gamma, neuronal
M98826mRNA_at	0.036	0.00811	5.95555	Phkg1	phosphorylase kinase, gamma 1
U93197_at	0.0361	0.00814	5.95006	Opa1	OPA1, mitochondrial dynamin like GTPase
rc_AI639125_at	0.0361	0.00814	5.94983
X62327cds_r_at	0.0362	0.00816	5.94691	LOC290071	similar to T cell receptor V-alpha J-alpha
rc_AI639099_at	0.0362	0.00816	5.94601
U89744_at	0.0362	0.00816	5.94581	Muc13	mucin 13, cell surface associated
U67137_at	0.0363	0.00819	5.94064	Dlgap1	DLG associated protein 1
AJ006519_at	0.0363	0.00819	5.93991	Asic1	acid sensing ion channel subunit 1
L03382_at	0.0364	0.00821	5.93626	Pln	phospholamban
rc_AA799495_at	0.0365	0.00825	5.92965
J02861mRNA_s_at	0.0365	0.00826	5.92836	Cyp2c13	cytochrome P450, family 2, subfamily c, polypeptide 13
AF092450_at	0.0365	0.00826	5.9276	Mapk8ip1	mitogen-activated protein kinase 8 interacting protein 1
U03120_at	0.0366	0.00828	5.92368	Slc5a1	solute carrier family 5 member 1
AF016183_at	0.0366	0.00829	5.9222	Vom2r-ps45	vomeronasal 2 receptor, pseudogene 45
rc_AA892828_at	0.0368	0.00834	5.91333	Pdhb	pyruvate dehydrogenase (lipoamide) beta
rc_AA893040_g_at	0.0369	0.00837	5.90779
X74834cds_s_at	0.0369	0.00838	5.9065	Chrng	cholinergic receptor nicotinic gamma subunit
X51529_at	0.0369	0.00838	5.90541	Pla2g2a	phospholipase A2 group IIA
rc_AA891725_at	0.037	0.00841	5.90095	Abracl	ABRA C-terminal like
D87922exon_at	0.037	0.00841	5.90068	Scn4a	sodium voltage-gated channel alpha subunit 4
[truncated: 6,800 more rows]
