# Supplementary material for: Inhibition of the long non‐coding RNA ZFAS1 attenuates ferroptosis by sponging miR‐150‐5p and activates CCND2 against diabetic cardiomyopathy
Source: J Cell Mol Med. 2021 Oct 5;25(21):9995–10007. doi: 10.1111/jcmm.16890 (PMC8572773; doi:10.1111/jcmm.16890)
Supplement: Supplementary file 2 — Supplementary Material [file JCMM-25-9995-s004.xlsx]

## Sheet: Sheet1
ID	adj.P.Val	P.Value	t	B	logFC	Gene.symbol	Gene.title
1370310_at	0.00103	5.33e-08	7.70427	1.2998	3.98371	Hmgcs2	3-hydroxy-3-methylglutaryl-CoA synthase 2
1398250_at	0.00103	6.61e-08	7.61027	1.2412	4.32898	Acot1	acyl-CoA thioesterase 1
1388924_at	0.0014	1.35e-07	7.30082	1.041	6.00088	Angptl4	angiopoietin-like 4
1369050_at	0.00163	2.09e-07	7.11542	0.9155	3.89953	Pik3c2g	phosphatidylinositol-4-phosphate 3-kinase, catalytic subunit type 2 gamma
1397198_at	0.00175	2.81e-07	6.99188	0.8294	4.16036	LOC100912510	uncharacterized LOC100912510
1368637_at	0.00218	4.21e-07	-6.82154	0.7074	-4.52109	Card9	caspase recruitment domain family, member 9
1392401_s_at	0.00285	6.41e-07	-6.64734	0.5788	-4.24577	LOC100910110	uncharacterized LOC100910110
1378857_at	0.00643	1.65e-06	6.2587	0.2771	3.80818	Tceal5	transcription elongation factor A like 5
1377037_at	0.01087	3.14e-06	5.99931	0.0643	4.07568	Acot4	acyl-CoA thioesterase 4
1379867_at	0.01276	4.1e-06	5.89255	-0.026	3.82962	Adgra1	adhesion G protein-coupled receptor A1
1379229_at	0.01278	4.52e-06	5.854	-0.059	3.02651
1377170_at	0.05315	2.08e-05	-5.25079	-0.6016	-3.48863	LOC100909684	uncharacterized LOC100909684
1388802_at	0.05315	2.22e-05	5.2241	-0.6267	2.9882	Bex1	brain expressed, X-linked 1
1382849_at	0.1131	5.09e-05	4.89981	-0.9393	2.68328
1368387_at	0.12878	6.21e-05	-4.82229	-1.016	-2.89946	Bdh1	3-hydroxybutyrate dehydrogenase, type 1
1384474_at	0.12932	6.65e-05	4.7955	-1.0426	2.77098
1389161_at	0.13272	7.3e-05	4.75955	-1.0786	2.86464
1373723_at	0.13272	7.86e-05	4.73068	-1.1075	2.60362	Gpihbp1	glycosylphosphatidylinositol anchored high density lipoprotein binding protein 1
1369150_at	0.13272	8.29e-05	4.70971	-1.1286	2.75724	Pdk4	pyruvate dehydrogenase kinase 4
1393410_at	0.13272	8.54e-05	-4.69847	-1.1399	-2.89337	Cntnap2	contactin associated protein-like 2
1378855_a_at	0.16884	0.000114	4.58576	-1.2542	2.69568	Tceal5///Tceal6///Tceal3	transcription elongation factor A like 5///transcription elongation factor A (SII)-like 6///transcription elongation factor A like 3
1391331_at	0.25285	0.000184	4.39953	-1.446	3.06845
1374765_at	0.25285	0.000187	-4.39303	-1.4527	-2.61092	Bdh1	3-hydroxybutyrate dehydrogenase, type 1
1368534_at	0.27642	0.000213	-4.3417	-1.5062	-2.55944	Adra1d	adrenoceptor alpha 1D
1374863_at	0.35152	0.000283	4.23198	-1.6214	2.36942	Rbp7	retinol binding protein 7
1378074_at	0.36099	0.00031	4.1959	-1.6594	2.27303	Pdk4	pyruvate dehydrogenase kinase 4
1391049_at	0.36099	0.000313	4.19154	-1.6641	2.7587	Ctsm	cathepsin M
1381640_at	0.3682	0.000332	4.16958	-1.6873	2.23825
1387671_at	0.43417	0.000416	-4.08054	-1.7819	-2.83957	Sctr	secretin receptor
1371100_at	0.43417	0.000432	-4.06625	-1.7972	-2.38061	Ces1c	carboxylesterase 1C
1397477_at	0.43417	0.000442	4.05658	-1.8075	2.41539
1381099_at	0.43417	0.000448	4.05194	-1.8125	2.58467
1388211_s_at	0.43417	0.000461	4.04074	-1.8244	2.16445	Acot2///Acot1	acyl-CoA thioesterase 2///acyl-CoA thioesterase 1
1382958_at	0.44839	0.00049	4.01639	-1.8505	2.35227	Ucp3	uncoupling protein 3
1383519_at	0.44909	0.000505	-4.00439	-1.8633	-1.96205
1388210_at	0.50122	0.000591	3.94275	-1.9295	2.03467	Acot2	acyl-CoA thioesterase 2
1396281_at	0.50122	0.000596	3.93941	-1.9331	2.44575
1381787_at	0.52317	0.000639	-3.91205	-1.9625	-2.60706	LOC100910110	uncharacterized LOC100910110
1377051_at	0.54404	0.000705	-3.8735	-2.0041	-2.47384	LOC100362572	Mpv17 transgene, kidney disease mutant-like (predicted)-like
1387936_at	0.54404	0.000729	-3.86005	-2.0186	-2.69434	Sult2a2	sulfotransferase family 2A, dehydroepiandrosterone (DHEA)-preferring, member 2
1375821_at	0.54404	0.000733	3.85807	-2.0208	2.26523
1397410_at	0.54404	0.000735	3.8572	-2.0217	2.65904
1368037_at	0.60887	0.000842	3.80345	-2.0798	2.02129	LOC100360507///Cbr1	inducible carbonyl reductase-like///carbonyl reductase 1
1376815_at	0.72517	0.00103	3.72513	-2.1648	2.61949	Stox2	storkhead box 2
1380901_at	0.72792	0.00107	3.70777	-2.1836	2.81546	Syt16	synaptotagmin 16
1380332_at	0.72792	0.00108	3.70599	-2.1856	2.33746	Abhd6	abhydrolase domain containing 6
1367871_at	0.78354	0.00118	3.66818	-2.2267	2.00876	Cyp2e1	cytochrome P450, family 2, subfamily e, polypeptide 1
1367989_at	0.78928	0.00123	-3.65254	-2.2437	-1.92701	Slc2a4	solute carrier family 2 member 4
1380013_at	0.78928	0.00124	-3.64869	-2.2479	-2.00181	Pnpla3	patatin-like phospholipase domain containing 3
1369807_at	0.85168	0.00139	-3.60392	-2.2967	-2.12506	Bdkrb1	bradykinin receptor B1
1387902_a_at	0.85168	0.0014	3.60242	-2.2983	1.9932	Igkc	immunoglobulin kappa constant
1387013_at	0.85863	0.00144	3.59142	-2.3103	2.36741	Tmem27	transmembrane protein 27
1370269_at	0.91202	0.00156	3.55832	-2.3464	2.8475	Cyp1a1	cytochrome P450, family 1, subfamily a, polypeptide 1
1394662_at	0.91202	0.00159	3.55161	-2.3537	2.00277
1391500_at	0.91202	0.00161	3.54487	-2.361	1.91864
1377032_at	0.93381	0.00168	3.52819	-2.3792	2.41951
1368657_at	0.96558	0.00177	3.50767	-2.4016	2.19815	Mmp3	matrix metallopeptidase 3
1368915_at	0.99588	0.00186	3.48828	-2.4228	2.15531	Kmo	kynurenine 3-monooxygenase (kynurenine 3-hydroxylase)
1384816_at	0.99982	0.00192	3.47482	-2.4375	1.8721	Cxadr	coxsackie virus and adenovirus receptor
1378650_at	0.99982	0.00201	3.45685	-2.4571	2.33248	Zfp61	zinc finger protein 61
1369043_at	0.99982	0.00204	3.4508	-2.4637	1.90195	Kcna4	potassium voltage-gated channel subfamily A member 4
1369106_at	0.99982	0.00221	3.41844	-2.4991	2.09795	Tcea2	transcription elongation factor A2
1369053_at	0.99982	0.00246	-3.37454	-2.547	-2.04096	Syt2	synaptotagmin 2
1381450_at	0.99982	0.00262	-3.34933	-2.5745	-1.84296
1380115_at	0.99982	0.00266	3.34256	-2.5819	1.92649
1387937_at	0.99982	0.00268	3.34085	-2.5838	2.00424	Tpbpa	trophoblast specific protein alpha
1386446_at	0.99982	0.00276	-3.32807	-2.5977	-2.78827	Cdh1	cadherin 1
1387125_at	0.99982	0.003	3.29376	-2.6352	2.18182	S100a9	S100 calcium binding protein A9
1370428_x_at	0.99982	0.00304	3.28924	-2.6401	2.59806	RT1-A3///RT1-A2///RT1-EC2	RT1 class I, locus A3///RT1 class Ia, locus A2///RT1 class Ib, locus EC2
1377438_at	0.99982	0.0031	-3.28068	-2.6494	-2.45975	Diras1	DIRAS family GTPase 1
1386606_at	0.99982	0.00318	3.27014	-2.6609	1.88194	Mrpl37	mitochondrial ribosomal protein L37
1368746_a_at	0.99982	0.0033	3.25531	-2.6771	1.95997	Atp12a	ATPase H+/K+ transporting non-gastric alpha2 subunit
1382759_at	0.99982	0.00331	3.25407	-2.6785	1.97371	Chst4	carbohydrate sulfotransferase 4
1385258_at	0.99982	0.00333	3.25178	-2.6809	1.65968	B3gnt7	UDP-GlcNAc:betaGal beta-1,3-N-acetylglucosaminyltransferase 7
1368519_at	0.99982	0.00334	3.25066	-2.6822	1.83316	Serpine1	serpin family E member 1
1369126_at	0.99982	0.00335	3.24888	-2.6841	2.17755	Ptgfr	prostaglandin F receptor
1368597_at	0.99982	0.00356	-3.22397	-2.7112	-2.21917	Sik1	salt-inducible kinase 1
1387993_at	0.99982	0.00364	-3.21576	-2.7202	-2.25697	Cyp2b21	cytochrome P450, family 2, subfamily b, polypeptide 21
1390030_at	0.99982	0.0038	3.19813	-2.7394	1.91266	Hic2	hypermethylated in cancer 2
1376675_at	0.99982	0.00404	3.17239	-2.7674	2.55482	Cd300a	Cd300a molecule
1389360_at	0.99982	0.00407	-3.16977	-2.7702	-1.79354	Fxyd3	FXYD domain-containing ion transport regulator 3
1367774_at	0.99982	0.00414	3.16242	-2.7782	1.68604	Gsta1	glutathione S-transferase alpha 1
1376913_at	0.99982	0.00423	-3.15316	-2.7883	-2.0397
1398287_at	0.99982	0.00424	-3.15273	-2.7888	-2.17609	Plau	plasminogen activator, urokinase
1379326_at	0.99982	0.00426	3.1511	-2.7905	2.2677	Adtrp	androgen-dependent TFPI-regulating protein
1398066_at	0.99982	0.0043	-3.1465	-2.7955	-2.46962	Ubr4	ubiquitin protein ligase E3 component n-recognin 4
1393825_at	0.99982	0.00431	3.14579	-2.7963	2.02645	Gna14	G protein subunit alpha 14
1390119_at	0.99982	0.00436	3.14086	-2.8017	2.14076	Sfrp2	secreted frizzled-related protein 2
1398653_at	0.99982	0.0044	-3.1377	-2.8051	-2.16363	Ppp1r42	protein phosphatase 1, regulatory subunit 42
1368460_at	0.99982	0.00446	3.13173	-2.8116	2.05208	Slc2a5	solute carrier family 2 member 5
1374619_at	0.99982	0.00447	3.1312	-2.8122	1.84086	Tusc5	tumor suppressor candidate 5
1367909_at	0.99982	0.00451	-3.12705	-2.8167	-1.69688	Dcxr	dicarbonyl and L-xylulose reductase
1375471_at	0.99982	0.00454	-3.12469	-2.8192	-1.95547	Cdk5r2	cyclin-dependent kinase 5 regulatory subunit 2
1367838_at	0.99982	0.00462	-3.11698	-2.8276	-2.35889	Cth	cystathionine gamma-lyase
1387580_at	0.99982	0.00464	-3.11566	-2.829	-2.37806	Srd5a2	steroid 5 alpha-reductase 2
1384761_at	0.99982	0.00474	-3.10688	-2.8386	-1.87066
1387681_at	0.99982	0.0048	3.10168	-2.8442	1.73042	Ucp3	uncoupling protein 3
1378865_at	0.99982	0.00489	3.09383	-2.8527	2.0922
1392188_at	0.99982	0.00507	3.07859	-2.8692	1.84962
1393508_at	0.99982	0.00517	-3.07036	-2.8781	-1.74392
1383736_at	0.99982	0.00519	3.06903	-2.8796	1.99126	Elavl2	ELAV like neuron-specific RNA binding protein 2
1370970_at	0.99982	0.00519	-3.06902	-2.8796	-2.0082	Kcnj14	potassium voltage-gated channel subfamily J member 14
1388958_a_at	0.99982	0.00519	-3.06858	-2.8801	-1.62715	Slc2a4	solute carrier family 2 member 4
1373882_at	0.99982	0.0052	3.06778	-2.8809	1.78825
1369006_at	0.99982	0.00529	-3.06064	-2.8887	-1.73733	Hk2	hexokinase 2
1378644_at	0.99982	0.00543	3.05018	-2.9	1.9679
1367949_at	0.99982	0.00545	3.0487	-2.9016	1.51052	Penk	proenkephalin
1380157_at	0.99982	0.00566	3.03266	-2.9189	1.85538	Ube2g2	ubiquitin-conjugating enzyme E2G 2
1396443_at	0.99982	0.00589	-3.0162	-2.9367	-1.7419
1368880_at	0.99982	0.00594	-3.01274	-2.9405	-2.22493	Ntn1	netrin 1
1373085_at	0.99982	0.00599	3.00883	-2.9447	1.78481	Cbr3	carbonyl reductase 3
1398096_at	0.99982	0.00607	3.00353	-2.9504	2.17041
1368188_at	0.99982	0.00622	-2.99332	-2.9614	-1.7208	Hpd	4-hydroxyphenylpyruvate dioxygenase
1387471_at	0.99982	0.00638	-2.98288	-2.9727	-1.63117	Cela2a	chymotrypsin-like elastase family, member 2A
1371053_at	0.99982	0.00638	2.98278	-2.9728	1.80605	Myh8	myosin heavy chain 8
1398191_at	0.99982	0.0064	2.98112	-2.9746	1.75385
1398072_at	0.99982	0.00644	2.97899	-2.9769	1.92153
1384211_at	0.99982	0.00657	2.97068	-2.9858	2.37727	Col11a1	collagen type XI alpha 1 chain
1368650_at	0.99982	0.00659	2.96931	-2.9873	1.79682	Klf10	Kruppel-like factor 10
1383562_at	0.99982	0.00677	2.95809	-2.9994	1.61299	Cldn18	claudin 18
1395997_at	0.99982	0.00678	2.95745	-3.0001	2.1184	Kif5c	kinesin family member 5C
1397891_at	0.99982	0.00695	2.94685	-3.0115	2.00083
1377934_at	0.99982	0.00713	2.93598	-3.0231	2.19281	Exph5	exophilin 5
1388108_at	0.99982	0.00721	2.93113	-3.0284	1.90779	Elovl6	ELOVL fatty acid elongase 6
1378095_at	0.99982	0.00741	-2.91989	-3.0404	-2.16703
1381570_at	0.99982	0.00763	-2.90731	-3.0539	-1.77547	Nfkbid	NFKB inhibitor delta
1392943_at	0.99982	0.00763	2.9073	-3.0539	2.47295	Mboat2	membrane bound O-acyltransferase domain containing 2
1389307_at	0.99982	0.00765	2.90643	-3.0549	1.9008	Aplp1	amyloid beta precursor like protein 1
1368395_at	0.99982	0.0077	2.90371	-3.0578	2.27131	Gpc3	glypican 3
1396165_at	0.99982	0.00779	-2.89869	-3.0632	-1.4751	Myh7///Myh6	myosin, heavy chain 7, cardiac muscle, beta///myosin heavy chain 6
1388302_x_at	0.99982	0.00784	-2.89593	-3.0661	-2.20887	Andpro	androgen regulated protein
1381133_at	0.99982	0.00785	2.89531	-3.0668	1.87521
1370019_at	0.99982	0.008	2.88759	-3.0751	1.56474	Sult1a1	sulfotransferase family 1A member 1
1385776_at	0.99982	0.00802	2.88628	-3.0765	1.84173
1385362_at	0.99982	0.00803	2.88581	-3.077	1.88445
1380252_at	0.99982	0.00821	2.87611	-3.0873	1.71412	Psmd11	proteasome 26S subunit, non-ATPase 11
1390685_at	0.99982	0.00822	2.87597	-3.0875	1.87203	LOC103693948	uncharacterized LOC103693948
1381247_at	0.99982	0.00824	2.87484	-3.0887	1.75141
1389999_at	0.99982	0.00825	2.87439	-3.0892	2.03103	Eef2k	eukaryotic elongation factor-2 kinase
1371131_a_at	0.99982	0.0083	2.87158	-3.0922	1.436	Txnip	thioredoxin interacting protein
1387613_at	0.99982	0.00841	-2.86609	-3.0981	-1.93364	Npy2r	neuropeptide Y receptor Y2
1392467_at	0.99982	0.00859	2.8571	-3.1077	1.51448	Impa2	inositol monophosphatase 2
1399128_at	0.99982	0.00862	-2.85558	-3.1093	-1.88286	Ubl5	ubiquitin-like 5
1397266_at	0.99982	0.00871	2.85134	-3.1138	1.74423	Klf11	Kruppel-like factor 11
1367740_at	0.99982	0.0088	-2.84664	-3.1188	-1.56761	Ckb	creatine kinase B
1369963_at	0.99982	0.00886	2.84378	-3.1219	1.94459	Pafah1b3	platelet-activating factor acetylhydrolase 1b, catalytic subunit 3
1397365_at	0.99982	0.0091	2.83265	-3.1337	1.87956
1393978_at	0.99982	0.00912	2.83166	-3.1348	2.17091	Stfa2l2	stefin A2-like 2
1379158_at	0.99982	0.00917	2.82929	-3.1373	1.65397
1370522_at	0.99982	0.00917	-2.82915	-3.1375	-1.85755	Gcgr	glucagon receptor
1390216_a_at	0.99982	0.00922	2.82694	-3.1398	2.09467
1370058_at	0.99982	0.00931	-2.82267	-3.1444	-1.78121	Nefl	neurofilament, light polypeptide
1380386_at	0.99982	0.0094	-2.81867	-3.1486	-1.88279
1391973_at	0.99982	0.00943	2.81712	-3.1503	2.42934
1390567_at	0.99982	0.00946	2.81616	-3.1513	1.96002	Thap11	THAP domain containing 11
1380972_at	0.99982	0.00955	2.81186	-3.1559	1.38955
1385155_at	0.99982	0.00958	2.81043	-3.1574	1.93869	Lrrfip1	LRR binding FLII interacting protein 1
1393333_at	0.99982	0.00966	-2.80697	-3.1611	-2.11071
1379116_at	0.99982	0.00974	2.80328	-3.165	1.9011
1397088_at	0.99982	0.00977	-2.8023	-3.166	-1.77606
1369440_at	0.99982	0.00979	2.80134	-3.1671	1.79622	Abcg8	ATP binding cassette subfamily G member 8
1367554_at	0.99982	0.00995	2.79417	-3.1747	1.8853	Scgb2a2///Scgb2a1	secretoglobin, family 2A, member 2///secretoglobin, family 2A, member 1
1392628_at	0.99982	0.0102	2.7818	-3.1878	1.92612	LOC100912573///Ms4a6bl	membrane-spanning 4-domains subfamily A member 6B-like///membrane-spanning 4-domains, subfamily A, member 6B-like
1395035_at	0.99982	0.0104	2.77657	-3.1934	1.74941
1392823_at	0.99982	0.0104	2.77653	-3.1934	1.92241	Snhg11	small nucleolar RNA host gene 11
1377586_at	0.99982	0.0104	-2.77633	-3.1936	-1.80992	LOC102553222	uncharacterized LOC102553222
1396904_at	0.99982	0.0105	2.77239	-3.1978	2.01013
1396466_at	0.99982	0.0105	-2.76953	-3.2008	-1.57099
1368317_at	0.99982	0.0106	2.76787	-3.2026	1.45269	Aqp7	aquaporin 7
1388045_a_at	0.99982	0.0107	-2.76393	-3.2068	-1.82661	Cdh22	cadherin 22
1395776_at	0.99982	0.0109	2.75433	-3.2169	2.02243
1372318_at	0.99982	0.011	2.75276	-3.2186	1.5708
1393626_at	0.99982	0.011	2.75246	-3.2189	1.83848	Sorl1	sortilin related receptor 1
1394105_at	0.99982	0.011	2.75063	-3.2208	1.63906	Samd4b	sterile alpha motif domain containing 4B
1393783_at	0.99982	0.011	-2.75024	-3.2212	-1.9153	Cntnap2	contactin associated protein-like 2
1376756_at	0.99982	0.011	-2.74969	-3.2218	-1.70489
1387827_x_at	0.99982	0.0111	-2.74799	-3.2236	-2.00503	Hist1h2bf	histone cluster 1, H2bf
1382325_at	0.99982	0.0111	-2.74611	-3.2256	-1.51218	LOC100910685///Gcat	2-amino-3-ketobutyrate coenzyme A ligase, mitochondrial-like///glycine C-acetyltransferase
1396117_at	0.99982	0.0115	2.7336	-3.2388	1.88628	Luzp2	leucine zipper protein 2
1376901_a_at	0.99982	0.0116	-2.72999	-3.2426	-2.05078	Elfn2	extracellular leucine-rich repeat and fibronectin type III domain containing 2
1373272_at	0.99982	0.0116	2.72713	-3.2456	1.43928	Plekha5	pleckstrin homology domain containing A5
1380643_at	0.99982	0.0117	-2.72519	-3.2477	-2.03591	Pnpla3	patatin-like phospholipase domain containing 3
1397497_at	0.99982	0.0118	2.71992	-3.2532	1.96876
1390964_at	0.99982	0.0118	2.71981	-3.2534	1.83502	Ccdc177	coiled-coil domain containing 177
1395202_at	0.99982	0.0119	-2.71825	-3.255	-1.82614
1390897_at	0.99982	0.0119	2.71562	-3.2578	1.72556	Tcaf1	TRPM8 channel-associated factor 1
1370605_s_at	0.99982	0.0121	2.70912	-3.2646	1.45949	Lepr	leptin receptor
1385120_at	0.99982	0.0121	-2.70879	-3.265	-1.5887	Pof1b	premature ovarian failure 1B
1385234_at	0.99982	0.0124	2.69984	-3.2744	2.0037
1381079_at	0.99982	0.0125	2.69695	-3.2774	1.93939	Bnc1	basonuclin 1
1395041_at	0.99982	0.0125	-2.69592	-3.2785	-1.91948	Mttp	microsomal triglyceride transfer protein
1377329_at	0.99982	0.0126	2.69404	-3.2805	1.47853	LOC102546420	uncharacterized LOC102546420
1389856_at	0.99982	0.0127	2.68897	-3.2858	1.70017	Cgm4	carcinoembryonic antigen gene family 4
1388602_at	0.99982	0.0127	2.68881	-3.286	1.50404	Cfd	complement factor D
1371084_at	0.99982	0.0127	-2.68849	-3.2863	-1.75768	Klk1c3	kallikrein 1-related peptidase C3
1377030_at	0.99982	0.0128	-2.68723	-3.2876	-1.92616
1381506_at	0.99982	0.0128	-2.68474	-3.2902	-1.76619
1369404_a_at	0.99982	0.0129	2.68388	-3.2912	1.70678	Nrxn1	neurexin 1
1378072_at	0.99982	0.013	2.6783	-3.297	1.80033	Atad5	ATPase family, AAA domain containing 5
1379238_at	0.99982	0.0131	2.67667	-3.2987	2.42562	Ctdspl	CTD small phosphatase like
1395641_at	0.99982	0.0132	-2.67157	-3.3041	-1.53955	Unc80	unc-80 homolog, NALCN activator
1384739_at	0.99982	0.0134	-2.66518	-3.3108	-1.7827	RGD1306195	similar to RAN protein
1393442_at	0.99982	0.0135	-2.66324	-3.3128	-1.577
1368625_at	0.99982	0.0135	2.66296	-3.3131	1.69534	Prap1	proline-rich acidic protein 1
1374330_at	0.99982	0.0135	2.66293	-3.3131	1.91688	Kel	Kell blood group, metallo-endopeptidase
1380818_at	0.99982	0.0136	2.66067	-3.3155	1.85272
1394879_at	0.99982	0.0136	-2.6604	-3.3158	-2.12863
1389847_at	0.99982	0.0136	2.65819	-3.3181	1.78274	Notch4	notch 4
1391156_at	0.99982	0.0136	2.65813	-3.3181	1.67022	Podnl1	podocan-like 1
1384762_at	0.99982	0.0142	-2.64085	-3.3362	-1.53362	Sgo1	shugoshin 1
1396622_at	0.99982	0.0142	2.64021	-3.3369	1.83064
1384247_at	0.99982	0.0143	-2.63843	-3.3387	-1.88274
1371099_at	0.99982	0.0143	2.63754	-3.3397	1.71017	Pigr	polymeric immunoglobulin receptor
1385643_at	0.99982	0.0144	2.6341	-3.3433	1.47359
1396529_at	0.99982	0.0145	2.63152	-3.3459	1.42861
1383148_at	0.99982	0.0147	2.62651	-3.3512	1.93217
1387180_at	0.99982	0.0149	2.61883	-3.3592	1.82444	Il1r2	interleukin 1 receptor type 2
1370051_at	0.99982	0.015	2.61736	-3.3607	1.7951	Tgm1	transglutaminase 1
1381552_at	0.99982	0.015	2.61557	-3.3626	1.61022
1383162_at	0.99982	0.0152	2.61066	-3.3677	1.47905	Myh1	myosin heavy chain 1
1368475_at	0.99982	0.0152	2.61041	-3.3679	1.39927	Colq	collagen like tail subunit of asymmetric acetylcholinesterase
1393814_at	0.99982	0.0153	2.60627	-3.3722	1.35217	Zan	zonadhesin
1394297_at	0.99982	0.0154	-2.60528	-3.3733	-1.49918	Hoxd1	homeo box D1
1394746_at	0.99982	0.0154	2.60443	-3.3742	1.92552	Herc1	HECT and RLD domain containing E3 ubiquitin protein ligase family member 1
1379610_at	0.99982	0.0155	-2.60192	-3.3768	-1.68457	LOC102554796	uncharacterized LOC102554796
1369334_at	0.99982	0.0158	-2.59249	-3.3866	-1.89805	Kcnma1	potassium calcium-activated channel subfamily M alpha 1
1391136_at	0.99982	0.0159	-2.59141	-3.3877	-1.65831	Klk1c8	kallikrein 1-related peptidase C8
1392268_at	0.99982	0.0159	-2.59047	-3.3887	-1.5509
1368705_at	0.99982	0.0159	2.59028	-3.3889	1.47513	S1pr5	sphingosine-1-phosphate receptor 5
1384964_at	0.99982	0.0159	-2.58979	-3.3894	-1.56471	RGD1566368	similar to Solute carrier family 6 (neurotransmitter transporter), member 20
1398016_at	0.99982	0.0159	-2.58954	-3.3896	-1.53642	LOC100912469///Scd2	acyl-CoA desaturase 2-like///stearoyl-Coenzyme A desaturase 2
1381198_at	0.99982	0.016	2.5885	-3.3907	1.54718
1387839_at	0.99982	0.016	2.58737	-3.3919	1.57506	RT1-N2///RT1-N1	RT1 class Ib, locus N2///RT1 class Ib, locus N1
1370478_at	0.99982	0.016	-2.58701	-3.3922	-1.43632	Myo16	myosin XVI
1377956_at	0.99982	0.0161	-2.58519	-3.3941	-1.51642
1383345_at	0.99982	0.0163	2.58037	-3.3991	1.60095
1389754_at	0.99982	0.0164	-2.57807	-3.4015	-1.95135
1370367_at	0.99982	0.0165	-2.5748	-3.4049	-1.98482	Slc1a1	solute carrier family 1 member 1
1380045_at	0.99982	0.0165	-2.57305	-3.4067	-1.2766	Pdp2	pyruvate dehyrogenase phosphatase catalytic subunit 2
1372153_at	0.99982	0.0167	-2.56992	-3.4099	-1.81781	Krt15	keratin 15
1392899_at	0.99982	0.0168	-2.56586	-3.4141	-1.92097	Prc1	protein regulator of cytokinesis 1
1391072_at	0.99982	0.017	-2.56053	-3.4197	-1.45882	Fcer2	Fc fragment of IgE receptor II
1372972_at	0.99982	0.0171	2.55888	-3.4214	1.41642
1390588_at	0.99982	0.0171	-2.55873	-3.4215	-1.82114
1389240_at	0.99982	0.0171	2.55802	-3.4222	1.51536
1397116_at	0.99982	0.0172	-2.55712	-3.4232	-1.55576
1387203_at	0.99982	0.0172	2.55539	-3.425	1.55091	Gckr	glucokinase (hexokinase 4) regulator
1384174_at	0.99982	0.0173	-2.55443	-3.426	-1.73254	Shcbp1	SHC binding and spindle associated 1
1384888_at	0.99982	0.0173	2.55314	-3.4273	1.75514	Socs7	suppressor of cytokine signaling 7
1389937_at	0.99982	0.0174	2.55053	-3.43	1.70764
1398504_at	0.99982	0.0175	-2.54835	-3.4322	-1.94129
1395624_at	0.99982	0.0175	2.54754	-3.4331	1.91798	RGD1307947	similar to RIKEN cDNA C430008C19
1381688_a_at	0.99982	0.0176	2.54646	-3.4342	1.61306
1368187_at	0.99982	0.0176	2.54553	-3.4351	1.52764	Gpnmb	glycoprotein nmb
1368523_at	0.99982	0.0177	2.54372	-3.437	1.41943	Cadps	calcium dependent secretion activator
1370349_a_at	0.99982	0.0178	2.54069	-3.4401	1.79456	Rup2	urinary protein 2
1370152_at	0.99982	0.018	2.53626	-3.4447	1.78128	LOC100911551///Gp5	platelet glycoprotein V-like///glycoprotein V (platelet)
1397993_at	0.99982	0.018	2.53617	-3.4448	1.56721
1375654_at	0.99982	0.0181	2.53305	-3.448	1.38427	Ckap4	cytoskeleton-associated protein 4
1382493_at	0.99982	0.0182	-2.53114	-3.45	-1.56042	Cenpf	centromere protein F
1391587_at	0.99982	0.0182	-2.53066	-3.4504	-1.77527
1377539_at	0.99982	0.0182	2.53027	-3.4508	2.16309
1368709_at	0.99982	0.0183	-2.52883	-3.4523	-1.8063	Fut1	fucosyltransferase 1
1381610_at	0.99982	0.0183	-2.52824	-3.4529	-1.49368
1398703_at	0.99982	0.0185	2.52445	-3.4568	1.8985
1374008_at	0.99982	0.0185	2.52403	-3.4573	1.72399
1384234_at	0.99982	0.0185	2.52336	-3.4579	1.86033	Prrx1	paired related homeobox 1
1381325_at	0.99982	0.0186	2.52086	-3.4605	1.54941
1387148_at	0.99982	0.0187	2.51837	-3.4631	1.34089	Gprasp1	G protein-coupled receptor associated sorting protein 1
1389500_at	0.99982	0.0187	2.51807	-3.4634	1.90019	Rhou	ras homolog family member U
1368398_at	0.99982	0.0188	-2.51735	-3.4641	-1.6671	Cacna1h	calcium voltage-gated channel subunit alpha1 H
1396868_at	0.99982	0.0189	2.5128	-3.4688	1.69523
1385810_at	0.99982	0.019	-2.51168	-3.4699	-1.48158	Lrrc51	leucine rich repeat containing 51
1375727_at	0.99982	0.019	2.51121	-3.4704	1.46625	Kctd13	potassium channel tetramerization domain containing 13
1390993_at	0.99982	0.0191	2.51032	-3.4713	1.69294	Pbld2///Pbld1	phenazine biosynthesis-like protein domain containing 2///phenazine biosynthesis-like protein domain containing 1
1380142_at	0.99982	0.0191	2.51012	-3.4715	1.55627
1377722_at	0.99982	0.0191	2.5097	-3.472	1.35069	Atp6v1g2	ATPase H+ transporting V1 subunit G2
1384991_a_at	0.99982	0.0191	2.50949	-3.4722	1.37404	Hdac10	histone deacetylase 10
1398213_at	0.99982	0.0191	2.5085	-3.4732	1.59254
1379875_at	0.99982	0.0193	2.5038	-3.478	1.69424
1387132_at	0.99982	0.0194	2.50114	-3.4808	1.3597	Lipe	lipase E, hormone sensitive type
1384718_at	0.99982	0.0196	2.49745	-3.4845	1.6419
1390673_at	0.99982	0.0197	2.49635	-3.4857	1.32246
1397017_at	0.99982	0.0197	2.49605	-3.486	1.54675
1381402_at	0.99982	0.0197	2.49555	-3.4865	1.4616
1380294_at	0.99982	0.0197	-2.49429	-3.4878	-1.90037
1375087_at	0.99982	0.0198	2.49422	-3.4878	1.39686
1395144_at	0.99982	0.0198	-2.49421	-3.4878	-1.56039	Ajap1	adherens junction associated protein 1
1391808_at	0.99982	0.0199	2.49173	-3.4904	1.40456	Arrdc4	arrestin domain containing 4
1380587_at	0.99982	0.0199	2.49117	-3.491	1.76798
1380169_at	0.99982	0.0199	2.49059	-3.4915	1.38867
1375109_at	0.99982	0.0199	-2.49045	-3.4917	-1.90134
1396712_at	0.99982	0.0199	-2.49004	-3.4921	-1.64466
1396375_at	0.99982	0.02	-2.48906	-3.4931	-1.55223
1385461_at	0.99982	0.02	-2.48884	-3.4933	-1.79514
1387955_at	0.99982	0.02	2.4878	-3.4944	1.75742	Ugt2b17	UDP glucuronosyltransferase 2 family, polypeptide B15
1395345_at	0.99982	0.0201	2.48708	-3.4951	1.68589
1377533_at	0.99982	0.0201	-2.48667	-3.4956	-1.60358	Dmrtc1a	DMRT-like family C1a
1367777_at	0.99982	0.0202	2.48312	-3.4992	1.25258	Decr1	2,4-dienoyl CoA reductase 1, mitochondrial
1370831_at	0.99982	0.0203	2.48121	-3.5011	1.28588	Mgll	monoglyceride lipase
1395154_at	0.99982	0.0204	2.48061	-3.5017	1.80235	Zc3h13	zinc finger CCCH type containing 13
1394180_at	0.99982	0.0204	-2.48013	-3.5022	-1.71059
1390393_at	0.99982	0.0206	-2.4749	-3.5076	-1.32995	Cntnap2	contactin associated protein-like 2
1380523_at	0.99982	0.0207	2.47358	-3.5089	1.65398	Fbxo15	F-box protein 15
1395510_at	0.99982	0.0207	2.47322	-3.5093	1.69664	Abhd1	abhydrolase domain containing 1
1395769_at	0.99982	0.0207	-2.47251	-3.51	-1.57436	Acsl6	acyl-CoA synthetase long-chain family member 6
1390308_at	0.99982	0.0208	-2.47083	-3.5117	-1.58341
1380012_at	0.99982	0.0208	2.47083	-3.5117	1.30297	Ddx19b	DEAD-box helicase 19B
1368406_at	0.99982	0.0208	2.47002	-3.5125	1.44515	Star	steroidogenic acute regulatory protein
1396776_at	0.99982	0.0209	2.46815	-3.5144	1.35597
1383757_at	0.99982	0.021	2.4676	-3.515	1.75012	LOC100362176	hypothetical protein LOC100362176
1396614_at	0.99982	0.0212	2.46317	-3.5195	2.06082	Sfrp2	secreted frizzled-related protein 2
1396854_at	0.99982	0.0215	2.45622	-3.5266	1.59978
1381628_at	0.99982	0.0215	2.45576	-3.5271	1.54233
1369377_at	0.99982	0.0216	2.45431	-3.5285	1.41402	Hcrtr2	hypocretin receptor 2
1388811_at	0.99982	0.0217	-2.45288	-3.53	-1.59191
1390835_at	0.99982	0.022	2.44527	-3.5377	1.40918	Slc47a1	solute carrier family 47 member 1
1398209_at	0.99982	0.0221	-2.44473	-3.5383	-1.75539
1390371_at	0.99982	0.0221	-2.44407	-3.5389	-1.68444
1398558_at	0.99982	0.0221	-2.44325	-3.5398	-1.81229
1392398_at	0.99982	0.0221	-2.44285	-3.5402	-1.42259	LOC102547238	uncharacterized LOC102547238
1381897_at	0.99982	0.0223	2.44029	-3.5428	1.46823	Chst8	carbohydrate sulfotransferase 8
1369677_at	0.99982	0.0225	-2.43642	-3.5467	-1.89382	Cnr1	cannabinoid receptor 1
1380747_at	0.99982	0.0225	2.43566	-3.5475	1.48066
1398542_at	0.99982	0.0227	2.43232	-3.5508	1.4145	Ankrd34a	ankyrin repeat domain 34A
1387460_at	0.99982	0.0227	2.43195	-3.5512	1.30007	Sftpa1	surfactant protein A1
1394401_at	0.99982	0.0227	2.4309	-3.5523	1.90696	Elovl6	ELOVL fatty acid elongase 6
1379361_at	0.99982	0.0227	2.4308	-3.5524	1.34069	Pex11a	peroxisomal biogenesis factor 11 alpha
1373985_at	0.99982	0.0228	2.42943	-3.5538	1.75291
1394832_at	0.99982	0.0228	-2.42899	-3.5542	-1.86441
1385278_at	0.99982	0.0231	2.42323	-3.56	1.74273
1369315_at	0.99982	0.0231	2.42296	-3.5603	1.52577	Il12a	interleukin 12A
1384577_at	0.99982	0.0232	2.42204	-3.5612	1.68358	Cox7b2	cytochrome c oxidase subunit 7B2
1380656_at	0.99982	0.0232	-2.42087	-3.5624	-1.58532
1374065_at	0.99982	0.0233	2.42041	-3.5629	1.5631
1383234_at	0.99982	0.0233	-2.41968	-3.5636	-1.39788
1389651_at	0.99982	0.0233	-2.4191	-3.5642	-1.28585	Apln	apelin
1396889_at	0.99982	0.0234	2.4181	-3.5652	1.6575
1394908_at	0.99982	0.0235	-2.4167	-3.5666	-1.99266	Adcyap1	adenylate cyclase activating polypeptide 1
1380678_at	0.99982	0.0235	2.41629	-3.5671	1.8132
1396427_at	0.99982	0.0236	-2.41419	-3.5692	-1.69401
1376501_at	0.99982	0.0238	2.40975	-3.5737	1.44983	Arhgap8	Rho GTPase activating protein 8
1394714_at	0.99982	0.0239	2.40792	-3.5755	1.6894
1396516_at	0.99982	0.024	2.4057	-3.5777	1.46695
1386316_at	0.99982	0.024	2.40568	-3.5778	1.45958
1380172_at	0.99982	0.0241	2.4049	-3.5785	1.74169	Kif5c	kinesin family member 5C
1396230_at	0.99982	0.0241	2.40415	-3.5793	1.3405
1397494_at	0.99982	0.0241	2.40362	-3.5798	1.52503
1398701_at	0.99982	0.0242	2.40252	-3.5809	1.57706
1378227_at	0.99982	0.0242	2.40244	-3.581	1.46768	Rbpms2	RNA binding protein with multiple splicing 2
1379474_at	0.99982	0.0242	2.40205	-3.5814	1.48823
1398646_at	0.99982	0.0244	2.39803	-3.5855	1.54118	Rgs22	regulator of G-protein signaling 22
1396062_at	0.99982	0.0245	-2.39792	-3.5856	-1.2616
1394666_at	0.99982	0.0247	-2.39385	-3.5897	-1.8479	Neb	nebulin
1392241_at	0.99982	0.0248	2.39201	-3.5915	1.76412	Ppp2r5a	protein phosphatase 2, regulatory subunit B', alpha
1369856_at	0.99982	0.0248	-2.39149	-3.592	-1.55637	Drd5	dopamine receptor D5
1380076_at	0.99982	0.0249	2.38979	-3.5938	1.32028	Asb18	ankyrin repeat and SOCS box-containing 18
1377386_at	0.99982	0.025	2.38808	-3.5955	1.7502	Atp2c1	ATPase secretory pathway Ca2+ transporting 1
1388644_at	0.99982	0.025	2.38752	-3.596	1.26877	Mgll	monoglyceride lipase
1398436_at	0.99982	0.025	2.38694	-3.5966	1.61218	Usp42	ubiquitin specific peptidase 42
1369706_at	0.99982	0.0251	-2.38672	-3.5968	-1.68214	Cacng1	calcium voltage-gated channel auxiliary subunit gamma 1
1367928_at	0.99982	0.0251	2.38607	-3.5975	1.25216	Myh7	myosin, heavy chain 7, cardiac muscle, beta
1378169_at	0.99982	0.0251	2.3855	-3.5981	1.33314	Acot3	acyl-CoA thioesterase 3
1391063_at	0.99982	0.0252	-2.38421	-3.5994	-1.75331	Kif23	kinesin family member 23
1384798_at	0.99982	0.0252	2.38337	-3.6002	1.65262
1397735_at	0.99982	0.0253	-2.38228	-3.6013	-1.39129	Bpifb6	BPI fold containing family B, member 6
1375941_at	0.99982	0.0253	2.38206	-3.6015	1.38322	Baiap2l1	BAI1-associated protein 2-like 1
1395742_at	0.99982	0.0253	2.38198	-3.6016	1.47352
1387487_a_at	0.99982	0.0256	2.37616	-3.6074	1.38163	Calcr	calcitonin receptor
1397722_at	0.99982	0.0258	2.37304	-3.6106	1.70264
1396033_at	0.99982	0.0259	2.37188	-3.6117	2.03027
1391470_at	0.99982	0.0259	-2.37165	-3.612	-1.82668	Ipo5	importin 5
1382624_at	0.99982	0.0259	2.37107	-3.6125	1.55134
1375385_at	0.99982	0.026	2.36953	-3.6141	1.41396	LOC500007	similar to EF hand calcium binding domain 1
1386245_at	0.99982	0.0262	2.36606	-3.6176	1.38439
1392140_at	0.99982	0.0263	2.36528	-3.6183	1.65432
1386946_at	0.99982	0.0264	2.36375	-3.6199	1.2797	Cpt1a	carnitine palmitoyltransferase 1A
1387124_at	0.99982	0.0265	-2.36099	-3.6226	-1.54348	Inha	inhibin alpha subunit
1398170_at	0.99982	0.0266	2.35951	-3.6241	1.44913
1368471_at	0.99982	0.0266	2.35944	-3.6242	1.52864	Guca2a	guanylate cyclase activator 2A
1370999_at	0.99982	0.0266	-2.35898	-3.6246	-1.60059	Spag5	sperm associated antigen 5
1391004_at	0.99982	0.0268	2.35649	-3.6271	1.56347	Svil	supervillin
1369660_at	0.99982	0.0268	2.35635	-3.6273	1.62576	Defb1	defensin beta 1
1395936_at	0.99982	0.0269	2.35395	-3.6297	1.56728
1385532_x_at	0.99982	0.027	-2.3529	-3.6307	-1.46325	Psmb5	proteasome subunit beta 5
1387189_at	0.99982	0.027	2.35265	-3.631	1.25128	Slc22a3	solute carrier family 22 member 3
1393434_at	0.99982	0.0271	2.35078	-3.6328	1.71482
1367668_a_at	0.99982	0.0272	-2.35002	-3.6336	-1.27929	LOC100912469///Scd2	acyl-CoA desaturase 2-like///stearoyl-Coenzyme A desaturase 2
1396287_at	0.99982	0.0272	-2.34973	-3.6339	-1.51422
1373638_at	0.99982	0.0272	2.34867	-3.6349	1.77143	RGD1560854	similar to FLJ41131 protein
1379365_at	0.99982	0.0273	-2.34793	-3.6357	-1.2865	Cxcl11	C-X-C motif chemokine ligand 11
1396990_at	0.99982	0.0273	-2.34779	-3.6358	-1.44538
1370853_at	0.99982	0.0273	2.34778	-3.6358	1.38676	Camk2n1	calcium/calmodulin-dependent protein kinase II inhibitor 1
1388069_at	0.99982	0.0273	2.34677	-3.6368	1.31326	Klrb1b	killer cell lectin-like receptor subfamily B member 1B
1371970_at	0.99982	0.0273	-2.34669	-3.6369	-1.43797	Fam111a	family with sequence similarity 111, member A
1368972_at	0.99982	0.0274	2.34631	-3.6373	1.34653	Ntrk2	neurotrophic receptor tyrosine kinase 2
1376820_at	0.99982	0.0274	-2.34629	-3.6373	-1.3991
1378917_at	0.99982	0.0274	2.34505	-3.6385	1.72974	Rexo1	RNA exonuclease 1 homolog
1377375_at	0.99982	0.0275	-2.34466	-3.6389	-1.48134	Aass	aminoadipate-semialdehyde synthase
1393834_at	0.99982	0.0275	-2.34466	-3.6389	-1.95087
1395253_at	0.99982	0.0275	2.34359	-3.64	1.69711	Fam65a	family with sequence similarity 65, member A
1390753_at	0.99982	0.0275	2.34358	-3.64	1.7986
1386188_s_at	0.99982	0.0276	2.3433	-3.6403	1.51768
1384984_at	0.99982	0.0276	-2.34305	-3.6405	-1.39356
1378981_at	0.99982	0.0277	-2.3413	-3.6423	-1.45092
1384640_at	0.99982	0.0277	-2.3409	-3.6427	-1.73951
1376183_at	0.99982	0.0278	2.33992	-3.6437	1.584	Dpp6	dipeptidyl peptidase like 6
1368787_at	0.99982	0.0278	2.33842	-3.6452	1.35961	Mutyh	mutY DNA glycosylase
1376106_at	0.99982	0.028	2.33553	-3.648	1.92782	Tmem178a	transmembrane protein 178A
1393726_at	0.99982	0.0281	2.33481	-3.6487	1.59949	Duxbl1	double homeobox B-like 1
1371209_at	0.99982	0.0281	2.33402	-3.6495	2.03322	RT1-CE5	RT1 class I, locus CE5
1375294_at	0.99982	0.0284	-2.32944	-3.6541	-1.67637
1387303_at	0.99982	0.0285	2.32762	-3.6559	1.71194	Slc22a2	solute carrier family 22 member 2
1395810_at	0.99982	0.0285	2.32709	-3.6564	1.42737
1394881_at	0.99982	0.0286	-2.3266	-3.6569	-1.54745	Fam81a	family with sequence similarity 81, member A
1387426_at	0.99982	0.0286	2.32646	-3.657	1.23589	Slc25a21	solute carrier family 25 member 21
1395906_at	0.99982	0.0286	2.32642	-3.6571	1.76505	Zfp652	zinc finger protein 652
1395656_at	0.99982	0.0289	2.32107	-3.6624	1.48393
1377457_a_at	0.99982	0.0292	2.31659	-3.6668	1.47902	Sorl1	sortilin related receptor 1
1376671_at	0.99982	0.0293	-2.31557	-3.6678	-1.27092	Fthl17e	ferritin, heavy polypeptide-like 17, member E
1377114_at	0.99982	0.0293	-2.3155	-3.6679	-1.44742	Myh1	myosin heavy chain 1
1395276_at	0.99982	0.0293	-2.3155	-3.6679	-1.36673
1389251_at	0.99982	0.0293	2.31511	-3.6683	1.25653	Nudt7	nudix hydrolase 7
1391940_at	0.99982	0.0293	-2.31495	-3.6685	-1.50368	Timm44	translocase of inner mitochondrial membrane 44
1396272_at	0.99982	0.0294	-2.31401	-3.6694	-1.39651
1375780_at	0.99982	0.0294	-2.31297	-3.6704	-1.30171
1385478_at	0.99982	0.0295	2.31207	-3.6713	1.66218	Rbm10	RNA binding motif protein 10
1375247_at	0.99982	0.0295	2.31193	-3.6715	1.29698	Mgll	monoglyceride lipase
1378777_at	0.99982	0.0295	-2.31103	-3.6723	-1.70416
1383381_at	0.99982	0.0296	2.31024	-3.6731	1.49882	RGD1560394	RGD1560394
1396299_at	0.99982	0.0297	2.30892	-3.6744	1.59227
1386120_at	0.99982	0.0297	-2.30793	-3.6754	-1.4377	LOC100912373	uncharacterized LOC100912373
1368622_at	0.99982	0.0298	2.30728	-3.6761	1.95819	Fbp2	fructose-bisphosphatase 2
1381446_at	0.99982	0.03	-2.30367	-3.6796	-1.64795	Spata31a5	SPATA31 subfamily A, member 5
1384982_at	0.99982	0.0301	2.30289	-3.6804	1.87784
1380519_at	0.99982	0.0301	2.30201	-3.6813	1.74119	Mettl21c	methyltransferase like 21C
1382948_at	0.99982	0.0301	2.30183	-3.6814	1.29822	Arhgap28	Rho GTPase activating protein 28
1381877_at	0.99982	0.0301	2.30174	-3.6815	1.60032
1372598_at	0.99982	0.0302	2.3011	-3.6822	1.46458	RGD1309651	similar to 1190005I06Rik protein
1377637_at	0.99982	0.0302	2.30107	-3.6822	1.73004	B3gnt5	UDP-GlcNAc:betaGal beta-1,3-N-acetylglucosaminyltransferase 5
1390013_at	0.99982	0.0302	2.30056	-3.6827	1.36934
1396985_at	0.99982	0.0303	2.29965	-3.6836	1.65829
1396713_at	0.99982	0.0304	2.29848	-3.6848	1.70364
1394493_at	0.99982	0.0304	2.2972	-3.686	1.68289
1393263_at	0.99982	0.0305	-2.29692	-3.6863	-1.53001	Snhg11	small nucleolar RNA host gene 11
1384226_at	0.99982	0.0305	-2.29646	-3.6867	-1.53295
1387091_at	0.99982	0.0306	-2.29493	-3.6883	-1.2485	Padi2	peptidyl arginine deiminase 2
1374620_at	0.99982	0.0307	2.29395	-3.6892	1.62528	Ceacam1	carcinoembryonic antigen related cell adhesion molecule 1
1398199_at	0.99982	0.0307	-2.29363	-3.6895	-1.66316
1390347_at	0.99982	0.0307	2.29275	-3.6904	1.47283
1394497_at	0.99982	0.0308	2.2915	-3.6916	1.41461	Tcf7l2	transcription factor 7 like 2
1381091_at	0.99982	0.031	-2.28923	-3.6939	-1.73678
1374780_at	0.99982	0.031	2.28833	-3.6948	1.52827	Zfp422	zinc finger protein 422
1390759_at	0.99982	0.0313	2.28363	-3.6994	1.64641
1373257_at	0.99982	0.0314	2.28311	-3.6999	1.55509	Arpp21	cAMP regulated phosphoprotein 21
1390141_at	0.99982	0.0314	2.28279	-3.7002	1.83146	Mthfd1l	methylenetetrahydrofolate dehydrogenase (NADP+ dependent) 1-like
1388262_at	0.99982	0.0314	2.28257	-3.7004	1.78645	Kcna6	potassium voltage-gated channel subfamily A member 6
1378118_at	0.99982	0.0315	2.28076	-3.7022	1.41602
1392723_at	0.99982	0.0316	2.2803	-3.7027	1.35855	Ankrd17	ankyrin repeat domain 17
1380915_at	0.99982	0.0316	2.28027	-3.7027	1.2325
1385078_at	0.99982	0.0316	-2.27935	-3.7036	-1.92206
1377426_at	0.99982	0.0319	-2.27585	-3.7071	-1.59599
1395888_at	0.99982	0.0319	-2.27573	-3.7072	-1.17792
1390731_at	0.99982	0.0321	2.27308	-3.7098	1.65947	Rasgef1b	RasGEF domain family, member 1B
1393557_at	0.99982	0.0321	2.27207	-3.7108	1.27719
1389928_at	0.99982	0.0322	2.27155	-3.7113	1.41144
1384153_at	0.99982	0.0324	-2.26866	-3.7141	-1.86679	Jakmip2	janus kinase and microtubule interacting protein 2
1388872_at	0.99982	0.0326	-2.26527	-3.7174	-1.64637	Idi1	isopentenyl-diphosphate delta isomerase 1
1380710_at	0.99982	0.0326	2.26488	-3.7178	1.3876
1376540_at	0.99982	0.0328	2.26271	-3.72	1.80572
1393307_at	0.99982	0.0329	-2.26144	-3.7212	-1.51303	Phactr3	phosphatase and actin regulator 3
1390583_at	0.99982	0.0329	2.26049	-3.7221	1.43169
1390295_at	0.99982	0.033	-2.26038	-3.7222	-1.26235	Aftph	aftiphilin
1385565_at	0.99982	0.0332	-2.25747	-3.7251	-1.89231	Rad50	RAD50 double strand break repair protein
1383238_at	0.99982	0.0333	2.25483	-3.7277	1.61218	Qtrt1	queuine tRNA-ribosyltransferase catalytic subunit 1
1384068_at	0.99982	0.0334	-2.25366	-3.7288	-1.38471	LOC691173///Ckap2	similar to cytoskeleton associated protein 2///cytoskeleton associated protein 2
1378709_at	0.99982	0.0334	2.25346	-3.729	1.67392
1384809_at	0.99982	0.0335	2.2528	-3.7297	1.60155
1386248_at	0.99982	0.0336	2.25114	-3.7313	1.50421
1376236_at	0.99982	0.0336	-2.25074	-3.7317	-1.37969
1387137_at	0.99982	0.0337	2.24931	-3.7331	1.54222	Comp	cartilage oligomeric matrix protein
1394039_at	0.99982	0.0338	2.24801	-3.7343	1.25034	Klf5	Kruppel-like factor 5
1375005_at	0.99982	0.0338	2.2479	-3.7345	1.37147
1394829_at	0.99982	0.0341	2.24456	-3.7377	1.86195
1374803_at	0.99982	0.0341	2.24441	-3.7379	1.57391	Zfp207	zinc finger protein 207
1373805_at	0.99982	0.0341	-2.24376	-3.7385	-1.47861	Ctsr	cathepsin R
1393789_at	0.99982	0.0343	-2.24142	-3.7408	-1.6885
1393111_at	0.99982	0.0344	-2.2409	-3.7413	-1.40125	LOC691700	similar to heparan sulfate D-glucosaminyl 3-O-sulfotransferase 4
1381900_at	0.99982	0.0344	-2.2401	-3.7421	-1.45339
1377896_at	0.99982	0.0345	2.23955	-3.7426	1.22859	Rab22a	RAB22A, member RAS oncogene family
1396603_at	0.99982	0.0345	2.2395	-3.7426	1.58434
1397288_at	0.99982	0.0345	2.23949	-3.7427	1.60486	Nudt21	nudix hydrolase 21
1379608_at	0.99982	0.0345	2.23909	-3.7431	1.6669	RGD1560010	RGD1560010
1378435_at	0.99982	0.0345	2.23899	-3.7432	1.41718	Art4	ADP-ribosyltransferase 4
1385400_at	0.99982	0.0347	-2.23645	-3.7456	-1.48131	Atp6v1b1	ATPase H+ transporting V1 subunit B1
1378394_at	0.99982	0.0347	2.23609	-3.746	1.1441	Mppe1	metallophosphoesterase 1
1380350_at	0.99982	0.0348	2.23465	-3.7474	1.13696	LOC100912214	uncharacterized LOC100912214
1369129_at	0.99982	0.0349	2.23403	-3.748	1.31323	Rasgrp1	RAS guanyl releasing protein 1
1379042_at	0.99982	0.0349	-2.23367	-3.7483	-1.22877
1372234_at	0.99982	0.0349	2.23308	-3.7489	1.1388	Lix1l	Lix1-like
1386454_at	0.99982	0.0352	-2.23001	-3.7519	-1.63901	Slc23a3	solute carrier family 23, member 3
1371534_at	0.99982	0.0352	2.22966	-3.7522	1.1869	LOC100911440///Slc25a22	mitochondrial glutamate carrier 1-like///solute carrier family 25 member 22
1393676_at	0.99982	0.0353	2.22871	-3.7532	1.49517
1392027_at	0.99982	0.0353	-2.22864	-3.7532	-1.41418
1379127_at	0.99982	0.0353	2.22851	-3.7534	1.21859
1397623_at	0.99982	0.0353	2.22822	-3.7536	1.69367
1380843_at	0.99982	0.0353	-2.22795	-3.7539	-1.48639
1384764_at	0.99982	0.0354	2.22739	-3.7544	1.55182	Igflr1	IGF-like family receptor 1
1393513_at	0.99982	0.0354	2.22739	-3.7545	1.5524
1378856_at	0.99982	0.0354	2.22641	-3.7554	1.53305	Tceal6///Tceal3	transcription elongation factor A (SII)-like 6///transcription elongation factor A like 3
1395136_at	0.99982	0.0355	2.22522	-3.7566	1.45735	Gfod2	glucose-fructose oxidoreductase domain containing 2
1397890_at	0.99982	0.0355	-2.22515	-3.7566	-1.61144	RGD1564053	similar to hypothetical protein
1393603_at	0.99982	0.0357	-2.22269	-3.759	-1.20107	Camp	cathelicidin antimicrobial peptide
1387070_at	0.99982	0.0358	2.22215	-3.7595	1.49555	Tmpo	thymopoietin
1372915_at	0.99982	0.036	2.21844	-3.7631	1.52419
1377334_at	0.99982	0.0361	2.21796	-3.7636	1.81975	RT1-Ba	RT1 class II, locus Ba
1379313_at	0.99982	0.0362	2.21689	-3.7647	1.28839
1369920_at	0.99982	0.0362	-2.21598	-3.7655	-1.51225	Hist1h1t	histone cluster 1, H1t
1379124_at	0.99982	0.0363	2.21559	-3.7659	1.35817	LOC100912473	mCG17902-like
1377542_at	0.99982	0.0363	2.2151	-3.7664	1.42443
1391812_at	0.99982	0.0366	2.21087	-3.7705	1.44531	Col6a6	collagen, type VI, alpha 6
1382208_at	0.99982	0.0367	2.20989	-3.7714	1.55576
1380193_at	0.99982	0.0367	2.20983	-3.7715	1.74644	Krcc1	lysine-rich coiled-coil 1
1369818_at	0.99982	0.0369	2.20706	-3.7742	1.47339	Gabrb2	gamma-aminobutyric acid type A receptor beta 2 subunit
1381060_at	0.99982	0.037	-2.20568	-3.7755	-1.70034
1395146_at	0.99982	0.0372	-2.20406	-3.7771	-1.29183	Adipor2	adiponectin receptor 2
1398004_at	0.99982	0.0372	-2.20361	-3.7775	-1.62164
1373476_at	0.99982	0.0372	2.20287	-3.7782	1.82493	Hmces	5-hydroxymethylcytosine (hmC) binding, ES cell-specific
1383946_at	0.99982	0.0373	-2.20276	-3.7783	-1.60738	Cldn1	claudin 1
1373658_at	0.99982	0.0373	-2.20264	-3.7785	-1.49093	Racgap1	Rac GTPase-activating protein 1
1387954_a_at	0.99982	0.0373	2.2019	-3.7792	1.53837	Grip2	glutamate receptor interacting protein 2
1380847_at	0.99982	0.0377	2.1977	-3.7832	1.26265	Zmat4	zinc finger, matrin type 4
1378945_at	0.99982	0.0377	2.19674	-3.7842	1.32331
1378025_at	0.99982	0.0381	-2.19262	-3.7881	-1.50822
1369824_at	0.99982	0.0381	2.19244	-3.7883	1.61993	Nrp2	neuropilin 2
1391529_at	0.99982	0.0381	2.19174	-3.789	1.47836	Gpx4	glutathione peroxidase 4
1369877_at	0.99982	0.0383	2.19011	-3.7906	1.80535	Cd8a	CD8a molecule
1393981_at	0.99982	0.0384	2.1883	-3.7923	1.22172	Fam179b	family with sequence similarity 179, member B
1386615_at	0.99982	0.0384	-2.18813	-3.7925	-1.53852	Chst2	carbohydrate sulfotransferase 2
1370830_at	0.99982	0.0384	2.18798	-3.7926	1.40181	Egfr	epidermal growth factor receptor
1379620_at	0.99982	0.0386	2.18542	-3.7951	1.5032	Disp3	dispatched RND transporter family member 3
1397498_at	0.99982	0.0387	2.18501	-3.7955	1.90969
1371063_at	0.99982	0.0387	2.18421	-3.7963	1.66124	Sh3gl2	SH3 domain-containing GRB2-like 2
1385028_at	0.99982	0.0388	2.18376	-3.7967	1.57907
1382261_at	0.99982	0.0388	2.18298	-3.7974	1.38941	Hid1	HID1 domain containing
1381138_at	0.99982	0.0389	2.1822	-3.7982	1.5609	LOC102550346	uncharacterized LOC102550346
1369613_at	0.99982	0.0389	2.18217	-3.7982	1.75187
1386430_at	0.99982	0.039	-2.18159	-3.7988	-2.08201
1393467_at	0.99982	0.039	2.18116	-3.7992	1.66332	Pcsk5	proprotein convertase subtilisin/kexin type 5
1397180_at	0.99982	0.0391	2.18011	-3.8002	1.28291	Styxl1	serine/threonine/tyrosine interacting-like 1
1391058_at	0.99982	0.0391	-2.17994	-3.8004	-1.19658	Cwh43	cell wall biogenesis 43 C-terminal homolog
1395001_at	0.99982	0.0392	2.17899	-3.8013	1.429
1387656_at	0.99982	0.0395	-2.17513	-3.805	-1.23676	Slc4a1	solute carrier family 4 (anion exchanger), member 1
1385297_at	0.99982	0.0395	2.17471	-3.8054	1.54925	Recql4	RecQ like helicase 4
1382507_at	0.99982	0.0396	-2.17359	-3.8065	-1.40936	Cd96	CD96 molecule
1378597_at	0.99982	0.0397	-2.17265	-3.8074	-1.55919
1379130_at	0.99982	0.0398	2.17129	-3.8087	1.23792
1368182_at	0.99982	0.0399	-2.17051	-3.8094	-1.36543	Acsl6	acyl-CoA synthetase long-chain family member 6
1392734_at	0.99982	0.0399	2.17014	-3.8098	1.42039	Nrcam	neuronal cell adhesion molecule
1374002_at	0.99982	0.0399	2.17001	-3.8099	1.20487	Atxn7l3b	ataxin 7-like 3B
1380478_at	0.99982	0.04	-2.16953	-3.8104	-1.51213	Rora	RAR-related orphan receptor A
1373489_at	0.99982	0.04	-2.16945	-3.8105	-1.32707	Chaf1a	chromatin assembly factor 1 subunit A
1390948_at	0.99982	0.04	-2.16932	-3.8106	-1.25654	Tspan32	tetraspanin 32
1370457_at	0.99982	0.0401	2.16752	-3.8123	1.70939	Testin	testin gene
1379768_at	0.99982	0.0402	2.16672	-3.8131	1.153
1381066_at	0.99982	0.0402	-2.16648	-3.8133	-1.27592
1379216_at	0.99982	0.0402	2.16619	-3.8136	1.73712
1372238_at	0.99982	0.0403	2.16508	-3.8146	1.93793
1384725_at	0.99982	0.0405	2.16337	-3.8163	1.45542	Rnf145	ring finger protein 145
1367816_at	0.99982	0.0405	-2.1631	-3.8165	-1.25311	Hopx	HOP homeobox
1392286_at	0.99982	0.0407	2.16046	-3.8191	1.35052
1387880_at	0.99982	0.0409	2.15881	-3.8206	1.55406	Celf2	CUGBP, Elav-like family member 2
1391194_at	0.99982	0.0409	2.15827	-3.8212	1.43113	Sall1	spalt-like transcription factor 1
1393717_at	0.99982	0.041	-2.15786	-3.8216	-1.6133
1398717_at	0.99982	0.041	2.15697	-3.8224	1.20636
1369036_at	0.99982	0.0411	2.15615	-3.8232	1.17708	Grik2	glutamate ionotropic receptor kainate type subunit 2
1382041_at	0.99982	0.0411	2.15609	-3.8233	1.11138	Agpat3	1-acylglycerol-3-phosphate O-acyltransferase 3
1395503_at	0.99982	0.0412	2.15444	-3.8248	1.16906	Ears2l1///Ears2	glutamyl-tRNA synthetase 2-like 1///glutamyl-tRNA synthetase 2, mitochondrial
1380205_at	0.99982	0.0413	2.15414	-3.8251	1.4246	Clint1	clathrin interactor 1
1374104_at	0.99982	0.0415	2.15181	-3.8273	1.15924	Cldn5	claudin 5
1380472_at	0.99982	0.0418	2.14785	-3.8311	1.15353	LOC679368	similar to carboxylesterase 5
1397177_at	0.99982	0.042	-2.1461	-3.8328	-1.2711	Cdh7	cadherin 7
1392272_at	0.99982	0.0423	2.14233	-3.8364	1.55724	LOC102556683	uncharacterized LOC102556683
1385726_at	0.99982	0.0424	2.14133	-3.8374	1.44275
1398149_at	0.99982	0.0425	2.14054	-3.8381	1.20872	Sema5a	semaphorin 5A
1391542_at	0.99982	0.0425	-2.1403	-3.8383	-1.56321
1378889_at	0.99982	0.0425	2.1401	-3.8385	1.35656	Dpep1	dipeptidase 1 (renal)
1370313_at	0.99982	0.0426	2.13883	-3.8397	1.08391	Acot7	acyl-CoA thioesterase 7
1387336_at	0.99982	0.0427	-2.13826	-3.8403	-1.12346	Nat8	N-acetyltransferase 8
1368641_at	0.99982	0.0427	2.13807	-3.8405	1.70436	Wnt4	wingless-type MMTV integration site family, member 4
1383641_at	0.99982	0.0429	2.13514	-3.8432	1.21492	Ednra	endothelin receptor type A
1381395_at	0.99982	0.043	2.1346	-3.8438	1.52446	Klf15	Kruppel-like factor 15
1378186_at	0.99982	0.043	-2.13405	-3.8443	-1.36945
1390910_at	0.99982	0.0432	-2.13193	-3.8463	-1.66011	Sesn3	sestrin 3
1396399_at	0.99982	0.0433	-2.13152	-3.8467	-1.63386
1371697_at	0.99982	0.0433	2.13142	-3.8468	1.10107	LOC100911615///Pnpla2	patatin-like phospholipase domain-containing protein 2-like///patatin-like phospholipase domain containing 2
1383500_at	0.99982	0.0433	2.13124	-3.847	1.30176	Rrbp1	ribosome binding protein 1
1380329_at	0.99982	0.0434	2.12987	-3.8483	1.73876	Opalin	oligodendrocytic myelin paranodal and inner loop protein
1384793_at	0.99982	0.0436	2.12838	-3.8497	1.45271	Dab1	DAB1, reelin adaptor protein
1396381_at	0.99982	0.0436	2.12835	-3.8497	1.30262	Kiaa0895l	hypothetical protein LOC688736
1391689_at	0.99982	0.0437	2.12699	-3.851	1.19159	Kdm5a	lysine demethylase 5A
1390539_at	0.99982	0.0438	-2.12563	-3.8523	-1.58671
1369566_at	0.99982	0.0439	2.12479	-3.8531	1.26435	Tas2r119	taste receptor, type 2, member 119
1396194_at	0.99982	0.0442	-2.12187	-3.8559	-1.13307
1385602_at	0.99982	0.0442	2.12178	-3.8559	1.56879	RGD1306233	similar to hypothetical protein MGC29761
1369534_at	0.99982	0.0442	2.12121	-3.8565	1.10407	Il11	interleukin 11
1393010_at	0.99982	0.0442	-2.12117	-3.8565	-1.3946
1397789_at	0.99982	0.0442	-2.12085	-3.8568	-1.77138
1369961_at	0.99982	0.0443	2.11989	-3.8577	1.14527	Plpp1	phospholipid phosphatase 1
1383258_at	0.99982	0.0444	2.11931	-3.8583	1.28858
1383950_at	0.99982	0.0447	2.11593	-3.8615	1.15794
1372359_at	0.99982	0.0447	2.11552	-3.8619	1.22443	LOC501718///Dusp26	similar to dual specificity phosphatase 26///dual specificity phosphatase 26 (putative)
1384271_at	0.99982	0.0449	-2.11326	-3.864	-1.35974	Igd///IgG-2a///Ighg	immunoglobulin delta heavy chain constant region///gamma-2a immunoglobulin heavy chain///Immunoglobulin heavy chain (gamma polypeptide)
1370943_at	0.99982	0.045	-2.11304	-3.8642	-1.33908	Sult1c2a	sulfotransferase family, cytosolic, 1C, member 2a
1397833_at	0.99982	0.0451	-2.11215	-3.8651	-1.21443	Sez6l	seizure related 6 homolog like
1389118_s_at	0.99982	0.0453	2.10919	-3.8679	1.57976	S100a14	S100 calcium binding protein A14
1392070_at	0.99982	0.0454	2.10896	-3.8681	1.08426	Lix1l	Lix1-like
1384775_s_at	0.99982	0.0454	2.10848	-3.8685	1.28735	Prss30	protease, serine, 30
1393838_at	0.99982	0.0454	-2.10796	-3.869	-1.83843
1379131_at	0.99982	0.0455	-2.10788	-3.8691	-1.34161
1367789_at	0.99982	0.0455	2.10698	-3.87	1.11617	Slc27a1	solute carrier family 27 member 1
1381840_at	0.99982	0.0455	2.10695	-3.87	1.48665
1384812_at	0.99982	0.0457	2.10536	-3.8715	1.75906
1394428_at	0.99982	0.0457	2.10534	-3.8715	1.26925
1369210_at	0.99982	0.0457	2.10479	-3.872	1.24124	Scn1a	sodium voltage-gated channel alpha subunit 1
1395778_at	0.99982	0.0458	2.10475	-3.8721	1.65941	Cep72	centrosomal protein 72
1384445_at	0.99982	0.0458	2.10418	-3.8726	1.38956	Ccdc163	coiled-coil domain containing 163
1385986_at	0.99982	0.0458	2.10411	-3.8727	1.34369
1392430_at	0.99982	0.0458	-2.10401	-3.8728	-1.31428
1395073_at	0.99982	0.0458	2.10398	-3.8728	1.29669	Mecom	MDS1 and EVI1 complex locus
1378428_at	0.99982	0.0459	2.10361	-3.8731	1.59611	Tfec	transcription factor EC
1369055_at	0.99982	0.0461	2.10076	-3.8758	1.45788	Lpar3	lysophosphatidic acid receptor 3
1374334_at	0.99982	0.0462	2.1003	-3.8763	1.11718	LOC366772///Igha	similar to immunoglobulin heavy chain///immunoglobulin heavy chain, alpha
1398651_at	0.99982	0.0462	2.10004	-3.8765	1.69178	LOC102551017	uncharacterized LOC102551017
1393992_at	0.99982	0.0462	2.09976	-3.8768	1.5186	LOC100911622///Hoxa7	homeobox protein Hox-A7-like///homeobox A7
1368447_x_at	0.99982	0.0463	2.09937	-3.8771	1.43925	Spink3	serine peptidase inhibitor, Kazal type 3
1387403_at	0.99982	0.0463	2.09871	-3.8778	1.52916	Rgs8	regulator of G-protein signaling 8
1382358_at	0.99982	0.0465	2.09662	-3.8797	1.46243
1369948_at	0.99982	0.0466	2.09632	-3.88	1.04462	Bex3	brain expressed X-linked 3
1397132_at	0.99982	0.0467	-2.09506	-3.8812	-1.45568	Zfp207	zinc finger protein 207
1375557_at	0.99982	0.0469	2.09299	-3.8832	1.26591	Otp	orthopedia homeobox
1379394_at	0.99982	0.047	2.09154	-3.8845	1.2702
1389857_at	0.99982	0.0471	2.09097	-3.8851	1.14026	Tceal9	transcription elongation factor A like 9
1370424_at	0.99982	0.0471	2.0907	-3.8853	1.1818	Prpmp5	proline-rich protein MP5
1395746_at	0.99982	0.0473	2.08865	-3.8872	1.49762
1378442_at	0.99982	0.0474	2.08747	-3.8884	1.56885
1379594_at	0.99982	0.0475	2.08648	-3.8893	1.39037
1375835_at	0.99982	0.0476	-2.08574	-3.89	-1.38909
1374345_at	0.99982	0.0476	-2.08557	-3.8901	-1.49092	Psca	prostate stem cell antigen
1393399_at	0.99982	0.0477	-2.08414	-3.8915	-1.45308
1395536_at	0.99982	0.0478	-2.08363	-3.892	-1.63264
1396298_at	0.99982	0.0478	2.0834	-3.8922	1.28929
1380156_at	0.99982	0.0479	-2.08262	-3.8929	-1.16854
1388968_at	0.99982	0.0479	2.0825	-3.893	1.36769	Mpped1	metallophosphoesterase domain containing 1
1385912_at	0.99982	0.0479	-2.08212	-3.8934	-1.20559	Dusp15	dual specificity phosphatase 15
1396180_at	0.99982	0.048	2.08117	-3.8943	1.30821	Carmil1	capping protein regulator and myosin 1 linker 1
1394110_at	0.99982	0.0481	-2.08033	-3.8951	-1.27702
1387364_at	0.99982	0.0482	-2.07999	-3.8954	-1.15226	Folh1	folate hydrolase 1
1387454_at	0.99982	0.0482	2.07973	-3.8956	1.56538	Fam129a	family with sequence similarity 129, member A
1385539_at	0.99982	0.0482	2.07939	-3.8959	1.08975
1376385_at	0.99982	0.0482	-2.07914	-3.8962	-1.7808
1387709_at	0.99982	0.0482	2.07909	-3.8962	1.16694	Figf	c-fos induced growth factor
1373740_at	0.99982	0.0483	2.07863	-3.8967	1.50602
1375344_at	0.99982	0.0484	2.07767	-3.8976	1.61406	Zfp36l2	zinc finger protein 36, C3H type-like 2
1392521_at	0.99982	0.0485	2.07682	-3.8984	1.27425	LOC102553173	uncharacterized LOC102553173
1394744_at	0.99982	0.0485	2.07612	-3.899	1.60678	Eef1g	eukaryotic translation elongation factor 1 gamma
1369217_at	0.99982	0.0486	-2.07595	-3.8992	-1.57654	Nr4a3	nuclear receptor subfamily 4, group A, member 3
1397445_at	0.99982	0.0486	2.0754	-3.8997	1.30651
1389350_at	0.99982	0.0487	2.07502	-3.9	1.48974	Apoh	apolipoprotein H
1378915_x_at	0.99982	0.0487	2.07429	-3.9007	1.57233	LOC308990	hypothetical protein LOC308990
1371089_at	0.99982	0.0488	2.07368	-3.9013	1.32743	Gsta3	glutathione S-transferase alpha 3
1387640_at	0.99982	0.0488	-2.07349	-3.9015	-1.39401	Fgf19	fibroblast growth factor 19
1387372_at	0.99982	0.0488	2.0733	-3.9017	1.47557	Slc6a13	solute carrier family 6 member 13
1396663_at	0.99982	0.0489	2.07214	-3.9027	1.13142
1396107_at	0.99982	0.0489	-2.0721	-3.9028	-1.35583	Syf2	SYF2 pre-mRNA-splicing factor
1377719_a_at	0.99982	0.049	2.07187	-3.903	1.028	Myh1	myosin heavy chain 1
1368797_at	0.99982	0.049	-2.07165	-3.9032	-1.45427	Nr1i3	nuclear receptor subfamily 1, group I, member 3
1379226_at	0.99982	0.0491	2.07083	-3.904	1.44306	Aim1l	absent in melanoma 1-like
1370514_a_at	0.99982	0.0491	-2.07057	-3.9042	-1.73548	Syt7	synaptotagmin 7
1396586_at	0.99982	0.0491	2.07017	-3.9046	1.26531
1395984_at	0.99982	0.0494	2.06756	-3.907	1.62141	Ift46	intraflagellar transport 46
1394130_at	0.99982	0.0495	2.06646	-3.9081	1.61929
1367994_at	0.99982	0.0495	2.06615	-3.9083	1.38146	Dpyd	dihydropyrimidine dehydrogenase
1391931_at	0.99982	0.0496	2.06558	-3.9089	1.31721
1397552_at	0.99982	0.0497	2.06475	-3.9097	1.46713	Eml4	echinoderm microtubule associated protein like 4
1381413_at	0.99982	0.0499	2.06304	-3.9112	1.68505
1379480_at	0.99982	0.0499	-2.06295	-3.9113	-1.46625	Dgki	diacylglycerol kinase, iota
1381328_at	0.99982	0.0499	-2.06282	-3.9115	-1.61724	Cr2	complement component 3d receptor 2
1378212_at	0.99982	0.05	2.06215	-3.9121	1.26265
1372695_at	0.99982	0.0501	-2.06106	-3.9131	-1.07877	Fndc5	fibronectin type III domain containing 5
1389351_at	0.99982	0.0504	2.05823	-3.9157	1.10696	Lrrfip1	LRR binding FLII interacting protein 1
1391791_at	0.99982	0.0504	2.05822	-3.9157	1.262	Acer2	alkaline ceramidase 2
1392730_at	0.99982	0.0504	2.05769	-3.9162	1.28478
1386789_at	0.99982	0.0507	2.05523	-3.9185	1.45837
1385554_at	0.99982	0.0507	2.05484	-3.9189	1.28359	Ccdc57	coiled-coil domain containing 57
1379988_a_at	0.99982	0.0507	2.0545	-3.9192	1.35308	Antxr2	anthrax toxin receptor 2
1391977_at	0.99982	0.0508	2.05404	-3.9197	1.17231
1381621_at	0.99982	0.0508	2.05376	-3.9199	1.55136
1370692_at	0.99982	0.0508	-2.05361	-3.92	-1.25035	Il1rl1	interleukin 1 receptor-like 1
1396644_at	0.99982	0.0509	2.05311	-3.9205	1.43744
1397742_at	0.99982	0.0509	-2.05284	-3.9208	-1.44602
1394693_at	0.99982	0.051	-2.05236	-3.9212	-1.31584
1390483_at	0.99982	0.051	-2.05219	-3.9214	-1.09329	Slc25a29	solute carrier family 25 member 29
1391192_at	0.99982	0.051	2.0521	-3.9215	1.15803
1396424_at	0.99982	0.0512	2.05031	-3.9231	1.46
1390170_at	0.99982	0.0513	2.04966	-3.9237	1.4458
1380570_at	0.99982	0.0513	2.04896	-3.9244	1.64939
1389743_at	0.99982	0.0516	2.04683	-3.9264	1.725
1390358_at	0.99982	0.0517	2.04584	-3.9273	1.23885	Cacna2d3	calcium voltage-gated channel auxiliary subunit alpha2delta 3
1368989_at	0.99982	0.0517	2.04565	-3.9275	1.4667	Timp3	TIMP metallopeptidase inhibitor 3
1382260_at	0.99982	0.0517	-2.04552	-3.9276	-1.16149
1387304_at	0.99982	0.0517	2.04548	-3.9276	1.49946	Uts2r	urotensin 2 receptor
1368294_at	0.99982	0.0517	2.0454	-3.9277	1.22638	Dnase1l3	deoxyribonuclease 1-like 3
1385449_s_at	0.99982	0.0518	-2.04467	-3.9284	-1.41662	Vps37b	VPS37B, ESCRT-I subunit
1397626_at	0.99982	0.0518	-2.0446	-3.9284	-1.35191
1383435_at	0.99982	0.0521	2.04189	-3.931	1.07286	Scn3b	sodium voltage-gated channel beta subunit 3
1368701_at	0.99982	0.0522	-2.04043	-3.9323	-1.30134	Atp1a3	ATPase Na+/K+ transporting subunit alpha 3
1378065_at	0.99982	0.0522	-2.04026	-3.9325	-1.14499
1369074_at	0.99982	0.0523	2.03987	-3.9328	1.19466	Slc38a4	solute carrier family 38, member 4
1387466_a_at	0.99982	0.0525	-2.0379	-3.9347	-1.45917	Htr7	5-hydroxytryptamine (serotonin) receptor 7, adenylate cyclase-coupled
1387572_at	0.99982	0.0525	2.03761	-3.9349	1.37439	Psd	pleckstrin and Sec7 domain containing
1381719_at	0.99982	0.0526	2.03666	-3.9358	1.25861
1370511_at	0.99982	0.0527	2.03608	-3.9364	1.64764	Fgb	fibrinogen beta chain
1369256_at	0.99982	0.0527	2.03592	-3.9365	1.15395	Bace1	beta-secretase 1
1387378_at	0.99982	0.0531	2.03216	-3.94	1.38838	Fcnb	ficolin B
1375602_at	0.99982	0.0532	2.03181	-3.9403	1.06637	Rin2	Ras and Rab interactor 2
1378659_at	0.99982	0.0532	-2.03123	-3.9408	-1.51496
1393417_at	0.99982	0.0532	-2.03116	-3.9409	-1.27101
1378062_at	0.99982	0.0532	2.03115	-3.9409	1.10492
1385683_at	0.99982	0.0533	-2.0304	-3.9416	-1.5821	RGD1562885	similar to RIKEN cDNA 2300002M23
1369731_at	0.99982	0.0534	-2.02989	-3.9421	-1.36565	Cnksr2	connector enhancer of kinase suppressor of Ras 2
1379035_at	0.99982	0.0534	-2.02944	-3.9425	-1.15857
1384482_at	0.99982	0.0534	2.02943	-3.9425	1.27877
1392298_at	0.99982	0.0539	2.0252	-3.9464	1.1216	Acap3	ArfGAP with coiled-coil, ankyrin repeat and PH domains 3
1395174_at	0.99982	0.054	2.02443	-3.9471	1.12717
1380439_at	0.99982	0.054	-2.02372	-3.9478	-1.3339	LOC100912143	uncharacterized LOC100912143
1379881_at	0.99982	0.0541	2.02359	-3.9479	1.46651
1369851_at	0.99982	0.0541	2.02309	-3.9484	1.21213	Mef2d	myocyte enhancer factor 2D
1374937_at	0.99982	0.0542	2.02236	-3.949	1.22857	RGD1565222	similar to RIKEN cDNA 4931414P19
1384557_at	0.99982	0.0543	2.02117	-3.9501	1.25111	LOC102553140	uncharacterized LOC102553140
1378236_at	0.99982	0.0543	2.02112	-3.9502	1.36508	Carmil1	capping protein regulator and myosin 1 linker 1
1378245_at	0.99982	0.0545	-2.01997	-3.9512	-0.978787	Fam81a	family with sequence similarity 81, member A
1393386_at	0.99982	0.0546	-2.01906	-3.9521	-1.53824	Fam183b	family with sequence similarity 183, member B
1373267_at	0.99982	0.0547	2.01786	-3.9532	1.53184	Sh3yl1	SH3 and SYLF domain containing 1
1386928_at	0.99982	0.0547	-2.01762	-3.9534	-1.09747	Bcat2	branched chain amino acid transaminase 2
1383787_at	0.99982	0.0547	2.01749	-3.9535	1.09573	Popdc3	popeye domain containing 3
1396596_at	0.99982	0.0548	2.0172	-3.9538	1.03651
1380091_at	0.99982	0.0548	-2.01716	-3.9538	-1.4209	Zfand4	zinc finger AN1-type containing 4
1397413_at	0.99982	0.0549	2.01609	-3.9548	1.5774
1380829_at	0.99982	0.0549	2.01566	-3.9552	1.26083
1384737_at	0.99982	0.055	-2.01528	-3.9556	-1.07755
1394896_at	0.99982	0.055	2.0151	-3.9557	1.4244
1396645_at	0.99982	0.0551	2.01417	-3.9566	1.14582
1381439_at	0.99982	0.0551	-2.0138	-3.9569	-1.57083
1370546_at	0.99982	0.0552	-2.01323	-3.9575	-1.506	Unc13c	unc-13 homolog C
1368767_at	0.99982	0.0552	-2.01293	-3.9577	-1.66075	Cst8	cystatin 8
1376136_at	0.99982	0.0553	2.01242	-3.9582	1.2241	Wdr90	WD repeat domain 90
1373630_at	0.99982	0.0556	2.00995	-3.9605	1.10053	Iffo1	intermediate filament family orphan 1
1395885_at	0.99982	0.0556	2.00972	-3.9607	1.23417
1397170_at	0.99982	0.0556	-2.00952	-3.9609	-1.47038	LOC100363423	rCG35357-like
1385436_at	0.99982	0.0557	2.00922	-3.9612	1.26017	Tmc4	transmembrane channel-like 4
1368021_at	0.99982	0.0558	-2.00809	-3.9622	-1.40855	Adh1	alcohol dehydrogenase 1 (class I)
1369781_at	0.99982	0.0558	-2.00768	-3.9626	-1.16146	Grm7	glutamate metabotropic receptor 7
1398000_at	0.99982	0.0559	2.00718	-3.963	1.3971
1391095_at	0.99982	0.0559	2.00668	-3.9635	1.54646	Mmp19	matrix metallopeptidase 19
1387829_at	0.99982	0.056	2.00583	-3.9643	1.32032	Slc24a1	solute carrier family 24 member 1
1383958_at	0.99982	0.056	-2.00581	-3.9643	-1.43492	Cdca2	cell division cycle associated 2
1374531_at	0.99982	0.0561	2.00549	-3.9646	1.10212	Slc6a6	solute carrier family 6 member 6
1380763_at	0.99982	0.0562	2.00423	-3.9657	1.33194	Strbp	spermatid perinuclear RNA binding protein
1376558_at	0.99982	0.0563	-2.00385	-3.9661	-1.25605	Shisa7	shisa family member 7
1389767_at	0.99982	0.0563	2.00362	-3.9663	1.15139	Eme2	essential meiotic structure-specific endonuclease subunit 2
1389753_at	0.99982	0.0564	2.0029	-3.967	1.32575	Hgh1	HGH1 homolog
1370806_at	0.99982	0.0564	2.00288	-3.967	1.22821	Retsat	retinol saturase
1369127_a_at	0.99982	0.0565	2.00183	-3.968	1.1035	Ptgfr	prostaglandin F receptor
1369105_a_at	0.99982	0.0565	2.00183	-3.968	1.78151	Pkib	protein kinase (cAMP-dependent, catalytic) inhibitor beta
1380240_at	0.99982	0.0566	2.00063	-3.9691	1.15479
1374378_at	0.99982	0.0569	-1.99838	-3.9711	-1.44608	Arl9	ADP-ribosylation factor like GTPase 9
1394128_at	0.99982	0.057	1.99704	-3.9723	1.43035
1383891_a_at	0.99982	0.0571	-1.99685	-3.9725	-1.39529	Flywch2	FLYWCH family member 2
1371266_at	0.99982	0.0571	-1.99675	-3.9726	-1.09601	Afm	afamin
1375216_at	0.99982	0.0571	1.99655	-3.9728	1.30505	Nectin2	nectin cell adhesion molecule 2
1380292_at	0.99982	0.0572	1.99602	-3.9733	1.19495
1397468_at	0.99982	0.0572	1.99599	-3.9733	1.07264	Hsdl2	hydroxysteroid dehydrogenase like 2
1386648_at	0.99982	0.0573	-1.99488	-3.9743	-1.66145	Dnajc6	DnaJ heat shock protein family (Hsp40) member C6
1388234_at	0.99982	0.0574	1.99408	-3.9751	1.1732	Ifna2///Ifna1	interferon alpha 2///interferon-alpha 1
1393344_at	0.99982	0.0574	1.99389	-3.9752	1.36627
1375777_at	0.99982	0.0575	-1.99326	-3.9758	-1.30797
1373608_at	0.99982	0.0576	1.99266	-3.9764	1.57064
1378466_at	0.99982	0.0577	-1.9918	-3.9772	-1.42707
1392666_at	0.99982	0.0579	1.99006	-3.9787	1.34726
1394608_at	0.99982	0.0579	-1.98986	-3.9789	-1.21456
1397491_at	0.99982	0.0579	-1.98975	-3.979	-1.32175	Agpat3	1-acylglycerol-3-phosphate O-acyltransferase 3
1371413_x_at	0.99982	0.0581	-1.98782	-3.9808	-1.18246	Crygb	crystallin, gamma B
1396672_at	0.99982	0.0581	-1.98777	-3.9808	-1.46335	LOC498507	T-cell receptor alpha chain V region PY14-like
1386135_at	0.99982	0.0581	1.98766	-3.9809	1.34561
1392196_at	0.99982	0.0582	1.98746	-3.9811	1.15469
1369375_a_at	0.99982	0.0582	-1.98705	-3.9815	-1.7374	Capn3	calpain 3
1369205_at	0.99982	0.0584	1.98585	-3.9826	1.41962	Neurog1	neurogenin 1
1368128_at	0.99982	0.0584	1.98545	-3.983	1.04407	Pla2g2a	phospholipase A2 group IIA
1392074_at	0.99982	0.0584	1.98531	-3.9831	1.13252	Cped1	cadherin-like and PC-esterase domain containing 1
1391361_at	0.99982	0.0585	1.98429	-3.984	1.60053
1384210_at	0.99982	0.0585	-1.98426	-3.984	-1.48124	Micalcl	MICAL C-terminal like
1375056_at	0.99982	0.0586	1.98417	-3.9841	1.05238	Ociad2	OCIA domain containing 2
1387881_at	0.99982	0.0586	1.98381	-3.9845	1.17796	Kcnv1	potassium voltage-gated channel modifier subfamily V member 1
1393993_at	0.99982	0.0587	1.98312	-3.9851	1.57539
1397562_at	0.99982	0.0587	-1.98274	-3.9854	-1.20508
1391052_at	0.99982	0.0588	1.98221	-3.9859	1.22591	Dxo	decapping exoribonuclease
1398532_at	0.99982	0.0588	1.98173	-3.9864	1.72122	LOC100911554	uncharacterized LOC100911554
1382975_at	0.99982	0.0588	1.9817	-3.9864	1.31377	Ceacam1	carcinoembryonic antigen related cell adhesion molecule 1
1383706_at	0.99982	0.0589	1.98113	-3.9869	1.50752	RGD1305733	similar to RIKEN cDNA 2900011O08
1383542_at	0.99982	0.0589	1.98096	-3.9871	1.14409
1367988_at	0.99982	0.059	1.98048	-3.9875	1.25867	Cyp2c23	cytochrome P450, family 2, subfamily c, polypeptide 23
1380431_at	0.99982	0.0592	1.9789	-3.9889	1.04002	Vwa8	von Willebrand factor A domain containing 8
1396539_at	0.99982	0.0592	1.97881	-3.989	1.24115
1386306_at	0.99982	0.0592	1.97847	-3.9893	1.04787
1392646_at	0.99982	0.0592	-1.97844	-3.9894	-1.55988	Ano4	anoctamin 4
1377397_at	0.99982	0.0592	-1.97834	-3.9894	-1.26558	Mroh7	maestro heat-like repeat family member 7
1383836_at	0.99982	0.0593	1.97783	-3.9899	1.27612
1391250_at	0.99982	0.0593	1.97783	-3.9899	1.28652
1385027_at	0.99982	0.0594	1.97728	-3.9904	1.18949	Ypel1	yippee-like 1
1376547_at	0.99982	0.0595	-1.97658	-3.9911	-1.26625
1398129_at	0.99982	0.0595	1.97649	-3.9911	1.1318
1381256_at	0.99982	0.0595	1.97627	-3.9913	1.2504
1393464_at	0.99982	0.0596	1.97571	-3.9918	1.67135	RGD1311251	similar to RIKEN cDNA 4930550C14
1384876_at	0.99982	0.0596	1.97552	-3.992	1.30921	Rad9b	RAD9 checkpoint clamp component B
1369904_at	0.99982	0.0597	-1.97481	-3.9927	-1.43984	Gabrb1	gamma-aminobutyric acid type A receptor beta 1 subunit
1370780_at	0.99982	0.0597	1.97442	-3.993	1.17969	Rab31	RAB31, member RAS oncogene family
1369148_at	0.99982	0.0597	-1.97414	-3.9933	-1.15185	Hnf1a	HNF1 homeobox A
1381240_at	0.99982	0.0598	1.97342	-3.9939	1.42592
1370320_at	0.99982	0.0598	1.9734	-3.994	1.07128	Pbld2///Pbld1	phenazine biosynthesis-like protein domain containing 2///phenazine biosynthesis-like protein domain containing 1
1387764_at	0.99982	0.0599	-1.9727	-3.9946	-1.32966	Cebpe	CCAAT/enhancer binding protein epsilon
1383569_at	0.99982	0.06	-1.97213	-3.9951	-1.3423	Pmpcb	peptidase, mitochondrial processing beta subunit
1390828_at	0.99982	0.06	1.97208	-3.9952	1.36881	Npy1r	neuropeptide Y receptor Y1
1379014_at	0.99982	0.06	1.97196	-3.9953	1.3988	Arf2	ADP-ribosylation factor 2
1392877_at	0.99982	0.06	-1.97188	-3.9953	-1.55789	LOC102552880	uncharacterized LOC102552880
1384805_at	0.99982	0.06	-1.97184	-3.9954	-1.04267	Defb24	defensin beta 24
1380524_at	0.99982	0.06	1.97182	-3.9954	1.28241	Krt86	keratin 86
1395119_at	0.99982	0.06	-1.97178	-3.9954	-1.08377
1397333_at	0.99982	0.0601	1.97121	-3.996	1.14133	Samd12	sterile alpha motif domain containing 12
1387568_at	0.99982	0.0603	1.96992	-3.9971	1.48009	Pirb	paired Ig-like receptor B
1396104_at	0.99982	0.0603	1.96988	-3.9972	1.25839
1390417_at	0.99982	0.0604	1.96903	-3.9979	1.20124
1397346_at	0.99982	0.0606	1.96734	-3.9995	1.18684	Casz1	castor zinc finger 1
1384441_at	0.99982	0.0607	1.96667	-4.0001	1.40028	Tnfrsf17	TNF receptor superfamily member 17
1377886_at	0.99982	0.0607	-1.96658	-4.0002	-1.45767	Trim6	tripartite motif containing 6
1392091_at	0.99982	0.0607	-1.96641	-4.0003	-1.2974
1391033_s_at	0.99982	0.0607	1.96596	-4.0007	1.23322	Nrg2	neuregulin 2
1370497_at	0.99982	0.0611	1.9633	-4.0031	1.11513	LOC100910462///Cyp11b1///Cyp11b3	cytochrome P450 11B1, mitochondrial-like///cytochrome P450, family 11, subfamily b, polypeptide 1///cytochrome P450, family 11, subfamily b, polypeptide 3
1378258_at	0.99982	0.0611	1.96314	-4.0033	1.5477	Ccdc3	coiled-coil domain containing 3
1395586_at	0.99982	0.0612	1.96241	-4.0039	1.49449
1391800_at	0.99982	0.0612	1.96221	-4.0041	1.22006
1373802_at	0.99982	0.0612	-1.96185	-4.0045	-1.34214	Chm	CHM, Rab escort protein 1
1396003_at	0.99982	0.0613	-1.9614	-4.0049	-1.16657
1396135_at	0.99982	0.0613	1.96098	-4.0052	1.23481
1385299_at	0.99982	0.0616	1.95897	-4.0071	1.3456	Lpar4	lysophosphatidic acid receptor 4
1379172_at	0.99982	0.0617	1.95792	-4.008	1.39969
1384354_at	0.99982	0.0618	-1.95723	-4.0086	-1.29822	Xlr4a	X-linked lymphocyte-regulated 4A
1382786_at	0.99982	0.0618	-1.95699	-4.0089	-1.47029
1393657_at	0.99982	0.0619	1.9567	-4.0091	1.2201	Prcp	prolylcarboxypeptidase
1393338_at	0.99982	0.0619	-1.9565	-4.0093	-1.04174	Scx	scleraxis bHLH transcription factor
1375118_at	0.99982	0.0621	1.95509	-4.0106	1.28653
1388395_at	0.99982	0.0622	1.95389	-4.0117	1.12629	G0s2	G0/G1switch 2
1384007_at	0.99982	0.0622	1.95378	-4.0118	1.33668	Atl1	atlastin GTPase 1
1369341_a_at	0.99982	0.0623	1.95321	-4.0123	1.13928	Magi2	membrane associated guanylate kinase, WW and PDZ domain containing 2
1389429_at	0.99982	0.0624	1.95265	-4.0128	1.02972
1384979_at	0.99982	0.0625	-1.9521	-4.0133	-1.16934	Gpr50	G protein-coupled receptor 50
1376928_at	0.99982	0.0627	1.95008	-4.0151	1.32372
1394925_at	0.99982	0.0628	1.9493	-4.0158	1.51101
1398507_at	0.99982	0.0628	-1.94897	-4.0161	-1.23187
1377689_at	0.99982	0.0629	-1.94879	-4.0163	-1.17073	Kntc1	kinetochore associated 1
1396014_at	0.99982	0.0629	1.94844	-4.0166	1.17306	Timm8a2	translocase of inner mitochondrial membrane 8A2
1376910_at	0.99982	0.063	1.94798	-4.017	1.33873	Zfp536	zinc finger protein 536
1396608_at	0.99982	0.063	-1.94789	-4.0171	-1.13883
1389034_at	0.99982	0.063	-1.94786	-4.0171	-1.08304	Usp18	ubiquitin specific peptidase 18
1393952_at	0.99982	0.0631	1.94678	-4.0181	1.32831	Ccdc68	coiled-coil domain containing 68
1381693_at	0.99982	0.0632	-1.94654	-4.0183	-1.32048
1375313_at	0.99982	0.0633	1.94562	-4.0191	1.0929
1390939_at	0.99982	0.0633	1.94541	-4.0193	1.37824
1377489_at	0.99982	0.0633	1.94521	-4.0195	1.15927	Srebf2	sterol regulatory element binding transcription factor 2
1369787_at	0.99982	0.0633	-1.94518	-4.0195	-1.32552	Cckar	cholecystokinin A receptor
1378129_a_at	0.99982	0.0634	1.94424	-4.0204	1.47226	LOC102553824	uncharacterized LOC102553824
1379914_at	0.99982	0.0634	1.94424	-4.0204	1.16521	Klf11	Kruppel-like factor 11
1385272_at	0.99982	0.0635	1.94391	-4.0207	1.15586
1398503_at	0.99982	0.0635	1.94387	-4.0207	1.14662	Rax	retina and anterior neural fold homeobox
1396760_at	0.99982	0.0635	-1.94384	-4.0208	-1.16475
1385197_at	0.99982	0.0635	1.94374	-4.0208	1.63653	Mcf2	MCF.2 cell line derived transforming sequence
1370636_at	0.99982	0.0635	1.94371	-4.0209	1.40744	Ppbp	pro-platelet basic protein
1395292_at	0.99982	0.0636	-1.94331	-4.0212	-1.03069	Fndc5	fibronectin type III domain containing 5
1381368_at	0.99982	0.0636	-1.94276	-4.0217	-1.43991
1369801_at	0.99982	0.0636	1.94272	-4.0218	1.32333	Sell	selectin L
1392459_x_at	0.99982	0.0638	-1.94125	-4.0231	-1.31502
1384685_at	0.99982	0.064	1.93995	-4.0243	1.31259
1381839_at	0.99982	0.0643	1.93776	-4.0262	1.3913	Ccer2	coiled-coil glutamate-rich protein 2
1369845_at	0.99982	0.0644	1.93692	-4.027	1.25436	Chrna6	cholinergic receptor nicotinic alpha 6 subunit
1398488_at	0.99982	0.0645	1.9363	-4.0276	1.28489	Ncoa5	nuclear receptor coactivator 5
1380068_at	0.99982	0.0646	1.93542	-4.0283	1.4531	Arfip2	ADP-ribosylation factor interacting protein 2
1395181_at	0.99982	0.0646	-1.9348	-4.0289	-1.14788
1387612_at	0.99982	0.0647	-1.93445	-4.0292	-1.28129
1392240_at	0.99982	0.0648	-1.93396	-4.0297	-0.963889
1370371_a_at	0.99982	0.0649	1.93287	-4.0306	1.41228	Ceacam4///Ceacam1	carcinoembryonic antigen-related cell adhesion molecule 4///carcinoembryonic antigen related cell adhesion molecule 1
1376829_at	0.99982	0.0649	-1.93287	-4.0306	-1.42686
1385392_at	0.99982	0.0649	1.93247	-4.031	1.24814	Mycbpap	Mycbp associated protein
1389649_at	0.99982	0.0651	1.93136	-4.032	1.11085	Acss3	acyl-CoA synthetase short-chain family member 3
1381785_at	0.99982	0.0652	-1.9306	-4.0327	-1.44569
1377409_at	0.99982	0.0654	1.92894	-4.0342	1.3305	Mocs3	molybdenum cofactor synthesis 3
1390844_at	0.99982	0.0654	1.92887	-4.0342	1.2739	Ska2	spindle and kinetochore associated complex subunit 2
1387040_at	0.99982	0.0654	1.92866	-4.0344	1.30077	Mal	mal, T-cell differentiation protein
1374610_at	0.99982	0.0655	1.92823	-4.0348	1.04939
1393940_at	0.99982	0.0655	1.92819	-4.0348	1.32995
1396821_at	0.99982	0.0655	-1.92801	-4.035	-1.14735
1378991_at	0.99982	0.0656	1.92781	-4.0352	1.27978	Fbxw2	F-box and WD repeat domain containing 2
1381690_at	0.99982	0.0656	-1.92737	-4.0356	-1.18186	Ank3	ankyrin 3, node of Ranvier (ankyrin G)
1376068_at	0.99982	0.0656	1.92725	-4.0357	1.09429
1393007_at	0.99982	0.0657	-1.92636	-4.0365	-1.13565
1395434_at	0.99982	0.0659	1.92538	-4.0374	1.47333	Traf3	Tnf receptor-associated factor 3
1378432_at	0.99982	0.066	1.92432	-4.0383	1.0236	Pttg1ip	pituitary tumor-transforming 1 interacting protein
1391281_at	0.99982	0.066	1.92411	-4.0385	1.12559
1380465_at	0.99982	0.0661	-1.92392	-4.0387	-1.11756	Slc16a9	solute carrier family 16, member 9
1392787_at	0.99982	0.0661	1.92389	-4.0387	1.59458
1376485_at	0.99982	0.0662	1.92253	-4.0399	1.33449	Traip	TRAF-interacting protein
1374475_at	0.99982	0.0664	1.92166	-4.0407	1.02477	Abhd1	abhydrolase domain containing 1
1388172_at	0.99982	0.0664	1.92127	-4.0411	1.20814	Slc22a25	solute carrier family 22, member 25
1377414_at	0.99982	0.0664	1.92119	-4.0411	1.0226	R3hcc1l	R3H domain and coiled-coil containing 1-like
1392850_at	0.99982	0.0665	1.9205	-4.0417	1.26046
1384288_at	0.99982	0.0665	1.92044	-4.0418	1.25958	LOC102554372	uncharacterized LOC102554372
1392525_at	0.99982	0.0666	1.91976	-4.0424	1.03118
1384665_at	0.99982	0.0667	1.91899	-4.0431	1.17464
1375229_at	0.99982	0.0667	1.91899	-4.0431	1.22251	Klc1	kinesin light chain 1
1372929_at	0.99982	0.0669	1.91729	-4.0446	1.29556	Kcnma1	potassium calcium-activated channel subfamily M alpha 1
1374762_at	0.99982	0.067	-1.91692	-4.045	-1.2421
1387555_at	0.99982	0.0671	1.91625	-4.0455	1.32367	Asic1	acid sensing ion channel subunit 1
1385364_at	0.99982	0.0671	-1.91572	-4.046	-1.20301
1387057_at	0.99982	0.0673	1.9145	-4.0471	1.12315	Slc7a8	solute carrier family 7 member 8
1383225_at	0.99982	0.0673	-1.91447	-4.0471	-1.2273
1385525_at	0.99982	0.0675	1.91323	-4.0483	1.17928	Clec1b	C-type lectin domain family 1, member B
1387747_at	0.99982	0.0675	1.91321	-4.0483	1.26908	Gjb3	gap junction protein, beta 3
1398502_at	0.99982	0.0675	-1.91282	-4.0486	-1.55959
1381727_at	0.99982	0.0679	1.91039	-4.0508	1.13522
AFFX-TrpnX-3_at	0.99982	0.0681	-1.90859	-4.0524	-1.27362
1391686_at	0.99982	0.0683	1.90745	-4.0534	1.28701
1377383_at	0.99982	0.0683	1.90687	-4.0539	1.05866	Efs	embryonal Fyn-associated substrate
1398120_at	0.99982	0.0684	1.90628	-4.0545	1.04998
1368179_at	0.99982	0.0685	1.90594	-4.0548	1.1215	Crlf2	cytokine receptor-like factor 2
1387094_at	0.99982	0.0686	-1.90465	-4.0559	-1.34191	Slco1a2	solute carrier organic anion transporter family, member 1A2
1384734_at	0.99982	0.0687	1.90434	-4.0562	1.57571	Ncam2	neural cell adhesion molecule 2
1369583_at	0.99982	0.0689	1.90308	-4.0573	1.28855	Jdp2	Jun dimerization protein 2
1378759_at	0.99982	0.069	1.90218	-4.0581	1.52636
1372382_at	0.99982	0.069	1.90217	-4.0581	0.980318	LOC102554253	uncharacterized LOC102554253
1394735_at	0.99982	0.069	-1.90208	-4.0582	-1.3183	Catsper2	cation channel, sperm associated 2
1381707_at	0.99982	0.069	1.902	-4.0583	1.285
1372277_at	0.99982	0.069	-1.90193	-4.0583	-1.09111	Aldh4a1	aldehyde dehydrogenase 4 family, member A1
1382878_at	0.99982	0.0691	1.90133	-4.0589	1.23926	Sfrp1	secreted frizzled-related protein 1
1397145_at	0.99982	0.0691	-1.9009	-4.0592	-1.30098
1383775_at	0.99982	0.0692	1.90062	-4.0595	1.28652
1383161_a_at	0.99982	0.0693	1.90008	-4.06	0.938241	Myh1	myosin heavy chain 1
1382988_at	0.99982	0.0693	-1.89951	-4.0605	-1.0936
1370862_at	0.99982	0.0693	1.89943	-4.0606	1.02135	Apoe	apolipoprotein E
1370839_at	0.99982	0.0694	1.8994	-4.0606	1.22833	Asic3	acid sensing ion channel subunit 3
1391678_at	0.99982	0.0694	-1.89936	-4.0606	-1.19603	Pax1	paired box 1
1398623_at	0.99982	0.0694	1.89929	-4.0607	1.10203
1382451_at	0.99982	0.0694	1.89927	-4.0607	1.16807	Hebp2	heme binding protein 2
1374391_at	0.99982	0.0694	1.89906	-4.0609	1.6166	Sln	sarcolipin
1369246_a_at	0.99982	0.0697	-1.8968	-4.0629	-1.1499	Npy5r	neuropeptide Y receptor Y5
1368616_at	0.99982	0.0697	1.89673	-4.063	1.47284	Fancc	Fanconi anemia, complementation group C
1395941_at	0.99982	0.0697	-1.89653	-4.0631	-1.4791	Kctd3	potassium channel tetramerization domain containing 3
1390484_at	0.99982	0.0698	-1.89619	-4.0634	-1.33066
1367682_at	0.99982	0.0699	1.89567	-4.0639	1.05857	Mdk	midkine
1397802_at	0.99982	0.0702	-1.89301	-4.0663	-1.18237	Gramd2	GRAM domain containing 2
1381953_at	0.99982	0.0704	1.89193	-4.0672	1.31758	St6galnac2	ST6 N-acetylgalactosaminide alpha-2,6-sialyltransferase 2
1397713_at	0.99982	0.0704	-1.89175	-4.0674	-1.21174
1397137_at	0.99982	0.0706	1.89069	-4.0683	1.1452
1395498_at	0.99982	0.0707	-1.88954	-4.0693	-1.33154
1370086_at	0.99982	0.0709	1.8884	-4.0704	1.38769	Fgg	fibrinogen gamma chain
1373311_at	0.99982	0.0711	1.88676	-4.0718	1.07612	Phf3	PHD finger protein 3
1380048_at	0.99982	0.0712	1.88592	-4.0726	1.59015
1368441_at	0.99982	0.0713	1.8857	-4.0727	1.01655	Msln	mesothelin
1368355_at	0.99982	0.0713	1.88533	-4.0731	1.06334	Myo5b	myosin Vb
1376438_at	0.99982	0.0714	1.88443	-4.0739	1.15243
1368639_at	0.99982	0.0715	1.8842	-4.0741	1.51972	Kcnip2	Kv channel-interacting protein 2
1376397_at	0.99982	0.0716	1.88332	-4.0749	1.38887
1397549_at	0.99982	0.0717	1.88288	-4.0752	1.20813	Agap2	ArfGAP with GTPase domain, ankyrin repeat and PH domain 2
1392948_at	0.99982	0.0718	-1.88207	-4.076	-1.28166
1397418_at	0.99982	0.0718	1.88164	-4.0763	1.34151
1390789_at	0.99982	0.0718	1.88163	-4.0763	1.01488	Acad11	acyl-CoA dehydrogenase family, member 11
1387750_at	0.99982	0.0719	-1.88121	-4.0767	-1.24442	Twist1	twist family bHLH transcription factor 1
1380052_at	0.99982	0.072	-1.88039	-4.0774	-1.20506
1383521_at	0.99982	0.0721	1.87991	-4.0779	1.28524	Kctd18	potassium channel tetramerization domain containing 18
1385577_at	0.99982	0.0721	-1.87984	-4.0779	-1.76345
1377361_at	0.99982	0.0721	1.87973	-4.078	1.4288
1390680_at	0.99982	0.0722	1.87892	-4.0787	1.19519
1375490_at	0.99982	0.0722	1.87885	-4.0788	1.03285
1376076_at	0.99982	0.0723	1.87837	-4.0792	1.01128	Hilpda	hypoxia inducible lipid droplet-associated
1378379_at	0.99982	0.0723	1.87833	-4.0793	1.15512	Cox11	COX11 cytochrome c oxidase copper chaperone
1372626_at	0.99982	0.0723	1.87796	-4.0796	1.03997	Tpd52l1	tumor protein D52-like 1
1380488_at	0.99982	0.0724	1.87776	-4.0798	1.42269	Actr8	ARP8 actin-related protein 8 homolog
1386286_at	0.99982	0.0724	1.87751	-4.08	1.55949
1392836_at	0.99982	0.0725	1.87719	-4.0803	1.30548
1368359_a_at	0.99982	0.0725	1.87687	-4.0806	0.947775	Vgf	VGF nerve growth factor inducible
1371077_at	0.99982	0.0725	-1.87655	-4.0808	-1.06855	Htr3b	5-hydroxytryptamine receptor 3B
1388320_at	0.99982	0.0726	1.8762	-4.0811	1.06164	Spint2	serine peptidase inhibitor, Kunitz type, 2
1391332_at	0.99982	0.0726	-1.87615	-4.0812	-1.27585	Poln	DNA polymerase nu
1385115_at	0.99982	0.0727	1.87563	-4.0817	1.40046	Nepn	nephrocan
1392183_at	0.99982	0.0727	-1.87559	-4.0817	-1.62775
1384406_at	0.99982	0.0727	1.87535	-4.0819	0.989409	Ackr4	atypical chemokine receptor 4
1396944_at	0.99982	0.0728	1.8748	-4.0824	1.39748
1397664_at	0.99982	0.0729	1.87432	-4.0828	0.991079	Zc3h3	zinc finger CCCH type containing 3
1396938_at	0.99982	0.0729	1.87424	-4.0829	1.15997
1377365_at	0.99982	0.0731	1.87295	-4.084	1.30907	Plekhn1	pleckstrin homology domain containing N1
1398124_at	0.99982	0.0731	1.87282	-4.0841	1.36471	Jazf1	JAZF zinc finger 1
1373727_at	0.99982	0.0731	1.87266	-4.0843	1.34731	Fibin	fin bud initiation factor homolog (zebrafish)
1369456_at	0.99982	0.0731	1.87244	-4.0845	1.35421	Htr2b	5-hydroxytryptamine receptor 2B
1392759_at	0.99982	0.0732	-1.87219	-4.0847	-1.26153	Trem2	triggering receptor expressed on myeloid cells 2
1379716_at	0.99982	0.0732	1.87199	-4.0849	1.0351
1396602_at	0.99982	0.0732	-1.8719	-4.0849	-1.24397
1394843_at	0.99982	0.0732	-1.87173	-4.0851	-1.24434
1384691_at	0.99982	0.0733	-1.87117	-4.0856	-1.29553
1369163_at	0.99982	0.0734	1.87071	-4.086	1.32275	Grik4	glutamate ionotropic receptor kainate type subunit 4
1377928_at	0.99982	0.0734	1.87028	-4.0864	1.29002	Tm4sf20	transmembrane 4 L six family member 20
1394096_at	0.99982	0.0735	1.8702	-4.0864	1.17431	Cr1l	complement component (3b/4b) receptor 1-like
1382969_at	0.99982	0.0735	-1.86976	-4.0868	-1.31898
1368439_at	0.99982	0.0735	1.86964	-4.0869	1.23998	Sox10	SRY box 10
1378794_at	0.99982	0.0736	1.86905	-4.0875	1.05035
1389951_at	0.99982	0.074	1.86638	-4.0898	1.04939
1387551_at	0.99982	0.0741	-1.86596	-4.0902	-1.36772	Kcnh7	potassium voltage-gated channel subfamily H member 7
1387049_at	0.99982	0.0742	-1.8654	-4.0907	-1.08081	Myh6	myosin heavy chain 6
1368675_at	0.99982	0.0742	1.86518	-4.0909	0.993002	Chn2	chimerin 2
1371018_at	0.99982	0.0743	1.8647	-4.0913	1.11443	Celsr2	cadherin, EGF LAG seven-pass G-type receptor 2
1379472_at	0.99982	0.0743	1.86451	-4.0915	1.54032	Nadsyn1	NAD synthetase 1
1392683_at	0.99982	0.0743	1.86435	-4.0916	0.999192	Tmem71	transmembrane protein 71
1377702_at	0.99982	0.0743	1.86411	-4.0918	1.0165	Lpar6	lysophosphatidic acid receptor 6
1398840_at	0.99982	0.0744	1.86401	-4.0919	1.0007	Vamp5	vesicle-associated membrane protein 5
1391092_at	0.99982	0.0744	-1.86398	-4.0919	-1.10612	Glrb	glycine receptor, beta
1385665_at	0.99982	0.0744	1.86374	-4.0921	1.37733	Adam19	ADAM metallopeptidase domain 19
1376527_at	0.99982	0.0744	-1.86361	-4.0922	-1.08119
1385273_at	0.99982	0.0745	1.86293	-4.0928	1.26258
1392364_at	0.99982	0.0746	1.86254	-4.0932	1.3556
1378342_at	0.99982	0.0746	1.86213	-4.0935	1.08233	Ednra	endothelin receptor type A
1368703_at	0.99982	0.0747	1.86194	-4.0937	1.01769	Pdlim5	PDZ and LIM domain 5
1396908_at	0.99982	0.0747	-1.86178	-4.0939	-1.05541
1384115_at	0.99982	0.0747	1.86152	-4.0941	1.11584	Acot2	acyl-CoA thioesterase 2
1367841_a_at	0.99982	0.0747	1.8615	-4.0941	1.45686	Prl8a9	prolactin family 8, subfamily a, member 9
1397240_at	0.99982	0.0748	1.86085	-4.0947	1.34432
1385848_s_at	0.99982	0.0748	1.86062	-4.0949	1.09054	Tdrd7	tudor domain containing 7
1385510_at	0.99982	0.0749	-1.86002	-4.0954	-1.10552	Ttll13	tubulin tyrosine ligase-like family, member 13
1393128_at	0.99982	0.075	1.85977	-4.0956	1.14917	Gpatch4	G patch domain containing 4
1396274_at	0.99982	0.075	1.85963	-4.0957	1.04472	Iqcc	IQ motif containing C
1394002_at	0.99982	0.0751	-1.85918	-4.0961	-1.25332
1393421_at	0.99982	0.0751	1.85899	-4.0963	1.40666	Pxmp4	peroxisomal membrane protein 4
1387166_at	0.99982	0.0751	-1.85878	-4.0965	-1.14749	Aipl1	aryl hydrocarbon receptor-interacting protein-like 1
1381487_at	0.99982	0.0751	1.8587	-4.0966	1.01623	Angpt1	angiopoietin 1
1369218_at	0.99982	0.0753	1.85726	-4.0978	1.1186	Met	MET proto-oncogene, receptor tyrosine kinase
1384939_at	0.99982	0.0754	1.85673	-4.0983	1.21264
1374698_at	0.99982	0.0754	-1.85656	-4.0984	-1.0431	LOC687508	similar to Cytochrome c oxidase polypeptide VIIa-heart, mitochondrial precursor (Cytochrome c oxidase subunit VIIa-H) (COX VIIa-M)
1382401_at	0.99982	0.0755	-1.85636	-4.0986	-1.29454	LOC102547298	uncharacterized LOC102547298
1384524_at	0.99982	0.0756	-1.85544	-4.0994	-1.22306
1380591_at	0.99982	0.0756	1.85544	-4.0994	1.32845	Ccdc180	coiled-coil domain containing 180
1398461_at	0.99982	0.0758	1.85404	-4.1006	1.40615
1390617_at	0.99982	0.0758	1.85399	-4.1007	1.31975
1380929_at	0.99982	0.0759	1.85374	-4.1009	1.06678	Ccdc78	coiled-coil domain containing 78
1375917_at	0.99982	0.076	1.85263	-4.1019	1.32956	Lilrb4	leukocyte immunoglobulin like receptor B4
1383853_at	0.99982	0.0762	-1.85147	-4.1029	-1.12927	Dyrk3	dual specificity tyrosine phosphorylation regulated kinase 3
1379834_at	0.99982	0.0764	1.84985	-4.1043	1.50725
1396436_at	0.99982	0.0766	-1.84854	-4.1055	-1.25857
1371025_at	0.99982	0.0767	-1.84838	-4.1056	-1.1118	Masp2	mannan-binding lectin serine peptidase 2
1392722_at	0.99982	0.0767	1.84827	-4.1057	0.979207	Dapp1	dual adaptor of phosphotyrosine and 3-phosphoinositides 1
1372423_at	0.99982	0.0767	1.84827	-4.1057	0.98082	Perp	PERP, TP53 apoptosis effector
1394962_at	0.99982	0.0767	-1.84825	-4.1057	-1.69638	LOC102549786	uncharacterized LOC102549786
1381808_at	0.99982	0.0767	1.84811	-4.1058	1.30144	LOC100910122///Phykpl	alanine--glyoxylate aminotransferase 2-like 2-like///5-phosphohydroxy-L-lysine phospho-lyase
1390443_at	0.99982	0.0767	1.84785	-4.1061	0.935217	RGD1563888	similar to DNA segment, Chr 16, ERATO Doi 472, expressed
1378968_at	0.99982	0.0768	1.84773	-4.1062	1.31541	Bcl2l14	BCL2 like 14
1398118_at	0.99982	0.0769	-1.84701	-4.1068	-1.30796
1368472_at	0.99982	0.0769	1.84645	-4.1073	1.38455	Celsr3	cadherin, EGF LAG seven-pass G-type receptor 3
1377824_a_at	0.99982	0.0771	1.84575	-4.1079	1.72438	Igf2bp3	insulin-like growth factor 2 mRNA binding protein 3
1389775_at	0.99982	0.0771	1.84559	-4.108	1.41228	RGD1304622	similar to 6820428L09 protein
1371501_at	0.99982	0.0771	1.84557	-4.1081	1.24165	Iqck	IQ motif containing K
1370232_at	0.99982	0.0772	-1.84509	-4.1085	-0.979829	Ivd	isovaleryl-CoA dehydrogenase
1375120_at	0.99982	0.0772	-1.84478	-4.1087	-1.32556	Id4	inhibitor of DNA binding 4, HLH protein
1380936_at	0.99982	0.0773	-1.84383	-4.1096	-1.42027	Tbata	thymus, brain and testes associated
1378993_at	0.99982	0.0774	1.84314	-4.1102	1.15877
1380027_at	0.99982	0.0777	1.8414	-4.1117	1.01261	Crebbp	CREB binding protein
1369380_at	0.99982	0.0777	1.84124	-4.1118	1.29417	Kif2c	kinesin family member 2C
1397456_at	0.99982	0.0777	-1.84122	-4.1118	-1.19324	Zfp827	zinc finger protein 827
1369140_at	0.99982	0.0782	1.83848	-4.1142	1.41896	Rcvrn	recoverin
1377410_at	0.99982	0.0782	1.83784	-4.1148	1.05753	E2f8	E2F transcription factor 8
1394801_at	0.99982	0.0783	1.83747	-4.1151	1.25589
1385749_at	0.99982	0.0783	1.83736	-4.1152	1.28122
1376798_at	0.99982	0.0783	-1.83731	-4.1153	-1.19531
1397501_at	0.99982	0.0785	1.83637	-4.1161	1.25686	Wnt11	wingless-type MMTV integration site family, member 11
1371211_a_at	0.99982	0.0785	1.8363	-4.1161	1.46218	Nrg1	neuregulin 1
1376394_at	0.99982	0.0787	-1.83478	-4.1175	-1.12218	Clec9a	C-type lectin domain family 9, member A
1392713_a_at	0.99982	0.0788	-1.83449	-4.1177	-1.36296	LOC100362572	Mpv17 transgene, kidney disease mutant-like (predicted)-like
1370626_at	0.99982	0.0788	1.83417	-4.118	1.21614	Tspy1	testis specific protein, Y-linked 1
1397881_at	0.99982	0.0788	1.83412	-4.118	1.53206
1398699_at	0.99982	0.0788	1.83411	-4.118	1.04434
1382282_at	0.99982	0.0788	1.83394	-4.1182	0.942547	Lix1l	Lix1-like
1382639_at	0.99982	0.0789	1.83366	-4.1184	1.55711	LOC501406	similar to regulator of sex-limitation candidate 1
1385463_at	0.99982	0.0791	-1.83242	-4.1195	-1.56675	LOC102550863	uncharacterized LOC102550863
1379458_at	0.99982	0.0791	-1.83204	-4.1198	-1.25237	Klhl14	kelch-like family member 14
1386382_at	0.99982	0.0793	1.83114	-4.1206	1.27914	Osbpl1a	oxysterol binding protein-like 1A
1397303_at	0.99982	0.0793	1.83094	-4.1208	1.21693
1380935_at	0.99982	0.0793	1.83092	-4.1208	1.22535
1380903_at	0.99982	0.0795	1.82956	-4.122	1.37842	LOC691170	similar to zinc finger protein 84 (HPF2)
1375761_at	0.99982	0.0796	-1.82931	-4.1222	-1.04534
1386907_at	0.99982	0.0796	-1.82922	-4.1223	-0.933396	Eno3	enolase 3
1391028_at	0.99982	0.0796	1.8291	-4.1224	1.13271	Nrip2	nuclear receptor interacting protein 2
1379738_at	0.99982	0.0796	1.82909	-4.1224	1.27101
1396913_at	0.99982	0.0796	1.82887	-4.1226	1.15474
1380149_at	0.99982	0.0797	1.82864	-4.1228	1.20412
1390797_at	0.99982	0.0798	1.82793	-4.1234	1.16916	Lcp2	lymphocyte cytosolic protein 2
1380398_at	0.99982	0.0798	-1.82776	-4.1236	-1.00791
1381416_at	0.99982	0.0799	1.82729	-4.124	1.36555
1381726_at	0.99982	0.08	1.82657	-4.1246	1.13934
1367800_at	0.99982	0.08	1.82642	-4.1247	1.01034	LOC100910418///Plat	tissue-type plasminogen activator-like///plasminogen activator, tissue type
1380681_at	0.99982	0.08	1.82626	-4.1249	1.27392	Rnf180	ring finger protein 180
1395063_at	0.99982	0.0801	1.8261	-4.125	1.29468
1380181_at	0.99982	0.0801	-1.82599	-4.1251	-1.38505	Lhx4	LIM homeobox 4
1376515_at	0.99982	0.0801	-1.82553	-4.1255	-1.40858	LOC100910573	uncharacterized LOC100910573
1391693_at	0.99982	0.0802	1.82547	-4.1256	1.06439	Atp8b1	ATPase phospholipid transporting 8B1
1370450_at	0.99982	0.0802	1.82526	-4.1257	1.15757	Tpm3	tropomyosin 3
1373801_at	0.99982	0.0803	-1.82441	-4.1265	-1.23884
1380905_at	0.99982	0.0804	-1.8236	-4.1272	-1.79353
1387459_at	0.99982	0.0805	-1.82305	-4.1277	-1.02929	Pkib	protein kinase (cAMP-dependent, catalytic) inhibitor beta
1378361_at	0.99982	0.0805	1.82292	-4.1278	0.993903	Chd7	chromodomain helicase DNA binding protein 7
1386399_at	0.99982	0.0806	1.82234	-4.1283	1.13912
1371218_a_at	0.99982	0.0807	-1.8221	-4.1285	-1.33227	Nrg1	neuregulin 1
1382217_at	0.99982	0.0808	1.8215	-4.129	0.988871
1386013_at	0.99982	0.0811	1.81949	-4.1307	1.20672	Dnaaf3	dynein, axonemal, assembly factor 3
1385827_at	0.99982	0.0811	-1.81927	-4.1309	-1.27674	Clcf1	cardiotrophin-like cytokine factor 1
1375704_at	0.99982	0.0812	-1.81876	-4.1314	-1.19997	Atf7ip	activating transcription factor 7 interacting protein
1375708_at	0.99982	0.0812	1.8187	-4.1314	1.13981	Col27a1	collagen, type XXVII, alpha 1
1381636_at	0.99982	0.0812	-1.81863	-4.1315	-1.27147
1368823_at	0.99982	0.0813	-1.81839	-4.1317	-1.19527	Cald1	caldesmon 1
1397462_at	0.99982	0.0813	-1.81817	-4.1319	-1.0651
1395904_at	0.99982	0.0814	1.8174	-4.1325	1.30843
1390671_at	0.99982	0.0814	1.81735	-4.1326	1.11734
1381620_at	0.99982	0.0815	-1.81696	-4.1329	-1.31248
1379211_at	0.99982	0.0815	1.81662	-4.1332	1.00958	Pdgfrb	platelet derived growth factor receptor beta
1378801_at	0.99982	0.0816	1.8163	-4.1335	1.03408
1384511_at	0.99982	0.0817	-1.81555	-4.1342	-1.31033	Dnajb5	DnaJ heat shock protein family (Hsp40) member B5
1393901_at	0.99982	0.0818	1.81504	-4.1346	0.991952	Runx1t1	RUNX1 translocation partner 1
1367812_at	0.99982	0.0818	-1.81484	-4.1348	-1.21003	Sptbn2	spectrin, beta, non-erythrocytic 2
1371153_a_at	0.99982	0.0819	1.81452	-4.135	1.13933	Glra2	glycine receptor, alpha 2
1385176_at	0.99982	0.0819	1.81404	-4.1355	1.11063
1398085_at	0.99982	0.0821	-1.81277	-4.1366	-1.08632
1369625_at	0.99982	0.0822	-1.81237	-4.1369	-0.937297	Aqp1	aquaporin 1
1398687_at	0.99982	0.0823	-1.81201	-4.1372	-1.36472
1390869_at	0.99982	0.0823	-1.81184	-4.1374	-1.10063	Cbln1	cerebellin 1 precursor
1377848_at	0.99982	0.0823	1.81172	-4.1375	1.42636	Fam175a	family with sequence similarity 175, member A
1387542_at	0.99982	0.0823	-1.81163	-4.1375	-1.33712	Slc9a3	solute carrier family 9 member A3
1387425_at	0.99982	0.0828	1.80886	-4.1399	1.21711	Apba1	amyloid beta precursor protein binding family A member 1
1396150_at	0.99982	0.0828	-1.80885	-4.1399	-1.52995	Cldn1	claudin 1
1391588_at	0.99982	0.083	1.80772	-4.1409	1.12844
1370960_at	0.99982	0.083	-1.80741	-4.1412	-1.01789	Igfbp5	insulin-like growth factor binding protein 5
1369842_at	0.99982	0.0832	1.80603	-4.1424	1.43195	Asic5	acid sensing ion channel subunit family member 5
1385630_at	0.99982	0.0835	1.80413	-4.144	1.16428
1381683_at	0.99982	0.0837	1.80289	-4.1451	1.1341	Chd2	chromodomain helicase DNA binding protein 2
1377023_at	0.99982	0.0838	1.80268	-4.1453	1.34891	Dusp2	dual specificity phosphatase 2
1377031_at	0.99982	0.0838	-1.80263	-4.1453	-1.31595	LOC366225	similar to UTP11-like, U3 small nucleolar ribonucleoprotein
1385545_at	0.99982	0.0838	-1.80256	-4.1454	-1.26627	Klf12	Kruppel-like factor 12
1370744_at	0.99982	0.0838	1.80238	-4.1455	1.20249	Gpr26	G protein-coupled receptor 26
1380727_at	0.99982	0.084	-1.80094	-4.1468	-0.916446
1386637_at	0.99982	0.0841	1.80076	-4.1469	1.18847	Fgl2	fibrinogen-like 2
1373201_at	0.99982	0.0842	-1.80022	-4.1474	-0.968947	Dbt	dihydrolipoamide branched chain transacylase E2
1393793_at	0.99982	0.0842	1.79981	-4.1477	1.18017
1383566_at	0.99982	0.0844	1.79891	-4.1485	1.13625	LOC100913073	uncharacterized LOC100913073
1382956_at	0.99982	0.0845	-1.79787	-4.1494	-1.03926	LOC361016	similar to RIKEN cDNA 4933406L09
1396355_at	0.99982	0.0847	-1.79717	-4.15	-1.14632
1370653_at	0.99982	0.0847	-1.79692	-4.1502	-1.33213	Vom2r31	vomeronasal 2 receptor, 31
1380369_at	0.99982	0.0847	1.79684	-4.1503	1.19133
1397894_at	0.99982	0.0847	1.79674	-4.1504	1.32199
1380075_at	0.99982	0.0847	1.7967	-4.1504	1.14581
1382398_at	0.99982	0.0848	1.79651	-4.1506	1.1968	Shisa3	shisa family member 3
1390412_at	0.99982	0.0848	1.79631	-4.1507	0.918764	LOC100911874///Slc40a1	solute carrier family 40 member 1-like///solute carrier family 40 member 1
1368987_at	0.99982	0.0851	-1.79474	-4.1521	-1.10679	Slc17a7	solute carrier family 17 member 7
1382802_x_at	0.99982	0.0853	1.79333	-4.1533	1.28181
1371760_at	0.99982	0.0853	-1.79295	-4.1536	-1.01688
1396610_at	0.99982	0.0854	-1.79282	-4.1537	-1.08028
1383524_at	0.99982	0.0854	-1.79255	-4.154	-1.19598	LOC102546557	uncharacterized LOC102546557
1387302_at	0.99982	0.0854	1.79246	-4.154	1.32885	Adcyap1r1	adenylate cyclase activating polypeptide 1 receptor type 1
1393551_at	0.99982	0.0855	1.79224	-4.1542	1.26473	Tstd1	thiosulfate sulfurtransferase like domain containing 1
1387651_at	0.99982	0.0855	-1.79211	-4.1543	-0.957342	Aqp1	aquaporin 1
1381087_at	0.99982	0.0855	1.79191	-4.1545	1.02091
1397210_at	0.99982	0.0856	-1.79163	-4.1547	-1.23382
1385820_at	0.99982	0.0857	1.79104	-4.1553	1.48657	LOC100912618///LOC679539///Ube2v1	ubiquitin-conjugating enzyme E2 variant 1-like///similar to ubiquitin-conjugating enzyme E2 variant 1///ubiquitin conjugating enzyme E2 V1
1392477_at	0.99982	0.0857	1.79096	-4.1553	0.946243	Etv1	ets variant 1
1384461_at	0.99982	0.0857	-1.79092	-4.1554	-1.06471	LOC102555173	uncharacterized LOC102555173
1375455_at	0.99982	0.0859	1.78941	-4.1566	1.24744	Guca1a	guanylate cyclase activator 1A
1395539_at	0.99982	0.086	-1.78907	-4.1569	-1.30471
1374248_at	0.99982	0.086	1.7889	-4.1571	0.995628	Mybpc1	myosin binding protein C, slow type
1394184_at	0.99982	0.086	1.78879	-4.1572	1.06112	LOC100910119	uncharacterized LOC100910119
1383268_at	0.99982	0.0861	1.78841	-4.1575	1.34199	Vstm2a	V-set and transmembrane domain containing 2A
1398453_at	0.99982	0.0861	-1.78831	-4.1576	-0.986482	Klhl36	kelch-like family member 36
1368434_at	0.99982	0.0862	1.78801	-4.1578	0.978446	Nat1	N-acetyltransferase 1
1369849_at	0.99982	0.0862	1.7876	-4.1582	1.25906	Cnr2	cannabinoid receptor 2
1396376_at	0.99982	0.0864	-1.78653	-4.1591	-1.18531	Prss55	protease, serine, 55
1379291_at	0.99982	0.0864	-1.78638	-4.1592	-1.07359
1396966_at	0.99982	0.0865	1.7858	-4.1597	1.2925
1381180_at	0.99982	0.0866	-1.78548	-4.16	-1.30251	LOC102553921	uncharacterized LOC102553921
1392687_at	0.99982	0.0867	-1.78482	-4.1606	-0.957576	Pigq	phosphatidylinositol glycan anchor biosynthesis, class Q
1380302_at	0.99982	0.0867	1.78472	-4.1607	1.0531
1368077_at	0.99982	0.0867	1.78465	-4.1607	1.35505	Fbp1	fructose-bisphosphatase 1
1371228_at	0.99982	0.0867	1.78455	-4.1608	1.18158	Csf2	colony stimulating factor 2
1391321_at	0.99982	0.0868	1.7843	-4.161	1.42765
1370728_at	0.99982	0.0868	1.78387	-4.1614	1.18372	LOC100360218///Il13ra1	interleukin 13 receptor, alpha 1-like///interleukin 13 receptor subunit alpha 1
1393822_at	0.99982	0.0869	1.78352	-4.1617	1.01727	Tmcc3	transmembrane and coiled-coil domain family 3
1377967_at	0.99982	0.087	1.78311	-4.162	1.13949	Cdt1	chromatin licensing and DNA replication factor 1
1367885_at	0.99982	0.0871	-1.7824	-4.1626	-0.96274	Pxmp2	peroxisomal membrane protein 2
1397022_at	0.99982	0.0871	-1.78221	-4.1628	-1.08802	Siah1	siah E3 ubiquitin protein ligase 1
1370299_at	0.99982	0.0872	1.78183	-4.1631	0.945546	Aldob	aldolase, fructose-bisphosphate B
1372165_at	0.99982	0.0872	1.78156	-4.1634	1.42598
1384203_at	0.99982	0.0873	1.78096	-4.1639	1.20979	Pde1b	phosphodiesterase 1B
1386691_at	0.99982	0.0874	1.78076	-4.164	1.26488	Fbxo36	F-box protein 36
1378413_at	0.99982	0.0874	1.78027	-4.1645	0.885008
1377513_at	0.99982	0.0875	1.77998	-4.1647	1.19872
1394816_at	0.99982	0.0876	1.77954	-4.1651	0.947488
1391125_at	0.99982	0.0878	1.77844	-4.166	0.943262	Ap1s3	adaptor-related protein complex 1, sigma 3 subunit
1371298_at	0.99982	0.0878	1.7779	-4.1665	0.983365	H19	H19, imprinted maternally expressed transcript (non-protein coding)
1370404_at	0.99982	0.0879	-1.7773	-4.167	-1.57013	Cst12	cystatin 12
1370400_at	0.99982	0.088	1.77669	-4.1675	0.967926	RT1-N3	RT1 class Ib, locus N3
1375331_at	0.99982	0.0882	1.77588	-4.1682	1.51666
1384275_at	0.99982	0.0883	-1.77539	-4.1686	-1.08251	Znf750	zinc finger protein 750
1370106_at	0.99982	0.0883	-1.77509	-4.1689	-1.53725	Fgf18	fibroblast growth factor 18
1385177_at	0.99982	0.0884	1.7747	-4.1692	0.9926
1373340_at	0.99982	0.0885	1.77392	-4.1699	1.17922	Dusp9	dual specificity phosphatase 9
1381223_at	0.99982	0.0885	-1.77386	-4.1699	-1.31398	Anxa9	annexin A9
1375055_at	0.99982	0.0886	-1.77357	-4.1702	-0.999631	Jsrp1	junctional sarcoplasmic reticulum protein 1
1380372_at	0.99982	0.0886	1.77337	-4.1704	1.36102
1384438_at	0.99982	0.0887	1.77293	-4.1707	1.10236
1376122_at	0.99982	0.0888	1.77223	-4.1713	1.21474
1397581_at	0.99982	0.089	1.77119	-4.1722	1.22706	Rhov	ras homolog family member V
1372981_at	0.99982	0.0891	1.77068	-4.1726	1.35583	Fam207a	family with sequence similarity 207, member A
1368161_a_at	0.99982	0.0891	-1.77062	-4.1727	-1.04821	Ahsg	alpha-2-HS-glycoprotein
1381241_at	0.99982	0.0891	-1.77051	-4.1728	-1.30955
1380672_at	0.99982	0.0891	1.77025	-4.173	1.29355
1370741_at	0.99982	0.0893	-1.76921	-4.1739	-1.18049	Olr1696	olfactory receptor 1696
1393943_at	0.99982	0.0894	-1.7689	-4.1742	-1.34184
1378351_at	0.99982	0.0894	-1.76881	-4.1742	-1.24757
1368778_at	0.99982	0.0894	1.76859	-4.1744	0.877765	Slc6a6	solute carrier family 6 member 6
1369014_at	0.99982	0.0895	-1.76801	-4.1749	-1.2134	Nf1	neurofibromin 1
1374273_at	0.99982	0.0897	1.76706	-4.1757	0.975846
1398107_at	0.99982	0.0898	1.76633	-4.1763	1.15049	Ggct	gamma-glutamyl cyclotransferase
1377901_at	0.99982	0.0898	1.76622	-4.1764	1.13082	Fbxw8	F-box and WD repeat domain containing 8
1368744_a_at	0.99982	0.0901	1.76449	-4.1779	1.13077	Dspp	dentin sialophosphoprotein
1379721_at	0.99982	0.0902	1.76404	-4.1783	1.2548	Swsap1	SWIM-type zinc finger 7 associated protein 1
1373756_at	0.99982	0.0904	-1.76299	-4.1792	-1.0274	LOC100911402///Cend1	cell cycle exit and neuronal differentiation protein 1-like///cell cycle exit and neuronal differentiation 1
1396483_at	0.99982	0.0905	1.76233	-4.1797	1.02578
1380836_at	0.99982	0.0908	1.7606	-4.1812	1.16221	RGD1562726	similar to Putative protein C21orf62 homolog
1373777_at	0.99982	0.0908	1.76034	-4.1814	1.05335	Rgs16	regulator of G-protein signaling 16
1391923_at	0.99982	0.0908	1.76028	-4.1815	1.05351
1397737_at	0.99982	0.0909	1.76	-4.1817	0.983764	Tcp11l1	t-complex 11 like 1
1392714_at	0.99982	0.0909	1.75997	-4.1817	1.11459	Serpinb11	serpin peptidase inhibitor, clade B (ovalbumin), member 11
1398074_at	0.99982	0.0909	-1.75979	-4.1819	-1.30509
1396797_at	0.99982	0.091	-1.75916	-4.1824	-1.20892	Nova2	NOVA alternative splicing regulator 2
1387316_at	0.99982	0.091	1.75915	-4.1824	1.29903	Cxcl1	C-X-C motif chemokine ligand 1
1389208_at	0.99982	0.0911	1.75888	-4.1827	0.900329	Armcx4	armadillo repeat containing, X-linked 4
1393880_at	0.99982	0.0911	1.75872	-4.1828	1.41977	LOC102548331	uncharacterized LOC102548331
1368974_at	0.99982	0.0911	1.75867	-4.1828	1.06478	Gucy1a2	guanylate cyclase 1 soluble subunit alpha 2
1389648_at	0.99982	0.0912	1.75839	-4.1831	1.31533	Ripk4	receptor-interacting serine-threonine kinase 4
1387174_a_at	0.99982	0.0912	1.75835	-4.1831	1.28649	Star	steroidogenic acute regulatory protein
1390349_at	0.99982	0.0912	1.75801	-4.1834	1.14859
1378189_at	0.99982	0.0913	1.75765	-4.1837	1.43642
1371274_at	0.99982	0.0915	-1.7568	-4.1844	-1.67342	Cyss	cystatin S
1382773_at	0.99982	0.0915	1.75656	-4.1846	0.974032	Btnl9	butyrophilin-like 9
1375787_at	0.99982	0.0915	1.75632	-4.1848	1.37972	Atg2b	autophagy related 2B
1386520_at	0.99982	0.0915	-1.75631	-4.1848	-1.50161	Irx3	iroquois homeobox 3
1381107_at	0.99982	0.0916	1.75599	-4.1851	1.12464
1370024_at	0.99982	0.0916	-1.75592	-4.1852	-1.10624	Fabp7	fatty acid binding protein 7
1396551_at	0.99982	0.0916	-1.75574	-4.1853	-1.53605
1378898_at	0.99982	0.0917	1.75551	-4.1855	0.999501
1381585_at	0.99982	0.0917	1.75547	-4.1855	1.19034
1367659_s_at	0.99982	0.0918	1.75469	-4.1862	0.931731	Eci1	enoyl-CoA delta isomerase 1
1388272_at	0.99982	0.0918	1.75465	-4.1862	1.19888
1394129_at	0.99982	0.0919	1.75429	-4.1865	1.53502
1368865_at	0.99982	0.092	1.75368	-4.187	1.37352	Synpr	synaptoporin
1377574_at	0.99982	0.0921	1.7533	-4.1874	0.968926
1380400_at	0.99982	0.0921	-1.75317	-4.1875	-1.23768
1370643_a_at	0.99982	0.0921	1.75289	-4.1877	0.997765	Kalrn	kalirin, RhoGEF kinase
1380551_at	0.99982	0.0923	1.75203	-4.1884	1.71572
1378151_at	0.99982	0.0923	-1.75198	-4.1885	-1.2496
1396769_at	0.99982	0.0925	-1.75108	-4.1893	-0.930086
1375258_at	0.99982	0.0925	-1.75099	-4.1893	-1.41878	Ascl1	achaete-scute family bHLH transcription factor 1
1394697_at	0.99982	0.0925	1.75058	-4.1897	1.1864	Cep295	centrosomal protein 295
1383871_at	0.99982	0.0926	1.75043	-4.1898	1.12274
1370669_a_at	0.99982	0.0926	1.75029	-4.1899	1.0402	Pde10a	phosphodiesterase 10A
1384513_at	0.99982	0.0927	-1.74993	-4.1902	-1.4697
1373290_at	0.99982	0.0927	-1.74948	-4.1906	-1.18404	Ezh2	enhancer of zeste 2 polycomb repressive complex 2 subunit
1385598_at	0.99982	0.0928	1.74892	-4.1911	1.26012
1371082_at	0.99982	0.0929	-1.74876	-4.1912	-1.36639	Arr3	arrestin 3
1393476_at	0.99982	0.0929	1.74864	-4.1913	0.996161
1374757_at	0.99982	0.0929	1.7485	-4.1914	1.20896	Psg29	pregnancy-specific glycoprotein 29
1370559_at	0.99982	0.0929	-1.74843	-4.1915	-1.18097	Kcnc2	potassium voltage-gated channel subfamily C member 2
1382792_at	0.99982	0.0929	1.74841	-4.1915	1.09272
1380419_at	0.99982	0.0929	-1.7484	-4.1915	-1.35334
1381654_at	0.99982	0.0929	1.74828	-4.1916	1.06227
1375082_at	0.99982	0.093	-1.74818	-4.1917	-1.06428
1395462_at	0.99982	0.093	1.7481	-4.1918	1.30324	Nkx3-1	NK3 homeobox 1
1394404_at	0.99982	0.0931	-1.74764	-4.1922	-1.19323	Strn4	striatin 4
1391936_a_at	0.99982	0.0931	-1.7476	-4.1922	-1.07468
1385578_at	0.99982	0.0933	1.74648	-4.1931	1.10611	LOC102556952///LOC102551819	U3 small nucleolar RNA-associated protein 14 homolog B-like///U3 small nucleolar RNA-associated protein 14 homolog B-like
1379469_at	0.99982	0.0933	1.74604	-4.1935	1.29109	Tbl1x	transducin (beta)-like 1 X-linked
1367650_at	0.99982	0.0934	1.74552	-4.1939	0.992167	Tinagl1	tubulointerstitial nephritis antigen-like 1
1387130_at	0.99982	0.0935	1.74532	-4.1941	0.935674	LOC100911874///Slc40a1	solute carrier family 40 member 1-like///solute carrier family 40 member 1
1382785_at	0.99982	0.0935	-1.74527	-4.1941	-1.26387	Kif1a	kinesin family member 1A
1385352_at	0.99982	0.0936	1.74482	-4.1945	1.13267	Slc16a13	solute carrier family 16, member 13
1381053_at	0.99982	0.0936	1.74479	-4.1946	1.44134
1370359_at	0.99982	0.0936	1.74438	-4.1949	1.13206	Amy1a	amylase, alpha 1A (salivary)
1380586_at	0.99982	0.0936	1.74435	-4.1949	1.18629
1368368_a_at	0.99982	0.0936	1.74431	-4.195	1.17592	Lsr	lipolysis stimulated lipoprotein receptor
1390566_a_at	0.99982	0.0937	1.74393	-4.1953	1.22263	Ckmt1b	creatine kinase, mitochondrial 1B
1397013_at	0.99982	0.0938	1.74339	-4.1957	1.84148
1378496_at	0.99982	0.0938	-1.7432	-4.1959	-1.15817	C2cd4a	C2 calcium-dependent domain containing 4A
1373043_at	0.99982	0.0939	-1.74313	-4.1959	-0.963809	Sdf2l1	stromal cell-derived factor 2-like 1
1385763_at	0.99982	0.0939	-1.74282	-4.1962	-1.10461	Cst9l	cystatin 9-like
1371271_at	0.99982	0.0941	1.74164	-4.1972	1.25507	Olr416	olfactory receptor 416
1376251_at	0.99982	0.0941	1.74161	-4.1972	1.15553
1383394_at	0.99982	0.0942	-1.74095	-4.1978	-1.05384	Dct	dopachrome tautomerase
1378350_at	0.99982	0.0943	1.74085	-4.1979	1.18705	LOC102547703	uncharacterized LOC102547703
1389715_at	0.99982	0.0943	1.74072	-4.198	1.16902	Ypel4	yippee-like 4
1380539_at	0.99982	0.0944	1.74007	-4.1985	1.09172
1385881_at	0.99982	0.0944	1.73987	-4.1987	0.857065	Gatsl2	GATS protein-like 2
1384784_at	0.99982	0.0945	1.7398	-4.1988	1.11845	Clca4l///Clca2	chloride channel calcium activated 4-like///chloride channel calcium activated 2
1389806_at	0.99982	0.0946	-1.739	-4.1994	-1.01206	Stard10	StAR-related lipid transfer domain containing 10
1396211_at	0.99982	0.0947	1.73864	-4.1997	1.07414
1375781_at	0.99982	0.0948	-1.73812	-4.2002	-1.07078
1369914_at	0.99982	0.0948	1.73805	-4.2002	1.1621	Hrh2	histamine receptor H 2
1386463_at	0.99982	0.0948	-1.73804	-4.2002	-1.41914
1395727_at	0.99982	0.0948	1.73801	-4.2003	1.33268	Rabggta	Rab geranylgeranyltransferase, alpha subunit
1395103_at	0.99982	0.0948	1.73801	-4.2003	0.945372
1387366_at	0.99982	0.0948	1.73758	-4.2006	1.03895	Ilf3	interleukin enhancer binding factor 3
1378533_at	0.99982	0.0949	-1.73717	-4.201	-1.19295	Notch4	notch 4
1370848_at	0.99982	0.095	-1.7366	-4.2014	-0.962137	Slc2a1	solute carrier family 2 member 1
1393933_at	0.99982	0.0951	1.73627	-4.2017	1.25472	Sorl1	sortilin related receptor 1
1390521_at	0.99982	0.0951	1.73614	-4.2018	1.14877
1393374_at	0.99982	0.0951	1.736	-4.2019	1.19791
1385975_at	0.99982	0.0952	-1.73578	-4.2021	-1.23683
1396209_at	0.99982	0.0952	1.73563	-4.2023	1.04206	Slc25a53	solute carrier family 25, member 53
1371001_at	0.99982	0.0953	1.73523	-4.2026	1.36326
1392230_at	0.99982	0.0953	1.73503	-4.2028	0.9738
1393848_at	0.99982	0.0954	-1.73456	-4.2032	-1.40167	LOC100359539///Rrm2	ribonucleotide reductase M2 polypeptide///ribonucleotide reductase regulatory subunit M2
1370164_at	0.99982	0.0954	1.73437	-4.2033	0.858449	Hadha	hydroxyacyl-CoA dehydrogenase/3-ketoacyl-CoA thiolase/enoyl-CoA hydratase (trifunctional protein), alpha subunit
1395298_at	0.99982	0.0955	-1.73404	-4.2036	-1.28009	Ubp1	upstream binding protein 1 (LBP-1a)
1371886_at	0.99982	0.0955	1.73391	-4.2037	0.925716	Crat	carnitine O-acetyltransferase
1376036_at	0.99982	0.0955	-1.73386	-4.2037	-1.08929	Flvcr2	feline leukemia virus subgroup C cellular receptor family, member 2
1368035_a_at	0.99982	0.0956	1.73359	-4.204	0.959319	Ptprf	protein tyrosine phosphatase, receptor type, F
1369441_at	0.99982	0.0956	1.73345	-4.2041	0.998065	Capn5	calpain 5
1368144_at	0.99982	0.0957	1.73311	-4.2044	1.05456	Rgs2	regulator of G-protein signaling 2
1380281_at	0.99982	0.0957	1.73277	-4.2047	1.22577	Zyg11b	zyg-11 family member B, cell cycle regulator
1394293_at	0.99982	0.0958	-1.7324	-4.205	-1.12098	Dnajc24	DnaJ heat shock protein family (Hsp40) member C24
1381173_at	0.99982	0.0959	1.73199	-4.2053	1.23316
1369403_at	0.99982	0.0959	1.73184	-4.2054	0.998198	Grk3	G protein-coupled receptor kinase 3
1395585_at	0.99982	0.096	-1.73114	-4.206	-1.20967
1377228_at	0.99982	0.096	-1.73096	-4.2062	-1.04879
1369390_a_at	0.99982	0.0962	1.73011	-4.2069	1.30794	Dpp6	dipeptidyl peptidase like 6
1393419_at	0.99982	0.0962	1.72999	-4.207	1.10929	Rcbtb2	RCC1 and BTB domain containing protein 2
1384516_at	0.99982	0.0963	1.7298	-4.2071	1.22238
1370494_at	0.99982	0.0964	-1.72897	-4.2078	-0.945301	Slc14a2	solute carrier family 14 member 2
1398220_at	0.99982	0.0966	-1.72795	-4.2087	-1.14677
1373246_at	0.99982	0.0966	1.72772	-4.2089	1.02348
1369605_at	0.99982	0.0967	-1.72751	-4.2091	-1.2751	Hes2	hes family bHLH transcription factor 2
1368828_at	0.99982	0.0968	1.72684	-4.2096	1.093	LOC102554525	transcription factor GATA-6-like
1388289_s_at	0.99982	0.0969	-1.72652	-4.2099	-1.09945	Fshb	follicle stimulating hormone beta subunit
1392439_at	0.99982	0.0969	-1.72636	-4.21	-1.12582
1380601_at	0.99982	0.0969	1.72636	-4.21	1.01881
1389851_at	0.99982	0.097	1.72565	-4.2106	1.57133	LOC100911319///Zfp36l2	zinc finger protein 36, C3H1 type-like 2-like///zinc finger protein 36, C3H type-like 2
1390276_at	0.99982	0.0972	1.72488	-4.2113	1.0905
1395766_at	0.99982	0.0972	1.72467	-4.2114	1.18029
1389772_at	0.99982	0.0974	1.72376	-4.2122	0.897809
1397857_at	0.99982	0.0974	1.72353	-4.2124	1.21812
1389659_at	0.99982	0.0975	1.72318	-4.2127	0.951523	Ctla2a	cytotoxic T lymphocyte-associated protein 2 alpha
1374034_at	0.99982	0.0975	1.72299	-4.2128	0.887781	Cars	cysteinyl-tRNA synthetase
1382801_at	0.99982	0.0976	1.72269	-4.2131	0.963218
1393219_at	0.99982	0.0976	1.72232	-4.2134	1.38418	Cfb///C2	complement factor B///complement component 2
1375571_at	0.99982	0.0976	1.7223	-4.2134	1.15524
1384074_at	0.99982	0.0976	-1.72218	-4.2135	-0.902939
1380689_at	0.99982	0.0979	1.72086	-4.2146	1.21282
1393917_at	0.99982	0.0983	1.71874	-4.2164	0.967421	Cd163	CD163 molecule
1381710_at	0.99982	0.0983	-1.71845	-4.2166	-0.966844
1382232_at	0.99982	0.0984	1.71826	-4.2168	1.01074	Gpt2	glutamic--pyruvic transaminase 2
1377388_at	0.99982	0.0984	1.71823	-4.2168	1.07292
1371245_a_at	0.99982	0.0984	1.71804	-4.217	1.16422	LOC100134871///LOC689064	beta globin minor gene///beta-globin
1391204_at	0.99982	0.0985	1.7176	-4.2173	1.36891	Smap2	small ArfGAP2
1387755_s_at	0.99982	0.0985	1.71753	-4.2174	0.965198	Tgoln2	trans-golgi network protein 2
1393706_at	0.99982	0.0987	1.71659	-4.2182	1.14408	Steap1	six transmembrane epithelial antigen of the prostate 1
1394707_at	0.99982	0.0988	1.71601	-4.2187	1.11406
1389078_at	0.99982	0.0988	1.71578	-4.2189	1.0708	Fbxl6	F-box and leucine-rich repeat protein 6
1389787_at	0.99982	0.0988	1.71569	-4.2189	0.969452	Ptk7	protein tyrosine kinase 7
1368801_at	0.99982	0.0989	1.71518	-4.2194	0.9658	Cxxc4	CXXC finger protein 4
1384324_at	0.99982	0.0991	1.71454	-4.2199	1.21356	Rbm4	RNA binding motif protein 4
1394753_at	0.99982	0.0991	1.71445	-4.22	0.982595	Lsmem2	leucine-rich single-pass membrane protein 2
1367836_at	0.99982	0.0991	1.71436	-4.22	1.017	Cpt1a	carnitine palmitoyltransferase 1A
1386337_at	0.99982	0.0991	1.71433	-4.2201	1.1971
1386917_at	0.99982	0.0991	-1.71409	-4.2203	-0.891493	Pc	pyruvate carboxylase
1392355_at	0.99982	0.0993	-1.71346	-4.2208	-1.08938
1380895_at	0.99982	0.0993	1.7134	-4.2208	0.947776	Aplp2	amyloid beta precursor like protein 2
1387423_at	0.99982	0.0993	1.7131	-4.2211	1.28189	Lhcgr	luteinizing hormone/choriogonadotropin receptor
1397474_at	0.99982	0.0994	-1.71289	-4.2213	-1.21689
1387472_at	0.99982	0.0994	1.71289	-4.2213	1.3731	Cd3d	CD3d molecule
1383537_at	0.99982	0.0994	1.71277	-4.2214	1.22728	Vezf1	vascular endothelial zinc finger 1
1380944_at	0.99982	0.0995	1.71223	-4.2218	1.05315
1377430_at	0.99982	0.0995	1.71218	-4.2218	1.38186
1370185_at	0.99982	0.0995	-1.71194	-4.222	-1.02007	Cntnap1	contactin associated protein 1
1397754_at	0.99982	0.0996	1.7117	-4.2222	0.893527	Dkk3	dickkopf WNT signaling pathway inhibitor 3
1397249_at	0.99982	0.0998	-1.71083	-4.223	-1.3743
1390636_at	0.99982	0.0998	-1.71035	-4.2234	-1.13984	LOC102555126	uncharacterized LOC102555126
1370591_at	0.99982	0.0998	1.71034	-4.2234	0.807287	Rfc1	replication factor C subunit 1
1373218_at	0.99982	0.0999	-1.71002	-4.2236	-0.917064	Fam81a	family with sequence similarity 81, member A
1383624_at	0.99982	0.1	1.70935	-4.2242	0.898812	RGD1565033	similar to hypothetical protein LOC284018 isoform b
1382803_at	0.99982	0.1	1.70912	-4.2244	1.24267	Map4k1	mitogen activated protein kinase kinase kinase kinase 1
1377804_at	0.99982	0.1	1.70898	-4.2245	1.216	Prtg	protogenin
1396695_at	0.99982	0.1	-1.70806	-4.2253	-0.95811	LOC102549716	high mobility group protein B1-like
1376281_at	0.99982	0.1	1.7078	-4.2255	1.23708	Ccdc134	coiled-coil domain containing 134
1397186_at	0.99982	0.1	1.70744	-4.2258	0.950275
1375594_at	0.99982	0.101	1.70684	-4.2263	1.33203	Grk4	G protein-coupled receptor kinase 4
1391453_at	0.99982	0.101	1.70684	-4.2263	1.229	Ebi3	Epstein-Barr virus induced 3
1397034_at	0.99982	0.101	1.70682	-4.2263	1.06819
1378714_at	0.99982	0.101	1.70679	-4.2263	1.04477	Mrap2	melanocortin 2 receptor accessory protein 2
1391264_at	0.99982	0.101	1.70674	-4.2264	1.00125	Lrrn4	leucine rich repeat neuronal 4
1391910_at	0.99982	0.101	-1.7067	-4.2264	-1.24333	Rftn1	raftlin lipid raft linker 1
1392793_at	0.99982	0.101	-1.7066	-4.2265	-1.06464	LOC100911990	uncharacterized LOC100911990
1395751_at	0.99982	0.101	-1.7063	-4.2267	-1.06906
1379227_at	0.99982	0.101	1.70625	-4.2268	1.10643	LOC102557307	uncharacterized LOC102557307
1377496_at	0.99982	0.101	1.70614	-4.2269	1.22171	Cpsf7	cleavage and polyadenylation specific factor 7
1394519_at	0.99982	0.101	1.7061	-4.2269	1.05533
1397085_at	0.99982	0.101	-1.7054	-4.2275	-1.04379
1384818_at	0.99982	0.101	-1.70534	-4.2275	-1.28923	Mylk	myosin light chain kinase
1390571_at	0.99982	0.101	1.70501	-4.2278	1.09875	Gpr4	G protein-coupled receptor 4
1376471_at	0.99982	0.101	1.70495	-4.2279	0.941784
1395515_at	0.99982	0.101	1.70484	-4.2279	1.16583	Bhlhb9	basic helix-loop-helix domain containing, class B, 9
1369532_at	0.99982	0.101	-1.70472	-4.228	-1.12278	Prokr2	prokineticin receptor 2
1380342_at	0.99982	0.101	-1.70459	-4.2281	-1.10009	LOC680885	hypothetical protein LOC680885
1387212_at	0.99982	0.101	-1.70428	-4.2284	-1.20535	Bhlha15	basic helix-loop-helix family, member a15
1378465_at	0.99982	0.101	1.70398	-4.2287	1.0732
1381958_at	0.99982	0.101	1.70383	-4.2288	0.906668	Topbp1	topoisomerase (DNA) II binding protein 1
1382227_at	0.99982	0.101	1.70298	-4.2295	0.968589	Agpat3	1-acylglycerol-3-phosphate O-acyltransferase 3
1370083_at	0.99982	0.101	1.70279	-4.2296	0.91832	Ccr1	C-C motif chemokine receptor 1
1380056_at	0.99982	0.101	1.70267	-4.2297	1.12002
1389971_at	0.99982	0.102	1.70126	-4.2309	0.873615	Sgce	sarcoglycan, epsilon
1383385_at	0.99982	0.102	1.70053	-4.2315	0.954437
1369073_at	0.99982	0.102	1.70009	-4.2319	0.976919	Nr1h4	nuclear receptor subfamily 1, group H, member 4
1383046_at	0.99982	0.102	-1.69995	-4.232	-1.16632	LOC100361907///Cfh	complement factor H-related protein B///complement factor H
1369047_at	0.99982	0.102	1.69993	-4.232	1.32781	Sult1d1	sulfotransferase family 1D, member 1
1387960_at	0.99982	0.102	1.69984	-4.2321	1.20554	Defb4	defensin beta 4
1381555_at	0.99982	0.102	1.69914	-4.2327	0.810813
1394722_at	0.99982	0.102	-1.69872	-4.233	-1.06891
1381914_at	0.99982	0.102	-1.69864	-4.2331	-1.04189
1379200_at	0.99982	0.102	1.69686	-4.2345	1.2832	Dzip3	DAZ interacting zinc finger protein 3
1367767_at	0.99982	0.102	1.69677	-4.2346	0.883809	Hmgcl	3-hydroxymethyl-3-methylglutaryl-CoA lyase
1382342_at	0.99982	0.102	1.69648	-4.2349	1.00672
1384677_at	0.99982	0.103	1.69613	-4.2351	1.38473	Dock10	dedicator of cytokinesis 10
1396499_at	0.99982	0.103	-1.69584	-4.2354	-1.28824	LOC680590	hypothetical protein LOC680590
1378840_at	0.99982	0.103	1.6957	-4.2355	1.22476
1374779_at	0.99982	0.103	1.69564	-4.2356	0.893805	F13a1	coagulation factor XIII A1 chain
1378632_at	0.99982	0.103	1.69528	-4.2359	1.39601	Ppfia4	PTPRF interacting protein alpha 4
1382317_at	0.99982	0.103	1.69515	-4.236	0.959093	Eps8	epidermal growth factor receptor pathway substrate 8
1378665_at	0.99982	0.103	1.69498	-4.2361	1.06606
1375825_at	0.99982	0.103	-1.69393	-4.237	-0.905968
1394258_at	0.99982	0.103	1.69376	-4.2371	1.20175
1372016_at	0.99982	0.103	1.69194	-4.2386	0.952378	Gadd45b	growth arrest and DNA-damage-inducible, beta
1394683_at	0.99982	0.103	1.69185	-4.2387	0.884074
1390605_at	0.99982	0.103	1.69135	-4.2391	1.0462
1393579_at	0.99982	0.103	1.69125	-4.2392	1.18226	Chrdl1	chordin-like 1
1395927_at	0.99982	0.103	1.6912	-4.2392	1.03614
1396418_at	0.99982	0.104	1.69035	-4.2399	1.21405	LOC100360128	CDNA sequence BC049702-like
1394640_at	0.99982	0.104	-1.69033	-4.2399	-1.06288
1397444_at	0.99982	0.104	-1.69	-4.2402	-1.05709	Gmps	guanine monophosphate synthase
1393843_at	0.99982	0.104	1.68988	-4.2403	0.980575	Fem1b	fem-1 homolog B
1371293_at	0.99982	0.104	1.68893	-4.2411	1.45359	Myl4	myosin, light chain 4
1397882_at	0.99982	0.104	1.68839	-4.2415	1.08067	Zbtb8a	zinc finger and BTB domain containing 8a
1380504_at	0.99982	0.104	1.68796	-4.2419	0.989245	Acaa2	acetyl-CoA acyltransferase 2
1387323_at	0.99982	0.104	1.6876	-4.2422	1.06549	Klkb1	kallikrein B1
1383747_at	0.99982	0.104	-1.68754	-4.2422	-1.01933	Ect2	epithelial cell transforming 2
1369616_at	0.99982	0.104	1.68718	-4.2425	1.10811	Fgf22	fibroblast growth factor 22
1367850_at	0.99982	0.104	1.68703	-4.2427	1.05627	LOC100911825///LOC498276///Fcgr2a	low affinity immunoglobulin gamma Fc region receptor III-like///Fc gamma receptor II beta///Fc fragment of IgG, low affinity IIa, receptor
1381810_at	0.99982	0.104	1.68691	-4.2428	1.09328
1384493_at	0.99982	0.104	1.68687	-4.2428	0.976085	Gsto2	glutathione S-transferase omega 2
1385745_at	0.99982	0.104	-1.68681	-4.2428	-1.10438	Ccdc30	coiled-coil domain containing 30
1395558_at	0.99982	0.104	-1.68602	-4.2435	-1.05148
1396528_at	0.99982	0.104	1.68601	-4.2435	1.01401
1383873_at	0.99982	0.105	1.68586	-4.2436	1.25252	Rspo3	R-spondin 3
1388282_s_at	0.99982	0.105	1.68554	-4.2439	1.31232	Ly49i4///Ly49s7///Klra5///Ly49i2	Ly49 inhibitory receptor 4///Ly49 stimulatory receptor 7///killer cell lectin-like receptor, subfamily A, member 5///Ly49 inhibitory receptor 2
1391485_at	0.99982	0.105	1.68553	-4.2439	1.05243	LOC100912487	uncharacterized LOC100912487
1397373_at	0.99982	0.105	1.68549	-4.2439	1.2099	Map7d2	MAP7 domain containing 2
1393124_at	0.99982	0.105	1.68525	-4.2441	1.04967	Kcna6	potassium voltage-gated channel subfamily A member 6
1385897_at	0.99982	0.105	1.68511	-4.2442	1.16751	Ap5z1	adaptor-related protein complex 5, zeta 1 subunit
1370863_at	0.99982	0.105	1.6846	-4.2447	1.08572	Krt5	keratin 5
1397639_at	0.99982	0.105	-1.68403	-4.2451	-0.930422
1397917_at	0.99982	0.105	1.68387	-4.2453	1.01906	Ctso	cathepsin O
1390775_at	0.99982	0.105	-1.68322	-4.2458	-1.20564	Galnt2	polypeptide N-acetylgalactosaminyltransferase 2
1381963_at	0.99982	0.105	1.68291	-4.246	1.03242	Thsd4	thrombospondin type 1 domain containing 4
1394635_at	0.99982	0.105	1.682	-4.2468	1.08578
1392373_at	0.99982	0.105	1.68134	-4.2473	1.28296
1388186_at	0.99982	0.105	-1.68126	-4.2474	-1.37322	Prss3	protease, serine, 3
1380907_at	0.99982	0.105	-1.68124	-4.2474	-0.990643
1384351_at	0.99982	0.105	-1.68115	-4.2475	-1.23905	Taf7l	TATA-box binding protein associated factor 7-like
1380910_at	0.99982	0.106	-1.68053	-4.248	-1.04866
1380662_at	0.99982	0.106	1.68044	-4.2481	1.00379
1393696_at	0.99982	0.106	1.6803	-4.2482	1.04209	Fibin	fin bud initiation factor homolog (zebrafish)
1381285_at	0.99982	0.106	1.67995	-4.2485	1.39221
1381545_at	0.99982	0.106	1.67969	-4.2487	1.3832
1383024_at	0.99982	0.106	-1.67947	-4.2489	-1.38208
1397971_at	0.99982	0.106	-1.67869	-4.2495	-1.51816	Tmem167a	transmembrane protein 167A
1386873_at	0.99982	0.106	1.67845	-4.2497	0.917231	Tnni1	troponin I1, slow skeletal type
1388608_x_at	0.99982	0.106	1.67842	-4.2497	0.998265	Hba2///Hba1	hemoglobin, alpha 2///hemoglobin, alpha 1
1375509_at	0.99982	0.106	-1.67831	-4.2498	-0.975758
1372896_at	0.99982	0.106	1.67789	-4.2502	0.873536
1386410_at	0.99982	0.106	1.67786	-4.2502	1.13578	Cytip	cytohesin 1 interacting protein
1368691_at	0.99982	0.106	1.67779	-4.2502	1.25394	Gria3	glutamate ionotropic receptor AMPA type subunit 3
1397355_at	0.99982	0.106	1.67707	-4.2508	0.943936
1397975_at	0.99982	0.106	-1.67704	-4.2509	-1.08548
1371087_a_at	0.99982	0.106	-1.6769	-4.251	-1.02202	Map6	microtubule-associated protein 6
1398403_at	0.99982	0.106	-1.67666	-4.2512	-1.13354
1392691_at	0.99982	0.106	1.67619	-4.2516	1.2082	Lipt2	lipoyl(octanoyl) transferase 2 (putative)
1379711_at	0.99982	0.107	-1.6757	-4.252	-1.09714
1398006_at	0.99982	0.107	-1.67569	-4.252	-1.30674	Fgfr1op	Fgfr1 oncogene partner
1380139_at	0.99982	0.107	1.67521	-4.2524	1.29436	St3gal1	ST3 beta-galactoside alpha-2,3-sialyltransferase 1
1398408_at	0.99982	0.107	1.67501	-4.2525	1.28399	Armc3	armadillo repeat containing 3
1392567_at	0.99982	0.107	1.67441	-4.253	0.868153
1396607_at	0.99982	0.107	-1.67431	-4.2531	-1.3417
1372715_at	0.99982	0.107	1.67431	-4.2531	0.884039	Sfxn1	sideroflexin 1
1378718_at	0.99982	0.107	1.67352	-4.2537	1.13977
1386750_at	0.99982	0.107	-1.67343	-4.2538	-1.11457	Pkd2l2	polycystin 2 like 2, transient receptor potential cation channel
1382677_at	0.99982	0.107	-1.673	-4.2542	-1.10891
1381765_at	0.99982	0.107	1.67216	-4.2549	1.04785	Slc25a39	solute carrier family 25, member 39
1394618_at	0.99982	0.107	-1.67209	-4.2549	-1.0669
1397676_at	0.99982	0.107	1.67205	-4.2549	0.941152
1375398_at	0.99982	0.107	-1.6719	-4.2551	-1.15312	Tmem163	transmembrane protein 163
1369977_at	0.99982	0.107	1.67121	-4.2556	1.43504	Uchl1	ubiquitin C-terminal hydrolase L1
1384240_at	0.99982	0.107	1.67118	-4.2557	0.926636	Agtr1a	angiotensin II receptor, type 1a
1385527_at	0.99982	0.107	1.67112	-4.2557	1.39149	Usp7	ubiquitin specific peptidase 7 (herpes virus-associated)
1371421_at	0.99982	0.107	-1.67087	-4.2559	-0.878566	Oxct1	3-oxoacid CoA transferase 1
1387828_at	0.99982	0.107	-1.67081	-4.256	-1.12391	Agap2	ArfGAP with GTPase domain, ankyrin repeat and PH domain 2
1374565_at	0.99982	0.108	1.67073	-4.256	0.933985	Nek6	NIMA-related kinase 6
1389877_at	0.99982	0.108	1.66971	-4.2569	1.21059	Foxc1	forkhead box C1
1386908_at	0.99982	0.108	1.66935	-4.2572	0.923427	Glrx	glutaredoxin
1396141_at	0.99982	0.108	-1.66895	-4.2575	-1.36211
1379558_at	0.99982	0.108	1.66879	-4.2576	0.912587	Zfp874b	zinc finger protein 874b
1375084_at	0.99982	0.108	1.66836	-4.258	1.07033	Serinc2	serine incorporator 2
1387601_at	0.99982	0.108	1.66791	-4.2583	1.06419	Dcx	doublecortin
1388940_at	0.99982	0.108	1.66764	-4.2586	1.19503	Arhgap25	Rho GTPase activating protein 25
1387541_at	0.99982	0.108	1.66693	-4.2591	1.21165	Ncan	neurocan
1378707_at	0.99982	0.108	1.66657	-4.2594	1.23555
1383045_at	0.99982	0.108	-1.6662	-4.2597	-1.32424
1376657_at	0.99982	0.109	1.66538	-4.2604	0.959601	Cadm1	cell adhesion molecule 1
1373902_at	0.99982	0.109	-1.66538	-4.2604	-1.38553	Rimklb	ribosomal modification protein rimK-like family member B
1395472_at	0.99982	0.109	1.6652	-4.2605	1.08376	Lrrc17	leucine rich repeat containing 17
1375984_at	0.99982	0.109	-1.66517	-4.2606	-1.17442	Zfhx4	zinc finger homeobox 4
1369618_at	0.99982	0.109	1.66506	-4.2607	1.18635	Il13	interleukin 13
1370469_at	0.99982	0.109	1.66474	-4.2609	1.0636	Ptpn7	protein tyrosine phosphatase, non-receptor type 7
1395820_at	0.99982	0.109	1.66474	-4.2609	1.06703	Rnf150	ring finger protein 150
1390004_at	0.99982	0.109	-1.66414	-4.2614	-0.98922
1395613_at	0.99982	0.109	1.66403	-4.2615	1.08068	Pard3	par-3 family cell polarity regulator
1377567_at	0.99982	0.109	1.66392	-4.2616	1.08708	RGD1565283	similar to novel protein
1376507_a_at	0.99982	0.109	1.6637	-4.2618	1.2821	Lemd2	LEM domain containing 2
1390127_at	0.99982	0.109	1.66358	-4.2619	1.16897	Dixdc1	DIX domain containing 1
1389177_at	0.99982	0.109	1.66326	-4.2621	0.886247	Perp	PERP, TP53 apoptosis effector
1381118_at	0.99982	0.109	1.66317	-4.2622	1.2653	Arl14ep	ADP-ribosylation factor like GTPase 14 effector protein
1385746_at	0.99982	0.109	-1.66258	-4.2627	-1.0113	Samt3	spermatogenesis associated multipass transmembrane protein 3
1369242_at	0.99982	0.109	1.66243	-4.2628	1.02905	Pax6	paired box 6
1379551_at	0.99982	0.109	-1.66236	-4.2629	-1.33856	Dus4l	dihydrouridine synthase 4-like
1384596_at	0.99982	0.109	-1.66233	-4.2629	-1.08243
1385837_at	0.99982	0.109	-1.66197	-4.2632	-0.899505	Hoxd3	homeo box D3
1387972_at	0.99982	0.109	-1.66175	-4.2634	-1.05849	Cdhr5	cadherin-related family member 5
1370849_at	0.99982	0.109	-1.66158	-4.2635	-1.14909	Hapln2	hyaluronan and proteoglycan link protein 2
1395567_at	0.99982	0.109	1.66147	-4.2636	0.9814
1369195_at	0.99982	0.109	1.66131	-4.2637	1.10806	Fabp2	fatty acid binding protein 2
1397319_at	0.99982	0.109	1.66115	-4.2638	1.1276
1369476_at	0.99982	0.11	1.65986	-4.2649	1.20774	Efnb1	ephrin B1
1392649_at	0.99982	0.11	1.65936	-4.2653	0.958594
1383933_at	0.99982	0.11	1.65926	-4.2654	0.994208	Vwa8	von Willebrand factor A domain containing 8
1370466_at	0.99982	0.11	1.65902	-4.2656	1.19367	Lhx5	LIM homeobox 5
1395625_at	0.99982	0.11	1.65886	-4.2657	1.10259	LOC102554630	uncharacterized LOC102554630
1381599_at	0.99982	0.11	-1.65836	-4.2661	-1.21633
1375286_at	0.99982	0.11	-1.65814	-4.2663	-1.04132
1386254_at	0.99982	0.11	1.65777	-4.2666	1.16543	Flywch2	FLYWCH family member 2
1385122_at	0.99982	0.11	1.65759	-4.2667	1.02033	Dst	dystonin
1372752_at	0.99982	0.11	1.65695	-4.2673	0.911563	LOC100911766///Tspan4	tetraspanin-4-like///tetraspanin 4
1383768_at	0.99982	0.11	-1.65695	-4.2673	-1.23587	Elavl2	ELAV like neuron-specific RNA binding protein 2
1379872_at	0.99982	0.11	-1.65688	-4.2673	-1.4023	Fam19a2	family with sequence similarity 19 member A2, C-C motif chemokine like
1378514_at	0.99982	0.11	1.65666	-4.2675	1.03475
1390402_at	0.99982	0.11	-1.65595	-4.2681	-1.11873
1394051_at	0.99982	0.111	1.65525	-4.2686	1.07903	P2ry10	purinergic receptor P2Y10
1368812_at	0.99982	0.111	1.65505	-4.2688	1.14247	Lmnb1	lamin B1
1381873_at	0.99982	0.111	-1.65465	-4.2691	-1.30871
1376771_at	0.99982	0.111	1.6544	-4.2693	0.795673	Ppm1l	protein phosphatase, Mg2+/Mn2+ dependent, 1L
1369756_a_at	0.99982	0.111	1.65387	-4.2698	1.11132	Slc4a4	solute carrier family 4 member 4
1371889_at	0.99982	0.111	1.65385	-4.2698	0.904849	Slc22a17	solute carrier family 22, member 17
1382422_at	0.99982	0.111	1.65344	-4.2701	0.876427
1381770_at	0.99982	0.111	-1.65331	-4.2702	-1.51963
1398678_at	0.99982	0.111	1.6529	-4.2706	1.25566	Brwd3	bromodomain and WD repeat domain containing 3
1392189_at	0.99982	0.111	1.65264	-4.2708	1.18151	Rfx4	regulatory factor X4
1368493_at	0.99982	0.111	-1.65258	-4.2708	-1.09489	Lim2	lens intrinsic membrane protein 2
1386077_at	0.99982	0.111	-1.65246	-4.2709	-1.12702	Slc35a1	solute carrier family 35 member A1
1392320_s_at	0.99982	0.111	1.65216	-4.2712	1.36572	Glmn	glomulin, FKBP associated protein
1394812_at	0.99982	0.111	-1.65206	-4.2712	-1.03656	Als2cl	ALS2 C-terminal like
1395858_at	0.99982	0.111	1.65184	-4.2714	1.26573
1382541_at	0.99982	0.111	-1.65179	-4.2715	-0.89322	Alk	anaplastic lymphoma receptor tyrosine kinase
1377041_at	0.99982	0.111	1.65169	-4.2715	1.00974	Mfng	MFNG O-fucosylpeptide 3-beta-N-acetylglucosaminyltransferase
1379393_at	0.99982	0.111	-1.65128	-4.2719	-1.16381	Vil1	villin 1
1375333_at	0.99982	0.111	1.65108	-4.272	1.38586
1381297_at	0.99982	0.112	1.65085	-4.2722	0.918243	Arhgef5	Rho guanine nucleotide exchange factor 5
1381184_at	0.99982	0.112	1.65076	-4.2723	1.08091
1392648_at	0.99982	0.112	1.65051	-4.2725	0.90312	Mrc1	mannose receptor, C type 1
1373266_at	0.99982	0.112	1.65048	-4.2725	0.961566	Fam107a	family with sequence similarity 107, member A
1392650_at	0.99982	0.112	1.65033	-4.2726	0.863429	Csnk2a1	casein kinase 2 alpha 1
1393788_at	0.99982	0.112	1.64994	-4.2729	1.24572	Cst5	cystatin D
1369361_at	0.99982	0.112	-1.64955	-4.2733	-1.05293	Kl	Klotho
1378735_at	0.99982	0.112	-1.64932	-4.2735	-0.969028
1396497_at	0.99982	0.112	-1.64909	-4.2736	-1.22537
1370650_s_at	0.99982	0.112	1.64887	-4.2738	1.13393	Bdkrb2	bradykinin receptor B2
1377564_at	0.99982	0.112	-1.64869	-4.274	-1.43541
1395992_at	0.99982	0.112	1.64866	-4.274	1.17584	Iglon5	IgLON family member 5
1394840_at	0.99982	0.112	-1.64811	-4.2744	-1.29334	LOC102557265	uncharacterized LOC102557265
1384682_at	0.99982	0.112	-1.64771	-4.2748	-1.22731
1376382_at	0.99982	0.112	1.64771	-4.2748	1.42909	B3gnt2	UDP-GlcNAc:betaGal beta-1,3-N-acetylglucosaminyltransferase 2
1376506_at	0.99982	0.112	1.64698	-4.2753	0.97038	Prdm11	PR domain 11
1388226_at	0.99982	0.112	-1.64687	-4.2754	-0.899314	LOC100910294///LOC100910224///LOC100910162///LOC100909885///Olr1271	olfactory receptor 8D1-like///olfactory receptor 8D1-like///olfactory receptor 8D1-like///olfactory receptor 8D1-like///olfactory receptor 1271
1377898_at	0.99982	0.112	-1.64684	-4.2755	-1.05972	Slc39a5	solute carrier family 39 member 5
1391212_at	0.99982	0.112	1.64665	-4.2756	0.940011	Tceal1	transcription elongation factor A like 1
1393284_at	0.99982	0.112	1.6466	-4.2757	0.956576
1390832_at	0.99982	0.112	1.64656	-4.2757	0.850744	Tmcc3	transmembrane and coiled-coil domain family 3
1380804_at	0.99982	0.113	-1.64612	-4.276	-1.33548	Zfp185	zinc finger protein 185
1391657_at	0.99982	0.113	1.64595	-4.2762	1.02864	Aldh5a1	aldehyde dehydrogenase 5 family, member A1
1395795_at	0.99982	0.113	-1.64579	-4.2763	-1.13613
1389683_at	0.99982	0.113	1.64575	-4.2763	0.897076
1369489_at	0.99982	0.113	1.64526	-4.2767	1.11008	Aif1	allograft inflammatory factor 1
1378682_at	0.99982	0.113	1.64517	-4.2768	1.32966
1371015_at	0.99982	0.113	-1.64514	-4.2768	-0.967403	Mx1	myxovirus (influenza virus) resistance 1
1393728_at	0.99982	0.113	1.6451	-4.2769	0.856557
1390296_at	0.99982	0.113	1.64496	-4.277	1.26262
1390726_at	0.99982	0.113	1.64448	-4.2774	0.915895
1367908_at	0.99982	0.113	-1.64401	-4.2778	-0.838252	Gcsh	glycine cleavage system protein H
1396055_at	0.99982	0.113	1.64385	-4.2779	0.909652	Col6a3	collagen type VI alpha 3 chain
1380298_at	0.99982	0.113	-1.64382	-4.2779	-1.1791	LOC102555391	uncharacterized LOC102555391
1371120_s_at	0.99982	0.113	-1.64352	-4.2781	-1.27749	Bdkrb2	bradykinin receptor B2
1369727_at	0.99982	0.113	-1.64331	-4.2783	-1.14248	Apoa2	apolipoprotein A2
1379416_at	0.99982	0.113	-1.6429	-4.2787	-0.851929	LOC100362819	autism susceptibility candidate 2-like
1391041_at	0.99982	0.113	1.64264	-4.2789	1.27807	Vwa3b	von Willebrand factor A domain containing 3B
1372665_at	0.99982	0.113	1.64264	-4.2789	1.27765	Psat1	phosphoserine aminotransferase 1
1368462_at	0.99982	0.113	1.64204	-4.2793	1.05594	Itpka	inositol-trisphosphate 3-kinase A
1384924_at	0.99982	0.113	-1.64178	-4.2796	-1.00586	Prnd	prion protein 2 (dublet)
1378303_at	0.99982	0.114	1.64098	-4.2802	1.04613	Tnrc6b	trinucleotide repeat containing 6B
1375213_at	0.99982	0.114	1.64031	-4.2807	1.08236	Pck2	phosphoenolpyruvate carboxykinase 2 (mitochondrial)
1380770_at	0.99982	0.114	1.63979	-4.2812	0.898417
1379102_at	0.99982	0.114	1.63978	-4.2812	1.16304
1379911_at	0.99982	0.114	1.63971	-4.2812	0.87487	Dapk1	death associated protein kinase 1
1371411_at	0.99982	0.114	1.63961	-4.2813	0.905349	Plxnb2	plexin B2
1379844_at	0.99982	0.114	1.63951	-4.2814	0.893623
1381747_at	0.99982	0.114	1.63886	-4.2819	1.17485
1378039_at	0.99982	0.114	1.63798	-4.2826	1.10015
1394309_at	0.99982	0.114	1.63792	-4.2827	1.03951	Tekt5	tektin 5
1393768_at	0.99982	0.114	1.63777	-4.2828	1.14983	Lingo1	leucine rich repeat and Ig domain containing 1
1370813_at	0.99982	0.114	1.63774	-4.2828	0.903215	LOC100912430///Gstm5	glutathione S-transferase Mu 5-like///glutathione S-transferase, mu 5
1398825_at	0.99982	0.114	1.63759	-4.2829	0.91931	Rab11b	RAB11B, member RAS oncogene family
1396464_at	0.99982	0.114	1.63738	-4.2831	1.3394	Sh3gl2	SH3 domain-containing GRB2-like 2
1390318_at	0.99982	0.114	1.63719	-4.2833	1.36451
1367612_at	0.99982	0.114	1.63682	-4.2836	0.903193	Mgst1	microsomal glutathione S-transferase 1
1369662_at	0.99982	0.115	1.63656	-4.2838	1.39604	Scn2a	sodium voltage-gated channel alpha subunit 2
1391047_at	0.99982	0.115	1.63651	-4.2838	1.18656	LOC102553524	uncharacterized LOC102553524
1391161_at	0.99982	0.115	1.6363	-4.284	0.916775	Whsc1	Wolf-Hirschhorn syndrome candidate 1
1370259_a_at	0.99982	0.115	1.63615	-4.2841	1.00381	Pth1r	parathyroid hormone 1 receptor
1370568_at	0.99982	0.115	-1.63584	-4.2843	-1.19238	Adra2c	adrenoceptor alpha 2C
1382312_at	0.99982	0.115	1.63572	-4.2844	0.893956	Arid5b	AT-rich interaction domain 5B
1382764_at	0.99982	0.115	1.63524	-4.2848	0.829819
1368283_at	0.99982	0.115	1.63518	-4.2849	0.895956	Ehhadh	enoyl-CoA, hydratase/3-hydroxyacyl CoA dehydrogenase
1369320_at	0.99982	0.115	-1.63503	-4.285	-1.20229	Mia	melanoma inhibitory activity
1369861_at	0.99982	0.115	-1.63479	-4.2852	-1.33312	Gabra6	gamma-aminobutyric acid type A receptor alpha 6 subunit
1375410_at	0.99982	0.115	1.63477	-4.2852	1.02563
1393230_s_at	0.99982	0.115	1.63364	-4.2861	0.862057	Vwa8	von Willebrand factor A domain containing 8
1369750_at	0.99982	0.115	1.63346	-4.2863	1.02631	Tshb	thyroid stimulating hormone, beta
1381556_at	0.99982	0.115	-1.63328	-4.2864	-0.932866	Ddx60	DEXD/H-box helicase 60
1380669_at	0.99982	0.115	-1.63261	-4.2869	-1.07441
1389725_at	0.99982	0.115	-1.63245	-4.2871	-1.15624	Tm7sf2	transmembrane 7 superfamily member 2
1381442_x_at	0.99982	0.115	1.6324	-4.2871	0.971745	Zfand5	zinc finger AN1-type containing 5
1394592_at	0.99982	0.115	1.63239	-4.2871	1.24064
1383516_at	0.99982	0.116	1.6318	-4.2876	0.969363	Fgl2	fibrinogen-like 2
1384138_at	0.99982	0.116	-1.63171	-4.2877	-1.05922
1392894_at	0.99982	0.116	1.63149	-4.2878	0.986611	Fgl2	fibrinogen-like 2
1377798_at	0.99982	0.116	1.63132	-4.288	1.10057	Tchp	trichoplein, keratin filament binding
1390878_at	0.99982	0.116	1.6311	-4.2882	0.890133	Thbs3	thrombospondin 3
1391544_at	0.99982	0.116	-1.63	-4.289	-1.35567	Pnpla3	patatin-like phospholipase domain containing 3
1367587_at	0.99982	0.116	-1.62979	-4.2892	-1.23308	Prl3d4	prolactin family 3, subfamily d, member 4
1390621_at	0.99982	0.116	1.62951	-4.2894	1.04347
1379871_at	0.99982	0.116	-1.62935	-4.2896	-0.967534	Rfx7	regulatory factor X, 7
1378727_at	0.99982	0.116	-1.6289	-4.2899	-1.07561
1391388_at	0.99982	0.116	1.62871	-4.2901	0.967213
1387645_at	0.99982	0.116	-1.62863	-4.2901	-1.08481	Ucn	urocortin
1387043_at	0.99982	0.116	1.62844	-4.2903	1.16217	Lypd3	Ly6/Plaur domain containing 3
1386404_at	0.99982	0.116	1.62794	-4.2907	1.06307
1391850_at	0.99982	0.116	1.62782	-4.2908	1.04985
1382314_at	0.99982	0.116	-1.62772	-4.2909	-1.01314	Isg15	ISG15 ubiquitin-like modifier
1378083_at	0.99982	0.116	-1.62766	-4.2909	-0.9495
1398054_at	0.99982	0.117	-1.62712	-4.2914	-0.995371	RGD1306556	similar to hypothetical protein A530094D01
1396489_at	0.99982	0.117	1.62664	-4.2917	1.11012	LOC100910561	uncharacterized LOC100910561
1383492_at	0.99982	0.117	1.62627	-4.292	0.902027	Hoxd9	homeo box D9
1376816_at	0.99982	0.117	1.6254	-4.2927	1.45329
1397855_at	0.99982	0.117	1.62511	-4.293	0.937875	Gadl1	glutamate decarboxylase-like 1
1382667_at	0.99982	0.117	1.62461	-4.2934	0.917214	Mfsd10	major facilitator superfamily domain containing 10
1384770_at	0.99982	0.117	1.62454	-4.2934	1.32281
1384244_at	0.99982	0.117	1.6242	-4.2937	0.823148	Hsdl2	hydroxysteroid dehydrogenase like 2
1382937_at	0.99982	0.117	-1.62365	-4.2941	-1.26012	Spdef	SAM pointed domain containing ets transcription factor
1385093_at	0.99982	0.117	1.62352	-4.2942	0.859698	RGD1565033	similar to hypothetical protein LOC284018 isoform b
1370197_a_at	0.99982	0.117	1.6235	-4.2943	1.1062	Prkcz	protein kinase C, zeta
1382816_at	0.99982	0.117	-1.62335	-4.2944	-1.44237
1397150_at	0.99982	0.117	-1.62307	-4.2946	-1.35093
1396471_at	0.99982	0.117	-1.6227	-4.2949	-1.1801
1378835_at	0.99982	0.118	-1.62208	-4.2954	-0.964139
1380635_at	0.99982	0.118	-1.62148	-4.2959	-0.852467	Sfmbt2	Scm-like with four mbt domains 2
1374818_at	0.99982	0.118	1.62139	-4.2959	1.04301	Nxph3	neurexophilin 3
1370438_at	0.99982	0.118	-1.62087	-4.2964	-1.08682	Nos1ap	nitric oxide synthase 1 adaptor protein
1387074_at	0.99982	0.118	1.62037	-4.2968	0.949921	Rgs2	regulator of G-protein signaling 2
1384192_at	0.99982	0.118	1.6201	-4.297	1.06575	Chst1	carbohydrate sulfotransferase 1
1378751_at	0.99982	0.118	1.61999	-4.2971	0.966929	Mapk4	mitogen-activated protein kinase 4
1390932_at	0.99982	0.118	-1.61995	-4.2971	-0.943335	LOC100911950	uncharacterized LOC100911950
1384179_at	0.99982	0.118	1.61872	-4.2981	1.10855
1376961_at	0.99982	0.118	-1.61851	-4.2983	-1.20538	Lrfn2	leucine rich repeat and fibronectin type III domain containing 2
1391823_at	0.99982	0.118	1.6184	-4.2983	0.979228
1393049_at	0.99982	0.118	1.6182	-4.2985	1.10647	Myo1g	myosin IG
1386881_at	0.99982	0.118	1.61817	-4.2985	0.864374	Igfbp3	insulin-like growth factor binding protein 3
1370683_at	0.99982	0.119	1.61772	-4.2989	0.955127	Kcnk15	potassium two pore domain channel subfamily K member 15
1388221_at	0.99982	0.119	1.61694	-4.2995	1.17151	Slc24a3	solute carrier family 24 member 3
1384592_at	0.99982	0.119	1.6169	-4.2995	1.3211
1378698_at	0.99982	0.119	1.61628	-4.3	1.17658
1385923_at	0.99982	0.119	-1.61602	-4.3002	-0.979233	Id4	inhibitor of DNA binding 4, HLH protein
1398200_at	0.99982	0.119	-1.61598	-4.3003	-1.08491
1396604_at	0.99982	0.119	1.61538	-4.3008	1.40205	Clasp2	cytoplasmic linker associated protein 2
1379614_at	0.99982	0.119	1.6152	-4.3009	1.15683
1397453_at	0.99982	0.119	1.61426	-4.3016	0.905749
1391459_at	0.99982	0.119	1.61409	-4.3018	0.892308	Nudt11	nudix hydrolase 11
1376926_at	0.99982	0.119	1.61386	-4.302	1.15272
1395563_at	0.99982	0.119	1.61383	-4.302	1.13194
1397740_at	0.99982	0.119	1.61359	-4.3022	0.903169	Sfxn1	sideroflexin 1
1391130_at	0.99982	0.119	1.61355	-4.3022	1.18623	Zfp978	zinc finger protein 978
1378421_at	0.99982	0.12	1.61327	-4.3024	0.99562	LOC100910996	uncharacterized LOC100910996
1384628_at	0.99982	0.12	1.61307	-4.3026	1.03414	Iyd	iodotyrosine deiodinase
1391720_at	0.99982	0.12	1.61273	-4.3029	1.0356	Adam8	ADAM metallopeptidase domain 8
1376561_at	0.99982	0.12	-1.6127	-4.3029	-1.20562	Fbxo16	F-box protein 16
1383392_at	0.99982	0.12	1.61264	-4.3029	0.898284	Cfb///C2	complement factor B///complement component 2
1379046_at	0.99982	0.12	1.61261	-4.303	1.31641	Mlec	malectin
1393379_a_at	0.99982	0.12	-1.61249	-4.3031	-1.40974	Blk	BLK proto-oncogene, Src family tyrosine kinase
1388756_at	0.99982	0.12	1.61244	-4.3031	0.842784	Ppcs	phosphopantothenoylcysteine synthetase
1391922_at	0.99982	0.12	1.61208	-4.3034	1.12247	Helt	helt bHLH transcription factor
1384297_at	0.99982	0.12	1.61198	-4.3035	1.10445
1369527_at	0.99982	0.12	1.6116	-4.3038	0.970036	Cx3cr1	C-X3-C motif chemokine receptor 1
1368789_at	0.99982	0.12	1.61139	-4.3039	1.31981	Acpp	acid phosphatase, prostate
1397079_at	0.99982	0.12	-1.61124	-4.3041	-0.936686
1395395_at	0.99982	0.12	1.61112	-4.3041	0.906286
1376077_at	0.99982	0.12	-1.61102	-4.3042	-1.15237	Mxd1	max dimerization protein 1
1369134_x_at	0.99982	0.12	-1.61082	-4.3044	-0.916914	Kcnc3	potassium voltage-gated channel subfamily C member 3
1385099_at	0.99982	0.12	1.6107	-4.3045	1.38516	Scel	sciellin
1387575_at	0.99982	0.12	-1.61055	-4.3046	-0.981087	Rbbp9	RB binding protein 9, serine hydrolase
1393540_at	0.99982	0.12	-1.61027	-4.3048	-0.836326
1382576_at	0.99982	0.12	1.60994	-4.3051	0.838061	Tctn2///Atp6v0a2	tectonic family member 2///ATPase H+ transporting V0 subunit a2
1374006_at	0.99982	0.12	-1.60988	-4.3051	-0.85623	Kyat3	kynurenine aminotransferase 3
1377289_at	0.99982	0.12	1.60987	-4.3051	1.06477	Skor1	SKI family transcriptional corepressor 1
1385493_at	0.99982	0.12	1.60966	-4.3053	1.13184	Thoc2	THO complex 2
1387511_at	0.99982	0.12	-1.60955	-4.3054	-1.15692	Cyp2a1	cytochrome P450, family 2, subfamily a, polypeptide 1
1394703_at	0.99982	0.12	-1.60898	-4.3059	-1.19005
1397080_at	0.99982	0.121	-1.60864	-4.3061	-1.09914
1380167_at	0.99982	0.121	-1.60857	-4.3062	-0.990974
1384218_at	0.99982	0.121	1.60842	-4.3063	1.12805	LOC362795	immunoglobulin G heavy chain
1375542_at	0.99982	0.121	1.60755	-4.307	0.910842	Rdx	radixin
1380732_at	0.99982	0.121	1.60746	-4.3071	1.14158	Sdk1	sidekick cell adhesion molecule 1
1374970_at	0.99982	0.121	1.60714	-4.3073	0.95391	Wnt5b	wingless-type MMTV integration site family, member 5B
1391597_at	0.99982	0.121	-1.60691	-4.3075	-0.926744	Gpr75	G protein-coupled receptor 75
1397695_at	0.99982	0.121	1.60688	-4.3075	1.17352
1393596_at	0.99982	0.121	1.60671	-4.3077	0.963563	Atrx	ATRX, chromatin remodeler
1388260_a_at	0.99982	0.121	-1.60662	-4.3077	-1.12809	Lepr	leptin receptor
1387961_at	0.99982	0.121	-1.60611	-4.3081	-1.02034	Opcml	opioid binding protein/cell adhesion molecule-like
1398128_at	0.99982	0.121	-1.60603	-4.3082	-1.17268
1387435_at	0.99982	0.121	-1.60589	-4.3083	-1.42629	St8sia3	ST8 alpha-N-acetyl-neuraminide alpha-2,8-sialyltransferase 3
1390694_at	0.99982	0.121	-1.60554	-4.3086	-1.06247
1388593_at	0.99982	0.121	1.60485	-4.3091	0.876503
1375317_at	0.99982	0.121	1.60481	-4.3092	0.840353	Ddc	dopa decarboxylase
1397000_at	0.99982	0.121	-1.60477	-4.3092	-0.964801
1396793_at	0.99982	0.121	1.60448	-4.3094	0.894248	Ppfia2	PTPRF interacting protein alpha 2
1375707_at	0.99982	0.121	1.60445	-4.3095	1.02596
1398193_at	0.99982	0.122	1.60393	-4.3099	1.00414
1389807_at	0.99982	0.122	1.60351	-4.3102	1.20162	RGD1308065	hypothetical LOC287935
1397021_at	0.99982	0.122	1.60255	-4.311	0.960321
1389842_at	0.99982	0.122	1.60219	-4.3113	0.997072	RGD1564664	similar to LOC387763 protein
1397105_at	0.99982	0.122	1.6019	-4.3115	0.962932	Sin3a	SIN3 transcription regulator family member A
1388264_at	0.99982	0.122	1.60164	-4.3117	1.00167
1376548_at	0.99982	0.122	1.60133	-4.3119	0.971052
1382780_at	0.99982	0.122	1.60124	-4.312	1.11873
1376917_at	0.99982	0.122	1.60121	-4.312	0.858487	Zfp292	zinc finger protein 292
1368260_at	0.99982	0.122	-1.60108	-4.3121	-1.09431	Aurkb	aurora kinase B
1384923_at	0.99982	0.122	-1.60074	-4.3124	-0.823549	RGD1307461	similar to RIKEN cDNA 6430571L13 gene; similar to g20 protein
1396426_at	0.99982	0.122	1.60053	-4.3126	1.23636
1395676_at	0.99982	0.122	-1.60044	-4.3126	-1.30311
1384503_at	0.99982	0.122	-1.59973	-4.3132	-0.901362	Klk8	kallikrein related-peptidase 8
1394412_at	0.99982	0.123	-1.59962	-4.3133	-1.59968	Ano3	anoctamin 3
1384919_at	0.99982	0.123	1.59944	-4.3134	0.965527
1394747_at	0.99982	0.123	1.5993	-4.3135	1.02249	LOC102552909	uncharacterized LOC102552909
1384317_at	0.99982	0.123	1.59914	-4.3137	1.13778
1387253_at	0.99982	0.123	-1.59857	-4.3141	-1.01133	Guca2b	guanylate cyclase activator 2B
1395221_at	0.99982	0.123	1.59848	-4.3142	1.03588	Snx13	sorting nexin 13
1369509_a_at	0.99982	0.123	-1.59815	-4.3145	-1.09405	A1bg	alpha-1-B glycoprotein
1397134_at	0.99982	0.123	-1.59766	-4.3148	-1.11375	LOC102549521	uncharacterized LOC102549521
1369498_at	0.99982	0.123	-1.59744	-4.315	-1.12317	Mc5r	melanocortin 5 receptor
1397056_at	0.99982	0.123	1.59717	-4.3152	1.12377
1386381_at	0.99982	0.123	1.59712	-4.3153	1.27507
1393688_at	0.99982	0.123	1.5971	-4.3153	1.13345	LOC685048///RGD1559588	similar to paired immunoglobin-like type 2 receptor beta///similar to cell surface receptor FDFACT
1386977_at	0.99982	0.123	1.59622	-4.316	1.16305	Car3	carbonic anhydrase 3
1395841_at	0.99982	0.123	1.59607	-4.3161	1.26417
1394125_at	0.99982	0.123	1.596	-4.3162	1.06198
1370509_at	0.99982	0.123	-1.59558	-4.3165	-0.815854	Pdp2	pyruvate dehyrogenase phosphatase catalytic subunit 2
1392233_at	0.99982	0.123	1.59543	-4.3166	1.07199	Cr2	complement component 3d receptor 2
1379920_at	0.99982	0.123	-1.5954	-4.3166	-1.12717
1380580_at	0.99982	0.124	1.59498	-4.317	1.19642
1382613_at	0.99982	0.124	1.59492	-4.317	0.962767	Shc4	SHC adaptor protein 4
1388237_s_at	0.99982	0.124	-1.59486	-4.3171	-0.981304	Atp2b3	ATPase plasma membrane Ca2+ transporting 3
1382523_at	0.99982	0.124	1.59441	-4.3174	1.32774	Dpm1	dolichyl-phosphate mannosyltransferase polypeptide 1, catalytic subunit
1390001_at	0.99982	0.124	1.59412	-4.3176	1.20801	Rhobtb2	Rho-related BTB domain containing 2
1371689_at	0.99982	0.124	1.59297	-4.3186	0.893546
1369072_at	0.99982	0.124	1.59293	-4.3186	1.0696	Adh7	alcohol dehydrogenase 7 (class IV), mu or sigma polypeptide
1374921_at	0.99982	0.124	1.59224	-4.3191	0.971472	Rtel1	regulator of telomere elongation helicase 1
1395086_at	0.99982	0.124	1.59205	-4.3193	1.0241	Patl1	PAT1 homolog 1, processing body mRNA decay factor
1380809_at	0.99982	0.124	-1.59196	-4.3194	-1.34928
1376615_at	0.99982	0.124	1.5918	-4.3195	1.20929	Tead3	TEA domain transcription factor 3
1383266_at	0.99982	0.124	1.59153	-4.3197	1.05996	Sfrp1	secreted frizzled-related protein 1
1383131_at	0.99982	0.124	1.5915	-4.3197	1.14245	Itgb2	integrin subunit beta 2
1375986_at	0.99982	0.125	1.59052	-4.3205	0.925934	LOC100911717	uncharacterized LOC100911717
1377063_at	0.99982	0.125	1.59016	-4.3208	1.07917
1376511_at	0.99982	0.125	-1.59004	-4.3209	-1.11538	Nsun5	NOP2/Sun RNA methyltransferase family member 5
1373804_at	0.99982	0.125	1.58978	-4.3211	0.889168	Foxp1	forkhead box P1
1375252_at	0.99982	0.125	-1.58963	-4.3212	-0.856609	Smg5	SMG5 nonsense mediated mRNA decay factor
1369274_a_at	0.99982	0.125	1.58962	-4.3212	1.20932	Cdkl3	cyclin-dependent kinase-like 3
1386364_at	0.99982	0.125	-1.58957	-4.3212	-0.938212	Nup37	nucleoporin 37
1394952_at	0.99982	0.125	-1.58927	-4.3215	-1.00096	Hapln2	hyaluronan and proteoglycan link protein 2
1390329_at	0.99982	0.125	1.589	-4.3217	1.06428	Mfap3	microfibrillar-associated protein 3
1372452_at	0.99982	0.125	1.58891	-4.3218	0.841744
1380119_at	0.99982	0.125	-1.58888	-4.3218	-1.2053
1397680_at	0.99982	0.125	1.58867	-4.322	1.28976
1367845_at	0.99982	0.125	1.58851	-4.3221	1.06516	Nefm	neurofilament, medium polypeptide
1367985_at	0.99982	0.125	1.58842	-4.3222	0.952458	Alas2	5'-aminolevulinate synthase 2
1377568_at	0.99982	0.125	1.58824	-4.3223	1.02023	Zfpm2	zinc finger protein, multitype 2
1368543_at	0.99982	0.125	-1.58776	-4.3227	-1.11002	Nox4	NADPH oxidase 4
1380661_at	0.99982	0.125	1.58732	-4.323	1.41812	Pld3	phospholipase D family, member 3
1369758_at	0.99982	0.125	1.5873	-4.323	1.16938	Gpam	glycerol-3-phosphate acyltransferase, mitochondrial
1386295_at	0.99982	0.125	-1.58693	-4.3233	-0.970551
1370491_a_at	0.99982	0.125	1.58676	-4.3235	1.15483	Hdc	histidine decarboxylase
1392281_at	0.99982	0.125	1.58643	-4.3237	1.02967
1381763_at	0.99982	0.126	1.58596	-4.3241	1.03674
1390549_at	0.99982	0.126	1.58593	-4.3241	0.957815	Adipor2	adiponectin receptor 2
1382258_at	0.99982	0.126	1.58578	-4.3242	0.895208
1390240_at	0.99982	0.126	-1.5857	-4.3243	-0.973741
1367601_at	0.99982	0.126	1.58557	-4.3244	0.831983	Cited2	Cbp/p300-interacting transactivator, with Glu/Asp-rich carboxy-terminal domain, 2
1382594_at	0.99982	0.126	-1.58542	-4.3245	-1.11004	Man2a1	mannosidase, alpha, class 2A, member 1
1390666_at	0.99982	0.126	1.58499	-4.3248	1.19805	Tex19.2	testis expressed gene 19.2
1398414_at	0.99982	0.126	-1.58474	-4.325	-0.876322	Zfpm1	zinc finger protein, multitype 1
1370328_at	0.99982	0.126	1.58449	-4.3252	0.845466	Dkk3	dickkopf WNT signaling pathway inhibitor 3
1381345_at	0.99982	0.126	1.58446	-4.3253	1.05473
1395950_at	0.99982	0.126	1.58437	-4.3253	1.28656
1393302_at	0.99982	0.126	1.58429	-4.3254	0.982024
1379018_at	0.99982	0.126	-1.58408	-4.3256	-1.0336
1387457_at	0.99982	0.126	1.58373	-4.3258	1.04922	Dusp12	dual specificity phosphatase 12
1368349_at	0.99982	0.126	1.58371	-4.3259	1.32819	Fgfbp1	fibroblast growth factor binding protein 1
1398581_at	0.99982	0.126	1.58309	-4.3263	1.19777
1380317_at	0.99982	0.126	1.58285	-4.3265	1.13216	Cdh10	cadherin 10
1384595_at	0.99982	0.126	1.58273	-4.3266	1.02133
1398083_at	0.99982	0.126	1.5826	-4.3267	0.937628
1382558_at	0.99982	0.126	1.58228	-4.327	0.814463	Tcf7l1	transcription factor 7 like 1
1379698_at	0.99982	0.126	1.58227	-4.327	0.989103	Nfam1	NFAT activating protein with ITAM motif 1
1383780_at	0.99982	0.126	-1.58212	-4.3271	-1.31279	Hectd1	HECT domain E3 ubiquitin protein ligase 1
1381391_at	0.99982	0.126	1.58208	-4.3271	0.875183	MGC95210	hypothetical LOC287798
1376911_at	0.99982	0.126	1.58204	-4.3272	0.831767
1395080_at	0.99982	0.127	1.58167	-4.3275	1.13881
1386885_at	0.99982	0.127	1.58156	-4.3276	0.777348	Ech1	enoyl-CoA hydratase 1
1374963_s_at	0.99982	0.127	1.58116	-4.3279	1.15188	LOC102556459	zinc finger protein 99-like
1371849_at	0.99982	0.127	1.58055	-4.3283	0.877078	Nt5dc2	5'-nucleotidase domain containing 2
1367809_at	0.99982	0.127	1.58	-4.3288	1.12915	Prl4a1	prolactin family 4, subfamily a, member 1
1379691_at	0.99982	0.127	-1.57975	-4.329	-0.997216	Prpf38b	pre-mRNA processing factor 38B
1373641_at	0.99982	0.127	1.57922	-4.3294	1.09655
1377520_at	0.99982	0.127	-1.57899	-4.3296	-1.15464
1371252_at	0.99982	0.127	-1.57879	-4.3297	-1.16117	Socs1	suppressor of cytokine signaling 1
1377626_at	0.99982	0.127	1.57835	-4.3301	1.24853	LOC100911030	uncharacterized LOC100911030
1385003_at	0.99982	0.127	-1.57765	-4.3306	-0.901234
1371168_at	0.99982	0.128	1.57748	-4.3308	1.05273	Mpp2	membrane palmitoylated protein 2
1383717_at	0.99982	0.128	1.57729	-4.3309	1.1	Plekhh2	pleckstrin homology, MyTH4 and FERM domain containing H2
1385865_at	0.99982	0.128	1.57717	-4.331	0.956984	Poc1a	POC1 centriolar protein A
1385355_at	0.99982	0.128	-1.57689	-4.3312	-1.02325
1368713_at	0.99982	0.128	1.57681	-4.3313	1.23477	Mmp10	matrix metallopeptidase 10
1393522_at	0.99982	0.128	-1.5768	-4.3313	-0.96576
1397220_at	0.99982	0.128	1.57641	-4.3316	0.810111
1386334_at	0.99982	0.128	1.57622	-4.3317	1.45048	Ubfd1	ubiquitin family domain containing 1
1378671_at	0.99982	0.128	-1.57618	-4.3318	-0.976608
1379195_s_at	0.99982	0.128	1.57556	-4.3323	0.918153	Lig1	DNA ligase 1
1377437_at	0.99982	0.128	1.57515	-4.3326	0.822074	Veph1	ventricular zone expressed PH domain-containing 1
1387513_at	0.99982	0.128	1.57481	-4.3329	1.01698	Cyth3	cytohesin 3
1371210_s_at	0.99982	0.128	1.57435	-4.3332	0.929938	RT1-CE5///RT1-EC2	RT1 class I, locus CE5///RT1 class Ib, locus EC2
1388959_at	0.99982	0.128	1.57432	-4.3332	1.08881
1387288_at	0.99982	0.128	-1.57383	-4.3336	-1.31478	Neurod1	neuronal differentiation 1
1378180_at	0.99982	0.128	1.57344	-4.3339	1.04334	Dctd	dCMP deaminase
1398121_at	0.99982	0.128	1.5733	-4.334	1.16349
1377085_at	0.99982	0.128	-1.57326	-4.3341	-0.817217	Car7	carbonic anhydrase 7
1381126_at	0.99982	0.129	1.5732	-4.3341	0.921049	Srgap2	SLIT-ROBO Rho GTPase activating protein 2
1393682_at	0.99982	0.129	1.57277	-4.3345	1.00124	Gpr34	G protein-coupled receptor 34
1389831_at	0.99982	0.129	-1.57205	-4.335	-1.01546
1392433_at	0.99982	0.129	1.57203	-4.335	0.881473
1369486_at	0.99982	0.129	1.57184	-4.3352	1.00524	Asz1	ankyrin repeat, SAM and basic leucine zipper domain containing 1
1385348_at	0.99982	0.129	-1.57184	-4.3352	-1.37515	LOC290876	similar to RIKEN cDNA 1700029H14
1392609_at	0.99982	0.129	-1.57157	-4.3354	-1.00719	LOC102556412	uncharacterized LOC102556412
1392366_at	0.99982	0.129	-1.57141	-4.3355	-0.953429
1368836_a_at	0.99982	0.129	-1.5711	-4.3358	-0.95396	Acan	aggrecan
1394114_at	0.99982	0.129	1.571	-4.3358	0.874685
1398246_s_at	0.99982	0.129	1.57096	-4.3359	1.02483	LOC100911825///LOC498276///Fcgr2a	low affinity immunoglobulin gamma Fc region receptor III-like///Fc gamma receptor II beta///Fc fragment of IgG, low affinity IIa, receptor
1398632_at	0.99982	0.129	1.57089	-4.3359	1.31367
1369915_at	0.99982	0.129	-1.57068	-4.3361	-0.875007	Nifk	nucleolar protein interacting with the FHA domain of MKI67
1377601_at	0.99982	0.129	1.57062	-4.3361	0.879774	Fam207a	family with sequence similarity 207, member A
1378058_at	0.99982	0.129	1.57056	-4.3362	0.992219
1383515_at	0.99982	0.129	1.57049	-4.3362	0.812962	Ube2k	ubiquitin-conjugating enzyme E2K
1388650_at	0.99982	0.129	-1.56986	-4.3367	-1.02302	Top2a	topoisomerase (DNA) II alpha
1368485_at	0.99982	0.129	1.56965	-4.3369	1.33069	Avil	advillin
1370270_at	0.99982	0.129	-1.56938	-4.3371	-1.05324	Tcam1	testicular cell adhesion molecule 1
1385131_at	0.99982	0.13	1.56889	-4.3375	1.10057
1384433_at	0.99982	0.13	1.56881	-4.3375	1.01599
1393447_at	0.99982	0.13	1.56826	-4.338	0.893827	Kif7	kinesin family member 7
1389632_at	0.99982	0.13	1.56803	-4.3382	0.856681	Rhobtb1	Rho-related BTB domain containing 1
1380789_at	0.99982	0.13	-1.56761	-4.3385	-1.05912	LOC690826///Pcdhb17	similar to protocadherin beta 16///protocadherin beta 17
1379894_at	0.99982	0.13	1.56707	-4.3389	1.05282	RGD1310110	similar to 3632451O06Rik protein
1396353_at	0.99982	0.13	1.56689	-4.339	0.952189	Ppp2r3b	protein phosphatase 2, regulatory subunit B'', beta
1378054_at	0.99982	0.13	1.56684	-4.3391	1.1054	Fxr1	FMR1 autosomal homolog 1
1395475_at	0.99982	0.13	1.56616	-4.3396	1.21842
1377615_at	0.99982	0.13	1.56615	-4.3396	1.07788	Tmem130	transmembrane protein 130
1368080_at	0.99982	0.13	1.56608	-4.3397	0.847067	LOC683573///Rgcc	similar to response gene to complement 32///regulator of cell cycle
1378696_at	0.99982	0.13	1.56584	-4.3399	1.18502
1388066_a_at	0.99982	0.13	1.56567	-4.34	1.29354	Grk6	G protein-coupled receptor kinase 6
1380799_at	0.99982	0.13	1.56545	-4.3402	1.2707	Grem2	gremlin 2, DAN family BMP antagonist
1371852_at	0.99982	0.13	1.56531	-4.3403	0.929702
1377868_at	0.99982	0.13	1.56501	-4.3405	0.855159	Gprasp2	G protein-coupled receptor associated sorting protein 2
1387934_at	0.99982	0.13	1.56492	-4.3406	0.882802	LOC100910284///Bcan	brevican core protein-like///brevican
1378995_at	0.99982	0.131	1.5644	-4.341	0.995769	Fam214a	family with sequence similarity 214, member A
1377588_at	0.99982	0.131	1.56439	-4.341	1.33124
1382163_at	0.99982	0.131	1.56439	-4.341	1.26053	Gata3	GATA binding protein 3
1380750_at	0.99982	0.131	1.56433	-4.341	0.944354
1388809_at	0.99982	0.131	1.56432	-4.341	0.843723	Smpdl3a	sphingomyelin phosphodiesterase, acid-like 3A
1385019_at	0.99982	0.131	1.56399	-4.3413	0.958693	Bank1	B-cell scaffold protein with ankyrin repeats 1
1369488_at	0.99982	0.131	-1.56308	-4.342	-0.981916	Fut4	fucosyltransferase 4
1380704_a_at	0.99982	0.131	1.56292	-4.3421	1.00354
1369110_x_at	0.99982	0.131	1.56291	-4.3421	0.916482	RT1-EC2	RT1 class Ib, locus EC2
1384414_at	0.99982	0.131	1.56277	-4.3423	1.13799
1391315_at	0.99982	0.131	1.56244	-4.3425	0.986727	Fnip2	folliculin interacting protein 2
1369779_at	0.99982	0.131	1.5622	-4.3427	1.03047	Myo1d	myosin ID
1369976_at	0.99982	0.131	1.56217	-4.3427	0.793986	LOC100361920///Dynll1	dynein light chain 1-like///dynein light chain LC8-type 1
1394836_at	0.99982	0.131	-1.56216	-4.3427	-1.20337
1395569_at	0.99982	0.131	1.56212	-4.3428	1.10248
1384481_at	0.99982	0.131	1.56159	-4.3432	1.08992
1380059_at	0.99982	0.131	-1.56121	-4.3435	-1.28207
1385799_at	0.99982	0.131	1.56082	-4.3438	1.31903	Nxph1	neurexophilin 1
1398322_at	0.99982	0.131	-1.56067	-4.3439	-0.767841	Igf2	insulin-like growth factor 2
1387122_at	0.99982	0.131	1.56045	-4.3441	0.802657	Plagl1	PLAG1 like zinc finger 1
1387321_at	0.99982	0.132	1.55961	-4.3447	1.16354	Atp1b4	ATPase Na+/K+ transporting family member beta 4
1387123_at	0.99982	0.132	-1.5593	-4.345	-1.19888	Cyp17a1	cytochrome P450, family 17, subfamily a, polypeptide 1
1389882_at	0.99982	0.132	1.55906	-4.3451	0.926962	Ier5	immediate early response 5
1380853_at	0.99982	0.132	-1.55906	-4.3452	-1.42903
1396074_at	0.99982	0.132	-1.559	-4.3452	-1.20681
1371412_a_at	0.99982	0.132	-1.55882	-4.3453	-0.893717	Nrep	neuronal regeneration related protein
1392206_at	0.99982	0.132	-1.55849	-4.3456	-1.06375	Slc35f4	solute carrier family 35, member F4
1388579_at	0.99982	0.132	1.55778	-4.3461	0.790596	Slc25a42	solute carrier family 25, member 42
1382651_at	0.99982	0.132	1.55777	-4.3462	0.818951
1373928_at	0.99982	0.132	1.5575	-4.3464	1.01769	Il17re	interleukin 17 receptor E
1377241_at	0.99982	0.132	1.55719	-4.3466	0.930979	Zfp503	zinc finger protein 503
1380940_at	0.99982	0.132	1.55711	-4.3467	0.830793
1397189_at	0.99982	0.132	1.55692	-4.3468	1.04346	Prkcb	protein kinase C, beta
1368266_at	0.99982	0.132	1.55676	-4.3469	1.04309	Arg1	arginase 1
1397254_at	0.99982	0.132	-1.55675	-4.3469	-0.912165	Hsdl1	hydroxysteroid dehydrogenase like 1
1391065_at	0.99982	0.132	-1.55665	-4.347	-1.02894
1380741_at	0.99982	0.132	1.55662	-4.3471	0.804031
1394552_at	0.99982	0.132	-1.55654	-4.3471	-1.06283
1388887_at	0.99982	0.132	1.55639	-4.3472	0.828494	Ggta1	glycoprotein, alpha-galactosyltransferase 1
1370740_at	0.99982	0.133	1.55599	-4.3475	1.3083	Klra5	killer cell lectin-like receptor, subfamily A, member 5
1379553_s_at	0.99982	0.133	1.55569	-4.3478	0.859894	Nova2	NOVA alternative splicing regulator 2
1397540_at	0.99982	0.133	1.55555	-4.3479	0.901674
1392094_at	0.99982	0.133	1.55525	-4.3481	1.23005
1397089_at	0.99982	0.133	1.55523	-4.3481	0.801671
1395378_at	0.99982	0.133	1.55468	-4.3486	0.982166	Srf	serum response factor
1393134_at	0.99982	0.133	1.55462	-4.3486	0.958274	Sephs1	selenophosphate synthetase 1
1394709_at	0.99982	0.133	1.55433	-4.3488	1.12517
1386529_at	0.99982	0.133	1.55396	-4.3491	0.919074
1370119_at	0.99982	0.133	1.55388	-4.3492	1.14409	Lst1	leukocyte specific transcript 1
1394132_at	0.99982	0.133	1.55354	-4.3494	0.833059
1393796_at	0.99982	0.133	-1.5533	-4.3496	-0.874407	Cep152	centrosomal protein 152
1396205_at	0.99982	0.133	-1.55325	-4.3497	-1.02652
1398086_at	0.99982	0.133	-1.55266	-4.3501	-1.19731
1398307_at	0.99982	0.133	1.55226	-4.3504	1.28948	Cyp3a18	cytochrome P450, family 3, subfamily a, polypeptide 18
1383975_at	0.99982	0.134	1.55168	-4.3509	0.796574
1368271_a_at	0.99982	0.134	1.55152	-4.351	0.795156	Fabp4	fatty acid binding protein 4
1370533_at	0.99982	0.134	1.55141	-4.3511	0.994011	Dlgap3	DLG associated protein 3
1382027_at	0.99982	0.134	1.55122	-4.3512	0.791574
1367638_at	0.99982	0.134	1.55093	-4.3515	0.79442	Mlycd	malonyl-CoA decarboxylase
1384055_at	0.99982	0.134	1.55074	-4.3516	1.18159	Zbtb40	zinc finger and BTB domain containing 40
1397612_at	0.99982	0.134	-1.5502	-4.352	-1.44361
1374496_at	0.99982	0.134	1.55006	-4.3521	0.825208	Tril	TLR4 interactor with leucine-rich repeats
1382235_at	0.99982	0.134	1.54993	-4.3522	0.885125	Nadk2	NAD kinase 2, mitochondrial
1377440_at	0.99982	0.134	-1.54952	-4.3526	-0.909453
1369540_at	0.99982	0.134	1.54931	-4.3527	1.1997	Necab1	N-terminal EF-hand calcium binding protein 1
1396452_at	0.99982	0.134	-1.54905	-4.3529	-1.26367	Alkbh4	alkB homolog 4, lysine demethylase
1383828_at	0.99982	0.134	1.54877	-4.3531	1.15225	LOC102553632	uncharacterized LOC102553632
1381846_s_at	0.99982	0.134	-1.54847	-4.3534	-1.07862
[truncated: 29,100 more rows]
