# Supplementary material for: Inhibition of the long non‐coding RNA ZFAS1 attenuates ferroptosis by sponging miR‐150‐5p and activates CCND2 against diabetic cardiomyopathy
Source: J Cell Mol Med. 2021 Oct 5;25(21):9995–10007. doi: 10.1111/jcmm.16890 (PMC8572773; doi:10.1111/jcmm.16890)
Supplement: Supplementary file 3 — Supplementary Material [file JCMM-25-9995-s005.xlsx]

## Sheet: Sheet1
ID	adj.P.Val	P.Value	F	Gene.symbol	Gene.title	logFC
8115397	0.000105	4.34e-09	44.845	FAXDC2	fatty acid hydroxylase domain containing 2	1.65171
7960794	0.000105	6.52e-09	43.0461	CD163	CD163 molecule	1.63393
7912515	0.000107	9.92e-09	41.2392	NPPA	natriuretic peptide A	1.61531
8022728	0.000201	2.73e-08	37.1335	DSC1	desmocollin 1	1.56977
8038899	0.000201	3.4e-08	36.2845	FPR1	formyl peptide receptor 1	1.55972
7930413	0.000201	4.24e-08	35.4418	DUSP5	dual specificity phosphatase 5	1.54952
7973110	0.000201	4.68e-08	35.0715	RNASE2	ribonuclease A family member 2	1.54495
8177130	0.000201	4.98e-08	34.8349	SLC9B1	solute carrier family 9 member B1	1.54201
8116418	0.000265	7.38e-08	33.3965	GFPT2	glutamine-fructose-6-phosphate transaminase 2	1.5237
8086330	0.000387	1.2e-07	31.677	CSRNP1	cysteine and serine rich nuclear protein 1	1.50074
8131179	0.000487	1.66e-07	30.5601	TTYH3	tweety family member 3	1.48515
8019392	0.000491	1.96e-07	29.9947	FASN	fatty acid synthase	1.47704
8045291	0.000491	2.11e-07	29.7533	TUBA3D///TUBA3E///TUBA3C	tubulin alpha 3d///tubulin alpha 3e///tubulin alpha 3c	1.47354
7987135	0.000491	2.13e-07	29.7251			1.47312
8061272	0.000699	3.25e-07	28.344	CFAP61	cilia and flagella associated protein 61	1.45246
8136388	0.001007	4.98e-07	26.9881	TMEM140	transmembrane protein 140	1.43117
8019263	0.001396	7.34e-07	25.8002	ARHGDIA	Rho GDP dissociation inhibitor alpha	1.41162
7929653	0.001452	8.36e-07	25.4112	ANKRD2	ankyrin repeat domain 2	1.40503
8095005	0.001452	8.54e-07	25.3483			1.40395
8169378	0.001497	9.3e-07	25.0931	RGAG1	retrotransposon gag domain containing 1	1.39956
8020220	0.001497	1.01e-06	24.8412	TUBB6	tubulin beta 6 class V	1.39517
8161444	0.001497	1.02e-06	24.824			1.39487
8114977	0.001641	1.19e-06	24.3707	HTR4	5-hydroxytryptamine receptor 4	1.38687
7968351	0.001641	1.23e-06	24.286	MEDAG	mesenteric estrogen dependent adipogenesis	1.38536
8091511	0.001641	1.27e-06	24.1839	P2RY14	purinergic receptor P2Y14	1.38353
8100310	0.002036	1.64e-06	23.4545			1.37023
8179174	0.002113	1.76e-06	23.2433	TUBB	tubulin beta class I	1.3663
7918134	0.002325	2.14e-06	22.7046	AMY2B///AMY2A///AMY1C///AMY1B///AMY1A	amylase, alpha 2B (pancreatic)///amylase, alpha 2A (pancreatic)///amylase, alpha 1C (salivary)///amylase, alpha 1B (salivary)///amylase, alpha 1A (salivary)	1.35611
7958414	0.002325	2.15e-06	22.6944	ISCU	iron-sulfur cluster assembly enzyme	1.35592
8013015	0.002325	2.16e-06	22.6814	CENPV	centromere protein V	1.35567
8138353	0.002481	2.39e-06	22.3971	MEOX2	mesenchyme homeobox 2	1.35019
7920552	0.002481	2.46e-06	22.3235	KCNN3	potassium calcium-activated channel subfamily N member 3	1.34876
7979663	0.002512	2.64e-06	22.123	RAB15	RAB15, member RAS oncogene family	1.34484
8059177	0.002512	2.72e-06	22.0459	TUBA4A	tubulin alpha 4a	1.34333
7992789	0.002512	2.73e-06	22.033	TNFRSF12A	TNF receptor superfamily member 12A	1.34307
7986092	0.002512	2.94e-06	21.8362	FURIN	furin, paired basic amino acid cleaving enzyme	1.33918
8032863	0.002512	3.02e-06	21.7593	MYDGF	myeloid derived growth factor	1.33765
8150186	0.002512	3.27e-06	21.5476	RNF122	ring finger protein 122	1.3334
8113220	0.002512	3.44e-06	21.4137	ELL2	elongation factor for RNA polymerase II 2	1.33069
8018864	0.002512	3.45e-06	21.4041	SOCS3	suppressor of cytokine signaling 3	1.3305
8041048	0.002512	3.47e-06	21.3917	FOSL2	FOS like 2, AP-1 transcription factor subunit	1.33025
7953321	0.002512	3.5e-06	21.3665	LTBR	lymphotoxin beta receptor	1.32973
8060895	0.002512	3.52e-06	21.3522	RNU105B	RNA, U105B small nucleolar	1.32944
8152617	0.002512	3.55e-06	21.3255	HAS2	hyaluronan synthase 2	1.3289
7941565	0.002512	3.65e-06	21.2541	KLC2	kinesin light chain 2	1.32744
8142100	0.002512	3.65e-06	21.2515	ATXN7L1	ataxin 7 like 1	1.32739
8094184	0.002512	3.65e-06	21.2505	C1QTNF7	C1q and tumor necrosis factor related protein 7	1.32737
8043347	0.002602	3.9e-06	21.0764			1.3238
7896501	0.002602	4.11e-06	20.9358			1.32089
7909371	0.002602	4.12e-06	20.9323	CR1	complement component 3b/4b receptor 1 (Knops blood group)	1.32082
8077833	0.002602	4.2e-06	20.879	SLC6A1	solute carrier family 6 member 1	1.31971
7899737	0.002602	4.21e-06	20.878	EIF3I	eukaryotic translation initiation factor 3 subunit I	1.31969
8025984	0.002602	4.34e-06	20.794	ZNF844	zinc finger protein 844	1.31794
8139299	0.002602	4.35e-06	20.7907	POLD2	DAN polymerase delta 2, accessory subunit	1.31787
7946757	0.002698	4.75e-06	20.5564	SOX6	SRY-box 6	1.31295
8152715	0.002698	4.9e-06	20.4778	KLHL38	kelch like family member 38	1.31128
8123678	0.002698	5.04e-06	20.4032	PXDC1	PX domain containing 1	1.3097
7914489	0.002698	5.06e-06	20.394	PTP4A2	protein tyrosine phosphatase type IVA, member 2	1.3095
7902977	0.002698	5.33e-06	20.2608	KIAA1107	KIAA1107	1.30666
8086600	0.002698	5.37e-06	20.242	CCR1	C-C motif chemokine receptor 1	1.30625
8037835	0.002698	5.39e-06	20.2316	SLC1A5	solute carrier family 1 member 5	1.30603
8165496	0.002698	5.52e-06	20.1674			1.30465
8077663	0.002698	5.53e-06	20.1638	JAGN1	jagunal homolog 1	1.30457
7935930	0.002698	5.55e-06	20.1543	KCNIP2	potassium voltage-gated channel interacting protein 2	1.30437
8134552	0.002698	5.59e-06	20.1378	ARPC1B	actin related protein 2/3 complex subunit 1B	1.30401
7921076	0.002698	5.59e-06	20.1371	GPATCH4	G-patch domain containing 4	1.304
8163202	0.002698	5.59e-06	20.1362	SVEP1///SVEP1	sushi, von Willebrand factor type A, EGF and pentraxin domain containing 1///sushi, von Willebrand factor type A, EGF and pentraxin domain containing 1	1.30398
8149210	0.002751	5.91e-06	19.9938	LINC00965///LINC00965	long intergenic non-protein coding RNA 965///long intergenic non-protein coding RNA 965	1.3009
8057506	0.002751	5.98e-06	19.963	FRZB	frizzled-related protein	1.30023
8074780	0.002751	6.03e-06	19.9416	YPEL1	yippee like 1	1.29976
7941148	0.002751	6.04e-06	19.937	TM7SF2	transmembrane 7 superfamily member 2	1.29966
7905571	0.002784	6.2e-06	19.8711	S100A9	S100 calcium binding protein A9	1.29822
7948630	0.002865	6.47e-06	19.7627	FADS3	fatty acid desaturase 3	1.29585
8030914	0.002901	6.64e-06	19.6959	ZNF610	zinc finger protein 610	1.29438
8159642	0.002963	6.88e-06	19.6082	TUBB4B	tubulin beta 4B class IVb	1.29244
8148317	0.003128	7.44e-06	19.4104	MYC	v-myc avian myelocytomatosis viral oncogene homolog	1.28803
8057677	0.003128	7.48e-06	19.3955	SLC40A1	solute carrier family 40 member 1	1.2877
7961595	0.003128	7.55e-06	19.3731	RERGL	RERG like	1.2872
8119088	0.003173	7.82e-06	19.2846	CDKN1A	cyclin dependent kinase inhibitor 1A	1.28521
8091537	0.003173	7.85e-06	19.2736	IGSF10	immunoglobulin superfamily member 10	1.28496
7987025	0.003276	8.25e-06	19.1497			1.28216
7895652	0.003276	8.31e-06	19.1318			1.28176
7976496	0.003278	8.5e-06	19.0757	SERPINA3	serpin family A member 3	1.28048
7950906	0.003278	8.52e-06	19.0702	CTSC	cathepsin C	1.28035
8104758	0.003288	8.65e-06	19.0334	NPR3	natriuretic peptide receptor 3	1.27952
7895482	0.003467	9.5e-06	18.7991			1.27414
7972239	0.003467	9.53e-06	18.7933	SLITRK6	SLIT and NTRK like family member 6	1.274
7989146	0.003467	9.54e-06	18.7889	MNS1	meiosis specific nuclear structural 1	1.2739
8004521	0.003467	9.65e-06	18.7608	MPDU1	mannose-P-dolichol utilization defect 1	1.27325
7896642	0.003467	9.66e-06	18.7598			1.27323
7920244	0.003474	9.82e-06	18.7193	S100A8	S100 calcium binding protein A8	1.27229
8058927	0.003474	9.89e-06	18.701	TMBIM1	transmembrane BAX inhibitor motif containing 1	1.27186
8126853	0.003511	1.01e-05	18.6481	PTCHD4	patched domain containing 4	1.27063
7953150	0.003597	1.05e-05	18.5627	TEAD4	TEA domain transcription factor 4	1.26864
8025918	0.003646	1.09e-05	18.4693	CNN1	calponin 1	1.26645
8072926	0.003646	1.1e-05	18.4379	H1F0	H1 histone family member 0	1.26571
8152988	0.003646	1.1e-05	18.4369	SLA	Src-like-adaptor	1.26569
8128837	0.003646	1.11e-05	18.4279	METTL24	methyltransferase like 24	1.26548
8149228	0.003646	1.12e-05	18.4026	LINC00965///LINC00965	long intergenic non-protein coding RNA 965///long intergenic non-protein coding RNA 965	1.26488
8026971	0.003788	1.17e-05	18.2853	IFI30	IFI30, lysosomal thiol reductase	1.2621
8088106	0.003791	1.19e-05	18.2562	TKT	transketolase	1.26141
8019765	0.003791	1.2e-05	18.2353	ARHGDIA	Rho GDP dissociation inhibitor alpha	1.26091
8083075	0.003791	1.21e-05	18.212	PXYLP1	2-phosphoxylose phosphatase 1	1.26036
8056829	0.003803	1.23e-05	18.1743	CIR1	corepressor interacting with RBPJ, 1	1.25946
8002711	0.003803	1.24e-05	18.1576			1.25906
7934185	0.003852	1.26e-05	18.1039	C10orf54	chromosome 10 open reading frame 54	1.25777
8075483	0.003875	1.28e-05	18.0664	PIK3IP1	phosphoinositide-3-kinase interacting protein 1	1.25687
8054054	0.003881	1.3e-05	18.0404	ANKRD36BP2///ANKRD36///ANKRD36B	ankyrin repeat domain 36B pseudogene 2///ankyrin repeat domain 36///ankyrin repeat domain 36B	1.25625
8177331	0.003893	1.32e-05	18.0059	RBMY1J///RBMY1E///RBMY1D///RBMY1B///RBMY1A3P///RBMY1F///RBMY2FP///RBMY1A1	RNA binding motif protein, Y-linked, family 1, member J///RNA binding motif protein, Y-linked, family 1, member E///RNA binding motif protein, Y-linked, family 1, member D///RNA binding motif protein, Y-linked, family 1, member B///RNA binding motif protein, Y-linked, family 1, member A3 pseudogene///RNA binding motif protein, Y-linked, family 1, member F///RNA binding motif protein, Y-linked, fa…	1.25542
7955179	0.003893	1.32e-05	17.9891	TUBA1C	tubulin alpha 1c	1.25501
7954465	0.004145	1.44e-05	17.7973			1.25035
8110932	0.004145	1.45e-05	17.7747	SEMA5A	semaphorin 5A	1.2498
8094520	0.004145	1.45e-05	17.774	PCDH7	protocadherin 7	1.24979
8153664	0.004167	1.47e-05	17.7402	BOP1	block of proliferation 1	1.24896
7963046	0.004387	1.56e-05	17.597	TUBA1B	tubulin alpha 1b	1.24544
8021169	0.004393	1.58e-05	17.5663	LIPG	lipase G, endothelial type	1.24468
8007921	0.004393	1.59e-05	17.5525	MYL4	myosin light chain 4	1.24434
7978132	0.004428	1.63e-05	17.4965	IPO4	importin 4	1.24295
7904254	0.004428	1.64e-05	17.4852	ATP1A1	ATPase Na+/K+ transporting subunit alpha 1	1.24267
8136645	0.004428	1.65e-05	17.4633	TAS2R4	taste 2 receptor member 4	1.24213
8047565	0.004428	1.66e-05	17.4544	FAM117B	family with sequence similarity 117 member B	1.2419
8000409	0.004444	1.68e-05	17.4262	HMGN2	high mobility group nucleosomal binding domain 2	1.2412
7912374	0.004565	1.75e-05	17.3318	SRM	spermidine synthase	1.23884
7900159	0.004565	1.77e-05	17.3	DNALI1	dynein axonemal light intermediate chain 1	1.23805
7962194	0.004565	1.77e-05	17.2958	H3F3C	H3 histone, family 3C	1.23794
7941460	0.004565	1.8e-05	17.2638	DRAP1	DR1 associated protein 1	1.23714
8167165	0.004565	1.83e-05	17.2221	ARAF	A-Raf proto-oncogene, serine/threonine kinase	1.23609
8039236	0.004565	1.83e-05	17.2213	LILRA5	leukocyte immunoglobulin like receptor A5	1.23607
7896511	0.004565	1.84e-05	17.2148			1.2359
8116651	0.004565	1.84e-05	17.2133			1.23587
8091523	0.004824	1.96e-05	17.0631	P2RY13	purinergic receptor P2Y13	1.23206
8008517	0.004824	1.99e-05	17.026	NME1-NME2///NME1	NME1-NME2 readthrough///NME/NM23 nucleoside diphosphate kinase 1	1.23111
8047577	0.004824	2e-05	17.0114	CARF	calcium responsive transcription factor	1.23074
7921344	0.004824	2.01e-05	17.0041	ELL2	elongation factor for RNA polymerase II 2	1.23055
8149208	0.004824	2.02e-05	16.9861	LOC650293///OR7E125P///OR7E5P///OR7E91P///OR7E2P	seven transmembrane helix receptor///olfactory receptor family 7 subfamily E member 125 pseudogene///olfactory receptor family 7 subfamily E member 5 pseudogene///olfactory receptor family 7 subfamily E member 91 pseudogene///olfactory receptor family 7 subfamily E member 2 pseudogene	1.23009
8062349	0.004824	2.03e-05	16.9749	RPN2	ribophorin II	1.22981
8013191	0.004824	2.04e-05	16.9622	FLII	FLII, actin remodeling protein	1.22948
8160168	0.004858	2.07e-05	16.9284	FREM1	FRAS1 related extracellular matrix 1	1.22862
8005707	0.004858	2.1e-05	16.8976	MAP2K3	mitogen-activated protein kinase kinase 3	1.22782
7932254	0.004858	2.1e-05	16.8954	ITGA8	integrin subunit alpha 8	1.22777
8140280	0.004919	2.15e-05	16.847	PMS2P9///PMS2P7///PMS2P6///DTX2P1-UPK3BP1-PMS2P11///LOC441259///PMS2///PMS2P3///PMS2P5///PMS2P4///PMS2P2///PMS2P1///PMS2P6///PMS2P3///PMS2P2///PMS2P1	PMS1 homolog 2, mismatch repair system component pseudogene 9///PMS1 homolog 2, mismatch repair system component pseudogene 7///PMS1 homolog 2, mismatch repair system component pseudogene 6///DTX2P1-UPK3BP1-PMS2P11 readthrough, transcribed pseudogene///PMS1 homolog 2, mismatch repair system component pseudogene///PMS1 homolog 2, mismatch repair system component///PMS1 homolog 2, mismatch repair s…	1.22652
8112220	0.004919	2.16e-05	16.8337	PDE4D	phosphodiesterase 4D	1.22618
8095870	0.004969	2.2e-05	16.7942	CCNG2	cyclin G2	1.22516
7896671	0.005004	2.23e-05	16.7615			1.22431
8016708	0.005088	2.32e-05	16.6701	LRRC59	leucine rich repeat containing 59	1.22194
8151496	0.005088	2.33e-05	16.6611	ZNF704	zinc finger protein 704	1.2217
8136918	0.005088	2.33e-05	16.6581	ZYX	zyxin	1.22163
8091648	0.005088	2.33e-05	16.6556	SSR3	signal sequence receptor subunit 3	1.22156
7916432	0.005088	2.35e-05	16.64	DHCR24	24-dehydrocholesterol reductase	1.22115
8003171	0.005088	2.36e-05	16.6293	COTL1	coactosin like F-actin binding protein 1	1.22087
7894960	0.005104	2.4e-05	16.5946			1.21997
7992795	0.005104	2.4e-05	16.5915	THOC6	THO complex 6	1.21989
8154416	0.005256	2.5e-05	16.5022	CCDC171	coiled-coil domain containing 171	1.21754
8110450	0.005256	2.51e-05	16.4872	HNRNPAB	heterogeneous nuclear ribonucleoprotein A/B	1.21715
8058203	0.005256	2.52e-05	16.4794	ALS2CR12	amyotrophic lateral sclerosis 2 chromosome region candidate 12	1.21694
8044225	0.005283	2.55e-05	16.4529	SULT1C4	sulfotransferase family 1C member 4	1.21624
8152703	0.005283	2.57e-05	16.4378	FBXO32	F-box protein 32	1.21584
8149380	0.005283	2.58e-05	16.4239	DEFB109P1B///DEFB109P1	defensin beta 109 pseudogene 1B///defensin beta 109 pseudogene 1	1.21548
7912692	0.005298	2.61e-05	16.4006	HSPB7	heat shock protein family B (small) member 7	1.21486
8132539	0.005298	2.63e-05	16.3846	DBNL	drebrin like	1.21444
8123446	0.005298	2.64e-05	16.3746	SMOC2	SPARC related modular calcium binding 2	1.21417
8133721	0.005356	2.69e-05	16.3336	HSPB1	heat shock protein family B (small) member 1	1.21308
8175531	0.005356	2.7e-05	16.3214	CDR1	cerebellar degeneration related protein 1	1.21276
8047161	0.005367	2.72e-05	16.3027	NABP1	nucleic acid binding protein 1	1.21226
8100603	0.005379	2.75e-05	16.284	CENPC	centromere protein C	1.21176
8080344	0.005468	2.82e-05	16.2271	STAB1	stabilin 1	1.21024
8041206	0.005468	2.85e-05	16.1992	LBH	limb bud and heart development	1.20949
7964828	0.005468	2.87e-05	16.1877			1.20918
7983630	0.005468	2.87e-05	16.1833	FGF7	fibroblast growth factor 7	1.20907
8150592	0.005468	2.88e-05	16.1792	CEBPD	CCAAT/enhancer binding protein delta	1.20896
8131803	0.005492	2.91e-05	16.1521	IL6	interleukin 6	1.20823
8151890	0.005492	2.92e-05	16.1428	TP53INP1	tumor protein p53 inducible nuclear protein 1	1.20798
7970392	0.005516	2.95e-05	16.1192			1.20734
7895843	0.005516	2.97e-05	16.1066			1.207
8165684	0.005539	3e-05	16.083			1.20637
7991587	0.005539	3.02e-05	16.0716	VIMP	VCP interacting membrane selenoprotein	1.20606
7950883	0.005553	3.04e-05	16.0528	OR7E13P	olfactory receptor family 7 subfamily E member 13 pseudogene	1.20555
7960518	0.005585	3.08e-05	16.0274	TNFRSF1A	TNF receptor superfamily member 1A	1.20486
8073943	0.005639	3.12e-05	15.9932	ZBED4	zinc finger BED-type containing 4	1.20394
8061668	0.005657	3.16e-05	15.9663	HCK	HCK proto-oncogene, Src family tyrosine kinase	1.2032
8178609	0.005657	3.17e-05	15.9579	VARS	valyl-tRNA synthetase	1.20298
7933750	0.005657	3.19e-05	15.9484	SLC16A9	solute carrier family 16 member 9	1.20272
8047487	0.005761	3.28e-05	15.8844	FZD7	frizzled class receptor 7	1.20097
8076137	0.005761	3.29e-05	15.8792	SUN2	Sad1 and UNC84 domain containing 2	1.20083
7921955	0.005761	3.3e-05	15.8659	RXRG	retinoid X receptor gamma	1.20046
8003814	0.005761	3.32e-05	15.859	ASPA	aspartoacylase	1.20028
7902965	0.005867	3.41e-05	15.7985	BTBD8	BTB domain containing 8	1.19862
8039196	0.005867	3.41e-05	15.794	LILRB3	leukocyte immunoglobulin like receptor B3	1.19849
8069700	0.005879	3.44e-05	15.7778	N6AMT1	N-6 adenine-specific DNA methyltransferase 1 (putative)	1.19805
8114780	0.005895	3.47e-05	15.7597	PCDH12	protocadherin 12	1.19755
8104746	0.005924	3.5e-05	15.737	NPR3	natriuretic peptide receptor 3	1.19692
8046048	0.005939	3.53e-05	15.7169	CSRNP3	cysteine and serine rich nuclear protein 3	1.19637
8151423	0.005939	3.56e-05	15.6975	JPH1	junctophilin 1	1.19583
7922229	0.005939	3.56e-05	15.6967	SELE	selectin E	1.19581
8123104	0.005967	3.6e-05	15.675	FNDC1	fibronectin type III domain containing 1	1.19521
8174891	0.005968	3.62e-05	15.6633			1.19488
7901175	0.006089	3.71e-05	15.6071	TSPAN1	tetraspanin 1	1.19332
7963567	0.006141	3.76e-05	15.5769	KRT8	keratin 8	1.19248
8146921	0.006269	3.87e-05	15.5126	RDH10	retinol dehydrogenase 10 (all-trans)	1.19068
8029907	0.006269	3.89e-05	15.5006	C5AR1	complement component 5a receptor 1	1.19035
8004255	0.006269	3.91e-05	15.492	BCL6B	B-cell CLL/lymphoma 6B	1.19011
7893462	0.006269	3.94e-05	15.4743			1.18961
8097307	0.006269	3.96e-05	15.4627	INTU	inturned planar cell polarity protein	1.18928
7932211	0.006269	3.97e-05	15.4591			1.18918
8142096	0.006269	3.98e-05	15.4546	ATXN7L1	ataxin 7 like 1	1.18906
8128284	0.006352	4.05e-05	15.4146	EPHA7	EPH receptor A7	1.18793
7926037	0.006361	4.08e-05	15.4004	PFKFB3	6-phosphofructo-2-kinase/fructose-2,6-biphosphatase 3	1.18753
7973006	0.006361	4.12e-05	15.3773			1.18688
7919146	0.006361	4.13e-05	15.3704	LOC102725104///ANKRD20A12P///ANKRD20A8P	putative ankyrin repeat domain-containing protein 20A12 pseudogene///ankyrin repeat domain 20 family member A12, pseudogene///ankyrin repeat domain 20 family member A8, pseudogene	1.18669
8071301	0.006361	4.14e-05	15.364	TANGO2	transport and golgi organization 2 homolog	1.18651
7943442	0.006361	4.17e-05	15.3514	DYNC2H1	dynein cytoplasmic 2 heavy chain 1	1.18615
7929634	0.006361	4.17e-05	15.3485	ZDHHC16	zinc finger DHHC-type containing 16	1.18607
8133531	0.006367	4.2e-05	15.3361	PMS2P9///PMS2P7///PMS2P6///DTX2P1-UPK3BP1-PMS2P11///LOC441259///PMS2///PMS2P3///PMS2P5///PMS2P4///PMS2P2///PMS2P1///PMS2P6///PMS2P3///PMS2P2///PMS2P1	PMS1 homolog 2, mismatch repair system component pseudogene 9///PMS1 homolog 2, mismatch repair system component pseudogene 7///PMS1 homolog 2, mismatch repair system component pseudogene 6///DTX2P1-UPK3BP1-PMS2P11 readthrough, transcribed pseudogene///PMS1 homolog 2, mismatch repair system component pseudogene///PMS1 homolog 2, mismatch repair system component///PMS1 homolog 2, mismatch repair s…	1.18572
8025488	0.00646	4.28e-05	15.2938	ZNF559-ZNF177///ZNF177	ZNF559-ZNF177 readthrough///zinc finger protein 177	1.18452
7952116	0.006477	4.31e-05	15.2777	BCL9L	B-cell CLL/lymphoma 9-like	1.18406
8126066	0.006477	4.36e-05	15.2503	MTCH1	mitochondrial carrier 1	1.18328
8155460	0.006477	4.37e-05	15.2477	CNTNAP3B///CNTNAP3P2///CNTNAP3	contactin associated protein-like 3B///contactin associated protein-like 3 pseudogene 2///contactin associated protein-like 3	1.1832
7902861	0.006477	4.39e-05	15.2376	LRRC8B	leucine rich repeat containing 8 family member B	1.18292
8101728	0.006477	4.41e-05	15.229	FAM13A	family with sequence similarity 13 member A	1.18267
7956009	0.006477	4.41e-05	15.2275	METTL7B	methyltransferase like 7B	1.18263
8067944	0.006531	4.48e-05	15.1932	MIRLET7C	microRNA let-7c	1.18165
8028908	0.006531	4.49e-05	15.1895	ITPKC	inositol-trisphosphate 3-kinase C	1.18154
8157173	0.006683	4.65e-05	15.1112	MUSK	muscle associated receptor tyrosine kinase	1.1793
8077490	0.006683	4.68e-05	15.098	LMCD1	LIM and cysteine rich domains 1	1.17892
7894145	0.006683	4.69e-05	15.0946			1.17882
8044793	0.006683	4.7e-05	15.089	STEAP3	STEAP3 metalloreductase	1.17866
7907297	0.006683	4.73e-05	15.075	FMO4	flavin containing monooxygenase 4	1.17826
8094190	0.006683	4.73e-05	15.0716	CC2D2A	coiled-coil and C2 domain containing 2A	1.17816
8146533	0.006683	4.74e-05	15.0714	FAM110B	family with sequence similarity 110 member B	1.17815
7899562	0.006697	4.77e-05	15.0575	PTPRU	protein tyrosine phosphatase, receptor type U	1.17775
8133670	0.006697	4.79e-05	15.0479	POR	cytochrome p450 oxidoreductase	1.17747
8026122	0.006749	4.85e-05	15.0209	RAD23A	RAD23 homolog A, nucleotide excision repair protein	1.1767
8006445	0.006749	4.87e-05	15.0114	CCL11///CCL11	C-C motif chemokine ligand 11///C-C motif chemokine ligand 11	1.17642
8098441	0.006749	4.89e-05	15.0032	TENM3	teneurin transmembrane protein 3	1.17618
7945232	0.006786	4.93e-05	14.9819	ADAMTS15	ADAM metallopeptidase with thrombospondin type 1 motif 15	1.17557
8087461	0.006809	4.97e-05	14.9654	GMPPB	GDP-mannose pyrophosphorylase B	1.17509
7893789	0.006895	5.06e-05	14.9289			1.17403
8114991	0.006949	5.12e-05	14.9029	SH3TC2	SH3 domain and tetratricopeptide repeats 2	1.17327
8135990	0.007062	5.22e-05	14.8591	FLNC	filamin C	1.17199
7895007	0.007098	5.29e-05	14.8322			1.17121
7993114	0.007098	5.29e-05	14.83	METTL22	methyltransferase like 22	1.17114
8055711	0.007102	5.33e-05	14.813	NEB	nebulin	1.17064
8143597	0.007102	5.34e-05	14.8109	TCAF1	TRPM8 channel associated factor 1	1.17058
7998233	0.007217	5.46e-05	14.7623	TMEM8A	transmembrane protein 8A	1.16915
7898057	0.007217	5.47e-05	14.7585	PDPN	podoplanin	1.16904
7927215	0.007267	5.53e-05	14.7351	ALOX5	arachidonate 5-lipoxygenase	1.16835
7892903	0.007271	5.56e-05	14.725			1.16806
7988625	0.007436	5.71e-05	14.6683	FAM227B	family with sequence similarity 227 member B	1.16638
8073022	0.007573	5.84e-05	14.6175	CBY1	chibby family member 1, beta catenin antagonist	1.16487
8030782	0.007573	5.86e-05	14.6118	SIGLEC9	sialic acid binding Ig like lectin 9	1.16471
7954196	0.007599	5.91e-05	14.5919	MGST1	microsomal glutathione S-transferase 1	1.16411
7968866	0.007599	5.95e-05	14.5798	FAM216B	family with sequence similarity 216 member B	1.16375
7896183	0.007599	5.95e-05	14.5789			1.16372
8048283	0.0076	5.97e-05	14.5701	SLC11A1	solute carrier family 11 member 1	1.16346
8160682	0.007618	6.02e-05	14.5533	NOL6	nucleolar protein 6	1.16296
8055697	0.007618	6.03e-05	14.5484	RBM43	RNA binding motif protein 43	1.16281
7934906	0.007724	6.15e-05	14.5073	ACTA2	actin, alpha 2, smooth muscle, aorta	1.16159
8044161	0.007724	6.17e-05	14.4995	RGPD2///RGPD6///RGPD8///RGPD3///RGPD1///RGPD4///RGPD5///RANBP2	RANBP2-like and GRIP domain containing 2///RANBP2-like and GRIP domain containing 6///RANBP2-like and GRIP domain containing 8///RANBP2-like and GRIP domain containing 3///RANBP2-like and GRIP domain containing 1///RANBP2-like and GRIP domain containing 4///RANBP2-like and GRIP domain containing 5///RAN binding protein 2	1.16135
8120222	0.007724	6.21e-05	14.4875	EFHC1	EF-hand domain containing 1	1.16099
7942274	0.007724	6.21e-05	14.4859			1.16095
8032491	0.00778	6.28e-05	14.4622	LMNB2	lamin B2	1.16024
8139087	0.007834	6.35e-05	14.4393	SFRP4	secreted frizzled related protein 4	1.15954
7920401	0.00785	6.41e-05	14.4185	SLC39A1	solute carrier family 39 member 1	1.15892
8079931	0.00785	6.43e-05	14.4127	SLC38A3	solute carrier family 38 member 3	1.15875
8065136	0.00785	6.44e-05	14.4109	RRBP1	ribosome binding protein 1	1.15869
7895751	0.007912	6.51e-05	14.386			1.15794
7908966	0.007945	6.56e-05	14.3692	LINC00260	long intergenic non-protein coding RNA 260	1.15743
8151768	0.008046	6.68e-05	14.3317	RUNX1T1	RUNX1 translocation partner 1	1.1563
8079107	0.008046	6.7e-05	14.3266	KLHL40	kelch like family member 40	1.15614
8081645	0.008088	6.78e-05	14.2988	C3orf52	chromosome 3 open reading frame 52	1.1553
8121095	0.008088	6.79e-05	14.2963	ANKRD6	ankyrin repeat domain 6	1.15522
7954173	0.008088	6.82e-05	14.2871	STRAP	serine/threonine kinase receptor associated protein	1.15494
8177303	0.008088	6.84e-05	14.2823	RBMY1J///RBMY1E///RBMY1D///RBMY1B///RBMY1A3P///RBMY1F///RBMY2FP///RBMY1A1	RNA binding motif protein, Y-linked, family 1, member J///RNA binding motif protein, Y-linked, family 1, member E///RNA binding motif protein, Y-linked, family 1, member D///RNA binding motif protein, Y-linked, family 1, member B///RNA binding motif protein, Y-linked, family 1, member A3 pseudogene///RNA binding motif protein, Y-linked, family 1, member F///RNA binding motif protein, Y-linked, fa…	1.1548
8105132	0.008088	6.86e-05	14.2765	LOC153684	uncharacterized LOC153684	1.15462
7997332	0.008147	6.93e-05	14.2534	NUDT7	nudix hydrolase 7	1.15392
7892533	0.00828	7.07e-05	14.2117			1.15265
8016739	0.00828	7.1e-05	14.204	TOB1	transducer of ERBB2, 1	1.15241
8180200	0.008294	7.15e-05	14.1883	ZNF493	zinc finger protein 493	1.15193
8154962	0.008294	7.18e-05	14.1791	DNAJB5	DnaJ heat shock protein family (Hsp40) member B5	1.15165
8064502	0.008294	7.21e-05	14.1699	SNRPB	small nuclear ribonucleoprotein polypeptides B and B1	1.15137
8042942	0.008294	7.23e-05	14.1646	HK2	hexokinase 2	1.1512
8172460	0.008294	7.26e-05	14.1572	SLC35A2	solute carrier family 35 member A2	1.15098
8142098	0.008294	7.28e-05	14.15	ATXN7L1	ataxin 7 like 1	1.15076
8135069	0.008294	7.29e-05	14.1478	SERPINE1	serpin family E member 1	1.15069
8090490	0.008298	7.32e-05	14.1393	RPN1	ribophorin I	1.15043
8093053	0.008301	7.35e-05	14.1312	TFRC	transferrin receptor	1.15018
8167234	0.008396	7.46e-05	14.0983	RBM3	RNA binding motif (RNP1, RRM) protein 3	1.14917
8012475	0.008396	7.49e-05	14.0904	MYH10	myosin, heavy chain 10, non-muscle	1.14892
7956031	0.008396	7.53e-05	14.0792	ORMDL2	ORMDL sphingolipid biosynthesis regulator 2	1.14858
7994659	0.008396	7.53e-05	14.0781	MVP	major vault protein	1.14854
8064042	0.008437	7.6e-05	14.0607	ARFGAP1	ADP ribosylation factor GTPase activating protein 1	1.14801
7992646	0.008443	7.63e-05	14.052	ATP6V0C	ATPase H+ transporting V0 subunit c	1.14774
7949603	0.008597	7.81e-05	14.002	BRMS1	breast cancer metastasis suppressor 1	1.14619
8042270	0.008597	7.82e-05	13.9996	UGP2	UDP-glucose pyrophosphorylase 2	1.14612
8070826	0.008704	7.94e-05	13.9666	ITGB2	integrin subunit beta 2	1.14509
7911568	0.008801	8.06e-05	13.9364	SSU72	SSU72 homolog, RNA polymerase II CTD phosphatase	1.14415
8139800	0.008835	8.12e-05	13.9214	ZNF735///ZNF733P///ZNF716///ZNF479	zinc finger protein 735///zinc finger protein 733, pseudogene///zinc finger protein 716///zinc finger protein 479	1.14368
8100308	0.008843	8.16e-05	13.9095			1.14331
8152291	0.008843	8.2e-05	13.9011	ABRA	actin binding Rho activating protein	1.14305
8162404	0.008843	8.22e-05	13.8948	ECM2	extracellular matrix protein 2	1.14285
7995787	0.008843	8.24e-05	13.8915	MT1M	metallothionein 1M	1.14275
8127180	0.008849	8.27e-05	13.8832	HMGCLL1	3-hydroxymethyl-3-methylglutaryl-CoA lyase like 1	1.14249
7934334	0.008862	8.34e-05	13.8655	CFAP70	cilia and flagella associated protein 70	1.14194
7944722	0.008862	8.39e-05	13.8519	UBASH3B	ubiquitin associated and SH3 domain containing B	1.14151
8080419	0.008862	8.41e-05	13.8466	GNL3	G protein nucleolar 3	1.14134
8121794	0.008862	8.42e-05	13.8461	SMPDL3A	sphingomyelin phosphodiesterase acid like 3A	1.14133
7948612	0.008862	8.42e-05	13.8458	FADS1	fatty acid desaturase 1	1.14132
7958960	0.008914	8.49e-05	13.8269	TPCN1	two pore segment channel 1	1.14073
7947425	0.008922	8.53e-05	13.8183	CD59	CD59 molecule	1.14045
8020321	0.008929	8.56e-05	13.81			1.1402
8173825	0.008967	8.68e-05	13.7827	RPS6KA6	ribosomal protein S6 kinase A6	1.13933
7909285	0.008967	8.68e-05	13.7813	PFKFB2	6-phosphofructo-2-kinase/fructose-2,6-biphosphatase 2	1.13929
8040792	0.008967	8.68e-05	13.7812	EMILIN1	elastin microfibril interfacer 1	1.13929
8075728	0.008975	8.72e-05	13.7722	MYH9	myosin, heavy chain 9, non-muscle	1.139
7916741	0.008975	8.75e-05	13.7661			1.13881
8021919	0.008981	8.81e-05	13.7506	TUBBP5///TUBB8///TUBB8P7	tubulin beta pseudogene 5///tubulin beta 8 class VIII///tubulin beta 8 class VIII pseudogene 7	1.13832
7895721	0.008981	8.81e-05	13.7505			1.13832
8084423	0.008981	8.86e-05	13.7393	PSMD2	proteasome 26S subunit, non-ATPase 2	1.13797
8004510	0.008981	8.88e-05	13.7356	CD68	CD68 molecule	1.13785
8166784	0.008981	8.89e-05	13.7321	TSPAN7	tetraspanin 7	1.13774
8158224	0.008992	8.97e-05	13.7134	SLC27A4	solute carrier family 27 member 4	1.13715
7908766	0.008992	8.97e-05	13.7128	TIMM17A	translocase of inner mitochondrial membrane 17 homolog A (yeast)	1.13713
8180308	0.008992	8.99e-05	13.7089	HMGA1	high mobility group AT-hook 1	1.137
8099340	0.008992	9.03e-05	13.6994	WDR1	WD repeat domain 1	1.1367
8167270	0.008992	9.04e-05	13.6972	FTSJ1	FtsJ RNA methyltransferase homolog 1 (E. coli)	1.13663
8119161	0.009001	9.08e-05	13.6889	PIM1	Pim-1 proto-oncogene, serine/threonine kinase	1.13637
7898549	0.009051	9.16e-05	13.6712	MRTO4	MRT4 homolog, ribosome maturation factor	1.13581
8028002	0.0091	9.23e-05	13.6537			1.13525
8018189	0.00911	9.27e-05	13.6452	CD300E	CD300e molecule	1.13498
8030007	0.009115	9.32e-05	13.6351	EMP3	epithelial membrane protein 3	1.13466
8072242	0.009115	9.35e-05	13.6277	NF2	neurofibromin 2	1.13442
8121002	0.009115	9.36e-05	13.6251	SMIM8	small integral membrane protein 8	1.13434
7916775	0.009287	9.57e-05	13.5805			1.13292
7894151	0.009291	9.6e-05	13.5734			1.13269
8167322	0.009302	9.64e-05	13.5648	WDR13	WD repeat domain 13	1.13241
8160332	0.009308	9.7e-05	13.5525	MLLT3	MLLT3, super elongation complex subunit	1.13202
8023995	0.009308	9.71e-05	13.5511	FSTL3	follistatin like 3	1.13197
8172425	0.009362	9.79e-05	13.533	SLC38A5	solute carrier family 38 member 5	1.1314
8115464	0.009372	9.86e-05	13.5186	HAVCR2	hepatitis A virus cellular receptor 2	1.13093
7994756	0.009372	9.92e-05	13.5065	PPP4C	protein phosphatase 4 catalytic subunit	1.13054
8133818	0.009372	9.93e-05	13.504	PHTF2	putative homeodomain transcription factor 2	1.13046
8114213	0.009372	9.93e-05	13.5038			1.13046
7906995	0.009372	9.95e-05	13.5006	UCK2	uridine-cytidine kinase 2	1.13035
8042391	0.009379	0.0001	13.4864	PLEK	pleckstrin	1.1299
8083594	0.009379	0.0001	13.4842	PTX3	pentraxin 3	1.12983
8174576	0.009379	0.0001	13.4813	AMOT	angiomotin	1.12973
8165692	0.009523	0.000102	13.4436			1.12852
8146159	0.009523	0.000103	13.4382	AP3M2	adaptor related protein complex 3 mu 2 subunit	1.12834
8170119	0.009573	0.000103	13.4215	FHL1	four and a half LIM domains 1	1.1278
8020684	0.009615	0.000104	13.4068	HRH4	histamine receptor H4	1.12733
8144786	0.009643	0.000105	13.3949	SLC7A2	solute carrier family 7 member 2	1.12694
7901931	0.009741	0.000106	13.3613	EFCAB7	EF-hand calcium binding domain 7	1.12585
8172379	0.009741	0.000107	13.3602	ZNF630	zinc finger protein 630	1.12581
7996198	0.009741	0.000107	13.3569	CCDC113	coiled-coil domain containing 113	1.12571
7986446	0.009766	0.000107	13.3459	ALDH1A3	aldehyde dehydrogenase 1 family member A3	1.12535
8012099	0.009781	0.000108	13.337	PHF23	PHD finger protein 23	1.12506
7970696	0.009783	0.000108	13.3275	USP12	ubiquitin specific peptidase 12	1.12475
7895924	0.009783	0.000109	13.3195			1.12449
7894489	0.009783	0.000109	13.3194			1.12448
8114805	0.009856	0.00011	13.2971	FGF1	fibroblast growth factor 1	1.12376
8107934	0.009856	0.00011	13.2919	C5orf56	chromosome 5 open reading frame 56	1.12359
8091922	0.009856	0.00011	13.2873	WDR49	WD repeat domain 49	1.12344
7903414	0.0099	0.000111	13.2726	AMY2B///AMY2A///AMY1C///AMY1B///AMY1A	amylase, alpha 2B (pancreatic)///amylase, alpha 2A (pancreatic)///amylase, alpha 1C (salivary)///amylase, alpha 1B (salivary)///amylase, alpha 1A (salivary)	1.12295
8142997	0.010007	0.000113	13.2396	PLXNA4	plexin A4	1.12187
7929388	0.010007	0.000113	13.2329	PLCE1	phospholipase C epsilon 1	1.12166
8105596	0.010007	0.000114	13.23	RGS7BP	regulator of G-protein signaling 7 binding protein	1.12156
7950425	0.010007	0.000114	13.2284	CHRDL2	chordin like 2	1.12151
7893247	0.010032	0.000114	13.2177			1.12116
7942400	0.010148	0.000116	13.1884	P2RY2	purinergic receptor P2Y2	1.12019
8035628	0.010148	0.000116	13.1827	NR2C2AP	nuclear receptor 2C2 associated protein	1.12001
8163444	0.010148	0.000116	13.1779	ZFP37	ZFP37 zinc finger protein	1.11985
8180205	0.01017	0.000117	13.1662			1.11946
8151756	0.01017	0.000117	13.1625	TMEM55A	transmembrane protein 55A	1.11934
8007302	0.010181	0.000118	13.155	TUBG1	tubulin gamma 1	1.11909
7906564	0.010238	0.000119	13.1383	PEA15	phosphoprotein enriched in astrocytes 15	1.11854
7962895	0.010247	0.000119	13.1297	FKBP11	FK506 binding protein 11	1.11825
7893892	0.010247	0.00012	13.1256			1.11812
8096959	0.0103	0.00012	13.1098	ANK2	ankyrin 2, neuronal	1.1176
7939879	0.010343	0.000121	13.0931			1.11704
8024584	0.010343	0.000122	13.0907	NCLN	nicalin	1.11696
8106730	0.010395	0.000123	13.0753	XRCC4	X-ray repair cross complementing 4	1.11645
8085300	0.010431	0.000124	13.0511	SEC13	SEC13 homolog, nuclear pore and COPII coat complex component	1.11565
8019772	0.010431	0.000124	13.0491	ALYREF	Aly/REF export factor	1.11558
7973306	0.010431	0.000125	13.043	ABHD4	abhydrolase domain containing 4	1.11538
7900510	0.010431	0.000125	13.042	CTPS1	CTP synthase 1	1.11535
7960575	0.010431	0.000125	13.042	NOP2	NOP2 nucleolar protein	1.11534
8061305	0.01049	0.000126	13.0254	KIZ	kizuna centrosomal protein	1.11479
8008933	0.010507	0.000127	13.0059	BCAS3	BCAS3, microtubule associated cell migration factor	1.11414
7975482	0.010507	0.000127	13.0032	RGS6	regulator of G-protein signaling 6	1.11405
8032718	0.010507	0.000127	13.003	DAPK3	death associated protein kinase 3	1.11404
8153678	0.010507	0.000127	13.0013	BOP1	block of proliferation 1	1.11399
7919436	0.010584	0.000128	12.9814	PPIAL4C///PPIAL4A///PPIAL4G///PPIA	peptidylprolyl isomerase A like 4C///peptidylprolyl isomerase A like 4A///peptidylprolyl isomerase A like 4G///peptidylprolyl isomerase A	1.11332
8091103	0.010804	0.000131	12.9349	TFDP2	transcription factor Dp-2	1.11176
8076307	0.011037	0.000135	12.887	RANGAP1	Ran GTPase activating protein 1	1.11015
7927474	0.011147	0.000136	12.862	C10orf71	chromosome 10 open reading frame 71	1.10931
8023415	0.011208	0.000137	12.8459	TCF4	transcription factor 4	1.10877
8103646	0.011227	0.000138	12.8375	NEK1	NIMA related kinase 1	1.10848
8173287	0.011227	0.000138	12.8324	VSIG4	V-set and immunoglobulin domain containing 4	1.10831
8078905	0.011232	0.000139	12.8264	RPSAP36///RPSAP19///RPSAP9///RPSAP58///RPSAP15///RPSAP52///RPSA	ribosomal protein SA pseudogene 36///ribosomal protein SA pseudogene 19///ribosomal protein SA pseudogene 9///ribosomal protein SA pseudogene 58///ribosomal protein SA pseudogene 15///ribosomal protein SA pseudogene 52///ribosomal protein SA	1.10811
8122933	0.011234	0.000139	12.8183	TIAM2	T-cell lymphoma invasion and metastasis 2	1.10783
8149226	0.011234	0.000139	12.8162	LINC00965///LINC00965	long intergenic non-protein coding RNA 965///long intergenic non-protein coding RNA 965	1.10776
8097903	0.011299	0.000141	12.7997	TLR2	toll like receptor 2	1.1072
8076497	0.011347	0.000141	12.7862	A4GALT	alpha 1,4-galactosyltransferase	1.10674
8025978	0.011349	0.000142	12.7808	ZNF763	zinc finger protein 763	1.10656
8129071	0.011402	0.000143	12.7667	FRK	fyn related Src family tyrosine kinase	1.10608
8121212	0.011578	0.000145	12.731			1.10486
8178939	0.011621	0.000147	12.7145	WDR46	WD repeat domain 46	1.1043
8173647	0.011621	0.000147	12.7092	ZDHHC15	zinc finger DHHC-type containing 15	1.10412
8110803	0.011621	0.000147	12.709	CLPTM1L	CLPTM1 like	1.10411
7893972	0.011646	0.000148	12.6998			1.1038
8022434	0.011657	0.000148	12.6931			1.10357
8176133	0.011758	0.000151	12.6593	G6PD	glucose-6-phosphate dehydrogenase	1.10241
7893905	0.011758	0.000151	12.6512			1.10213
8041383	0.011758	0.000151	12.6504	LTBP1	latent transforming growth factor beta binding protein 1	1.1021
8168517	0.011758	0.000152	12.648	LPAR4	lysophosphatidic acid receptor 4	1.10202
7984319	0.011758	0.000152	12.6466	MAP2K1	mitogen-activated protein kinase kinase 1	1.10197
8148304	0.011758	0.000152	12.646	TRIB1	tribbles pseudokinase 1	1.10195
7963142	0.011758	0.000152	12.6422	FAIM2	Fas apoptotic inhibitory molecule 2	1.10182
8135587	0.011769	0.000153	12.6271	CAV2///LOC105375463///CAV2	caveolin 2///uncharacterized LOC105375463///caveolin 2	1.10131
7943218	0.011769	0.000153	12.624	PANX1	pannexin 1	1.1012
7921916	0.011769	0.000154	12.6212	RGS5	regulator of G-protein signaling 5	1.1011
8076690	0.011769	0.000154	12.6174	KIAA0930	KIAA0930	1.10097
8032804	0.011769	0.000154	12.6128	SH3GL1	SH3 domain containing GRB2 like 1, endophilin A2	1.10081
7943498	0.011769	0.000154	12.6121	DYNC2H1	dynein cytoplasmic 2 heavy chain 1	1.10079
7960865	0.011784	0.000155	12.5996	SLC2A3	solute carrier family 2 member 3	1.10036
8067932	0.011784	0.000155	12.5987	MIR99AHG	mir-99a-let-7c cluster host gene	1.10033
8036867	0.011784	0.000156	12.592	C19orf47	chromosome 19 open reading frame 47	1.10009
8148841	0.011784	0.000156	12.591	SLC52A2	solute carrier family 52 member 2	1.10006
8075406	0.01189	0.000158	12.5685	PES1	pescadillo ribosomal biogenesis factor 1	1.09929
8059551	0.011992	0.00016	12.547	SPHKAP	SPHK1 interactor, AKAP domain containing	1.09854
8060897	0.012109	0.000161	12.5231	PLCB4	phospholipase C beta 4	1.09771
8140620	0.012115	0.000162	12.5176	PCLO	piccolo presynaptic cytomatrix protein	1.09752
8108256	0.012137	0.000163	12.5095	MYOT	myotilin	1.09724
7905339	0.012184	0.000164	12.4973	GABPB2	GA binding protein transcription factor beta subunit 2	1.09681
8089659	0.012218	0.000164	12.4865	CCDC191	coiled-coil domain containing 191	1.09644
8063923	0.012218	0.000165	12.4827	SLCO4A1	solute carrier organic anion transporter family member 4A1	1.09631
8167449	0.012304	0.000166	12.4642	PLP2	proteolipid protein 2	1.09566
7896517	0.012309	0.000167	12.459			1.09548
8133167	0.012349	0.000168	12.445	KCTD7	potassium channel tetramerization domain containing 7	1.09499
8109938	0.012349	0.000168	12.4436	RANBP17	RAN binding protein 17	1.09495
8127109	0.012383	0.000169	12.4337	ICK	intestinal cell (MAK-like) kinase	1.0946
7977299	0.012441	0.00017	12.4176	CEP170B	centrosomal protein 170B	1.09404
8114593	0.012441	0.000171	12.4112	APBB3	amyloid beta precursor protein binding family B member 3	1.09381
8105331	0.012441	0.000171	12.4075	GZMK	granzyme K	1.09368
8089701	0.012441	0.000171	12.4067	ZBTB20	zinc finger and BTB domain containing 20	1.09365
7965918	0.012477	0.000172	12.3932	NT5DC3	5'-nucleotidase domain containing 3	1.09318
7895009	0.012477	0.000173	12.3921			1.09314
8172154	0.012511	0.000173	12.3824	RPS2	ribosomal protein S2	1.0928
7893028	0.012535	0.000174	12.3713			1.09241
8085081	0.012535	0.000175	12.3698	CRBN	cereblon	1.09236
7921821	0.012569	0.000175	12.3602	ADAMTS4	ADAM metallopeptidase with thrombospondin type 1 motif 4	1.09202
8091723	0.012656	0.000177	12.342	RARRES1	retinoic acid receptor responder 1	1.09139
7896240	0.012656	0.000177	12.3379			1.09124
8032909	0.012665	0.000178	12.3322	PLIN3	perilipin 3	1.09104
7964997	0.012684	0.000179	12.3249	CAPS2	calcyphosine 2	1.09078
7970810	0.012773	0.00018	12.3069	SLC7A1	solute carrier family 7 member 1	1.09015
8124691	0.012828	0.000181	12.2942	HCG8	HLA complex group 8	1.0897
7926786	0.012895	0.000183	12.2796	APBB1IP	amyloid beta precursor protein binding family B member 1 interacting protein	1.08918
7978376	0.013045	0.000186	12.2492	STXBP6	syntaxin binding protein 6	1.08811
8146142	0.013045	0.000186	12.2484	GPAT4	glycerol-3-phosphate acyltransferase 4	1.08808
7895193	0.013064	0.000186	12.2414			1.08783
7922689	0.013069	0.000187	12.2364	GLUL	glutamate-ammonia ligase	1.08765
7979414	0.013169	0.000189	12.2167			1.08696
8129804	0.013169	0.000189	12.213	MAP3K5	mitogen-activated protein kinase kinase kinase 5	1.08682
8011415	0.013194	0.00019	12.2011	P2RX5-TAX1BP3///P2RX5	P2RX5-TAX1BP3 readthrough (NMD candidate)///purinergic receptor P2X 5	1.0864
8039212	0.013194	0.00019	12.201	LILRB2	leukocyte immunoglobulin like receptor B2	1.08639
8178377	0.013234	0.000191	12.1897	DHX16	DEAH-box helicase 16	1.08599
7995806	0.013234	0.000192	12.184	MT1A	metallothionein 1A	1.08579
7970595	0.013234	0.000192	12.1824	C1QTNF9B	C1q and tumor necrosis factor related protein 9B	1.08573
7917151	0.01325	0.000193	12.1725	NEXN-AS1	NEXN antisense RNA 1	1.08538
7978208	0.01325	0.000193	12.1718	TINF2	TERF1 interacting nuclear factor 2	1.08535
7974339	0.013282	0.000194	12.1613			1.08498
7892650	0.013282	0.000194	12.1589			1.08489
8104663	0.0134	0.000197	12.137	CDH6	cadherin 6	1.08411
7900911	0.0134	0.000197	12.1323	DPH2	DPH2 homolog	1.08394
7917052	0.0134	0.000197	12.1293	SLC44A5	solute carrier family 44 member 5	1.08383
8098611	0.013438	0.000198	12.1196	TLR3	toll like receptor 3	1.08349
8070182	0.013454	0.0002	12.1026	RCAN1	regulator of calcineurin 1	1.08288
7893824	0.013454	0.0002	12.102			1.08286
7895802	0.013454	0.0002	12.1003			1.0828
7964575	0.013454	0.000201	12.0959	AVIL	advillin	1.08264
8173917	0.013454	0.000201	12.0957	NAP1L3	nucleosome assembly protein 1 like 3	1.08263
8056983	0.013454	0.000201	12.0914	LOC100130691	uncharacterized LOC100130691	1.08248
8148962	0.013454	0.000201	12.089	OR4F29///OR4F21///OR4F16///OR4F3	olfactory receptor family 4 subfamily F member 29///olfactory receptor family 4 subfamily F member 21///olfactory receptor family 4 subfamily F member 16///olfactory receptor family 4 subfamily F member 3	1.08239
8098204	0.013461	0.000202	12.084	CPE	carboxypeptidase E	1.08221
7924910	0.013467	0.000202	12.0791	ACTA1	actin, alpha 1, skeletal muscle	1.08203
7949896	0.013523	0.000204	12.061	LOC650293	seven transmembrane helix receptor	1.08138
8072678	0.013523	0.000204	12.06	HMOX1	heme oxygenase 1	1.08135
7949754	0.013523	0.000205	12.059	CLCF1	cardiotrophin-like cytokine factor 1	1.08131
8072584	0.0136	0.000206	12.044			1.08077
7907271	0.013687	0.000208	12.0277	FMO2	flavin containing monooxygenase 2	1.08018
7986527	0.013798	0.00021	12.0081			1.07948
8012591	0.013799	0.00021	12.004	DHRS7C	dehydrogenase/reductase 7C	1.07933
8037374	0.013819	0.000211	11.9973	PLAUR	plasminogen activator, urokinase receptor	1.07908
7915147	0.013954	0.000214	11.9745	FHL3	four and a half LIM domains 3	1.07826
8179525	0.014072	0.000216	11.9544	SLC39A7	solute carrier family 39 member 7	1.07753
7955991	0.014098	0.000217	11.9468	OR6C3	olfactory receptor family 6 subfamily C member 3	1.07725
8067248	0.014125	0.000218	11.9392	PPP4R1L	protein phosphatase 4 regulatory subunit 1 like (pseudogene)	1.07698
7892940	0.014176	0.000219	11.9285			1.07659
8158513	0.014265	0.000221	11.9124	DOLPP1	dolichyldiphosphatase 1	1.076
8040753	0.014301	0.000222	11.9038	TMEM214	transmembrane protein 214	1.07568
7895156	0.01432	0.000222	11.8973			1.07545
8067233	0.014492	0.000226	11.8705	PMEPA1	prostate transmembrane protein, androgen induced 1	1.07447
7893344	0.014505	0.000226	11.8625			1.07418
8109612	0.014505	0.000228	11.8522	ADRA1B	adrenoceptor alpha 1B	1.0738
8036483	0.014505	0.000228	11.8516	YIF1B	Yip1 interacting factor homolog B, membrane trafficking protein	1.07378
7995377	0.014505	0.000228	11.8516			1.07378
8091087	0.014505	0.000228	11.8497	NMNAT3	nicotinamide nucleotide adenylyltransferase 3	1.07371
8109773	0.014544	0.000229	11.8407	WWC1	WW and C2 domain containing 1	1.07338
7997642	0.014632	0.000231	11.8239	CRISPLD2	cysteine rich secretory protein LCCL domain containing 2	1.07276
7950885	0.014632	0.000231	11.8215	FZD4	frizzled class receptor 4	1.07267
8001507	0.014641	0.000232	11.8166	BBS2	Bardet-Biedl syndrome 2	1.07249
7893888	0.014818	0.000235	11.7898			1.0715
8104856	0.014838	0.000236	11.7834	SPEF2	sperm flagellar 2	1.07127
7989516	0.014852	0.000237	11.7778	HERC1	HECT and RLD domain containing E3 ubiquitin protein ligase family member 1	1.07107
7986642	0.014966	0.000239	11.7565	GOLGA8R///GOLGA8DP///GOLGA8F///GOLGA8CP///GOLGA8O///GOLGA8M///GOLGA8K///GOLGA8J///GOLGA8S///GOLGA8N///GOLGA8B///GOLGA8EP///GOLGA8G///GOLGA8A	golgin A8 family member R///golgin A8 family member D, pseudogene///golgin A8 family member F///golgin A8 family member C, pseudogene///golgin A8 family member O///golgin A8 family member M///golgin A8 family member K///golgin A8 family member J///golgin A8 family member S///golgin A8 family member N///golgin A8 family member B///golgin A8 family member E, pseudogene///golgin A8 family member G//…	1.07028
8174119	0.014966	0.000239	11.7557	ZMAT1	zinc finger matrin-type 1	1.07025
7893281	0.015027	0.000241	11.7389			1.06963
7953812	0.015027	0.000242	11.7368	PHC1	polyhomeotic homolog 1	1.06955
8135378	0.015027	0.000242	11.7345	PRKAR2B	protein kinase cAMP-dependent type II regulatory subunit beta	1.06946
8163908	0.015027	0.000242	11.7331	GGTA1P	glycoprotein, alpha-galactosyltransferase 1 pseudogene	1.06941
7991665	0.015076	0.000243	11.7233			1.06905
7961507	0.015079	0.000244	11.7176	ART4	ADP-ribosyltransferase 4 (Dombrock blood group)	1.06884
8146669	0.015079	0.000244	11.7155	TRIM55	tripartite motif containing 55	1.06876
8021653	0.015083	0.000245	11.7114	SERPINB8	serpin family B member 8	1.06861
8180389	0.015084	0.000245	11.7076	NME2	NME/NM23 nucleoside diphosphate kinase 2	1.06847
8011407	0.015104	0.000246	11.7014	P2RX5-TAX1BP3///TAX1BP3	P2RX5-TAX1BP3 readthrough (NMD candidate)///Tax1 binding protein 3	1.06824
8175299	0.015227	0.00025	11.6758	FAM127C	family with sequence similarity 127 member C	1.06729
8151457	0.015227	0.00025	11.6756	HEY1	hes related family bHLH transcription factor with YRPW motif 1	1.06728
7995096	0.015227	0.00025	11.675	ITGAM	integrin subunit alpha M	1.06726
7895251	0.015311	0.000252	11.6601			1.0667
8144669	0.015311	0.000252	11.656	FDFT1///FDFT1	farnesyl-diphosphate farnesyltransferase 1///farnesyl-diphosphate farnesyltransferase 1	1.06655
8106556	0.015311	0.000252	11.6537	CMYA5	cardiomyopathy associated 5	1.06646
8102532	0.015349	0.000255	11.6382	PDE5A	phosphodiesterase 5A	1.06589
7895004	0.015349	0.000255	11.6381			1.06588
7928429	0.015349	0.000255	11.6371	PLAU	plasminogen activator, urokinase	1.06584
8048518	0.015349	0.000255	11.6347	TUBA4B	tubulin alpha 4b	1.06576
8148070	0.015419	0.000257	11.6224	COL14A1	collagen type XIV alpha 1 chain	1.0653
7896663	0.015421	0.000258	11.6122			1.06491
7985192	0.015421	0.000258	11.6119	HYKK	hydroxylysine kinase	1.0649
8094677	0.015421	0.000258	11.6116			1.06489
7907249	0.015438	0.000259	11.6059	FMO3	flavin containing monooxygenase 3	1.06468
8171760	0.01552	0.000261	11.5924	SCARNA9L	small Cajal body-specific RNA 9-like	1.06417
8087790	0.015563	0.000262	11.5836	RRP9	ribosomal RNA processing 9, small subunit (SSU) processome component, homolog (yeast)	1.06384
8074194	0.015566	0.000262	11.5797	OR11H12///OR11H1	olfactory receptor family 11 subfamily H member 12///olfactory receptor family 11 subfamily H member 1	1.0637
7895056	0.015569	0.000263	11.5758			1.06355
8100026	0.015571	0.000264	11.5721	ATP8A1	ATPase phospholipid transporting 8A1	1.06341
7895598	0.015619	0.000265	11.5628			1.06306
8014264	0.015679	0.000267	11.5487	PEX12	peroxisomal biogenesis factor 12	1.06253
8088292	0.015679	0.000267	11.5485	ASB14///LOC105377102	ankyrin repeat and SOCS box containing 14///uncharacterized LOC105377102	1.06253
7894768	0.015697	0.000268	11.5429			1.06231
7975076	0.015725	0.000269	11.5361	HSPA2	heat shock protein family A (Hsp70) member 2	1.06206
7904717	0.015805	0.000271	11.5186	HFE2	hemochromatosis type 2 (juvenile)	1.0614
7894118	0.015805	0.000271	11.5161			1.06131
8115562	0.015805	0.000271	11.5161	RNF145	ring finger protein 145	1.0613
7961580	0.015919	0.000274	11.499	LMO3	LIM domain only 3	1.06066
8054329	0.016012	0.000276	11.4846	RNF149	ring finger protein 149	1.06011
8018364	0.016081	0.000278	11.4731	GRB2	growth factor receptor bound protein 2	1.05968
8024485	0.016159	0.000279	11.4605	GADD45B	growth arrest and DNA damage inducible beta	1.0592
8159876	0.016369	0.000284	11.4326	RFX3	regulatory factor X3	1.05814
8102342	0.016384	0.000285	11.4255	ELOVL6	ELOVL fatty acid elongase 6	1.05788
7893334	0.016384	0.000285	11.4224			1.05776
7993807	0.016384	0.000285	11.4207	TMEM159///TMEM159	transmembrane protein 159///transmembrane protein 159	1.05769
7966668	0.016428	0.000287	11.4123	TBX5	T-box 5	1.05737
8061247	0.016447	0.000288	11.4067	RIN2	Ras and Rab interactor 2	1.05716
8023935	0.016462	0.000289	11.3972			1.0568
7991120	0.016462	0.000289	11.394	UBE2Q2P1	ubiquitin conjugating enzyme E2 Q2 pseudogene 1	1.05667
8032275	0.016462	0.00029	11.3924	MBD3	methyl-CpG binding domain protein 3	1.05662
8026155	0.016462	0.00029	11.3904	NACC1	nucleus accumbens associated 1	1.05654
7958600	0.016462	0.00029	11.3884	ANKRD13A	ankyrin repeat domain 13A	1.05646
7940869	0.016506	0.000292	11.38	FERMT3	fermitin family member 3	1.05614
8025877	0.016569	0.000293	11.3689	PLPPR2	phospholipid phosphatase related 2	1.05572
7927936	0.016569	0.000294	11.3649	DDX21	DEAD-box helicase 21	1.05556
7896652	0.016569	0.000295	11.3589			1.05534
8045795	0.016569	0.000295	11.357	KCNJ3	potassium voltage-gated channel subfamily J member 3	1.05526
7927876	0.016569	0.000296	11.3546	TET1	tet methylcytosine dioxygenase 1	1.05517
8025255	0.016569	0.000296	11.3531	STXBP2	syntaxin binding protein 2	1.05511
8131111	0.016639	0.000298	11.3419	EIF3B	eukaryotic translation initiation factor 3 subunit B	1.05469
7906775	0.016699	0.000299	11.3318	HSPA7///HSPA6	heat shock protein family A (Hsp70) member 7///heat shock protein family A (Hsp70) member 6	1.0543
8094340	0.016702	0.0003	11.326	MIR218-1	microRNA 218-1	1.05408
7983910	0.016702	0.0003	11.325	AQP9	aquaporin 9	1.05404
8049961	0.016766	0.000302	11.3145	LOC728323///FBXO25	uncharacterized LOC728323///F-box protein 25	1.05363
8101762	0.016809	0.000304	11.3031	SNCA	synuclein alpha	1.0532
7893705	0.016809	0.000305	11.296			1.05292
8178324	0.016809	0.000306	11.2874	ZNRD1ASP	zinc ribbon domain containing 1 antisense, pseudogene	1.0526
7947512	0.016809	0.000306	11.2865	PAMR1	peptidase domain containing associated with muscle regeneration 1	1.05256
7908924	0.016809	0.000307	11.2831	PRELP	proline and arginine rich end leucine rich repeat protein	1.05243
8097513	0.016809	0.000307	11.283	MGST2	microsomal glutathione S-transferase 2	1.05243
7943795	0.016809	0.000307	11.2818	HSPB2-C11orf52///C11orf52	HSPB2-C11orf52 readthrough (NMD candidate)///chromosome 11 open reading frame 52	1.05238
7961230	0.016809	0.000307	11.2799	YBX3	Y-box binding protein 3	1.05231
8014241	0.016809	0.000308	11.2781	SLFN12	schlafen family member 12	1.05223
7956018	0.016809	0.000308	11.2776	BLOC1S1-RDH5///RDH5	BLOC1S1-RDH5 readthrough///retinol dehydrogenase 5	1.05222
7894779	0.016972	0.000311	11.2563			1.0514
8132943	0.017157	0.000315	11.2328	CCT6A	chaperonin containing TCP1 subunit 6A	1.05049
7892765	0.017158	0.000316	11.2294			1.05036
8139737	0.017173	0.000317	11.2247	PSPH	phosphoserine phosphatase	1.05017
7979085	0.017224	0.000318	11.2153	PYGL	phosphorylase, glycogen, liver	1.04981
7917050	0.017224	0.000319	11.2124			1.0497
8073682	0.017224	0.000319	11.2097	PARVG	parvin gamma	1.04959
7966829	0.017233	0.00032	11.2037	WSB2	WD repeat and SOCS box containing 2	1.04936
8173607	0.017233	0.00032	11.2025			1.04931
8077499	0.017274	0.000322	11.1948	LINC00312	long intergenic non-protein coding RNA 312	1.04902
7994518	0.01728	0.000322	11.1911	SPNS1	sphingolipid transporter 1 (putative)	1.04887
8090193	0.017352	0.000324	11.1803	HEG1	heart development protein with EGF like domains 1	1.04845
7951838	0.017378	0.000325	11.1743	ZPR1	ZPR1 zinc finger	1.04822
7900197	0.017493	0.000328	11.1588			1.04762
7926900	0.017505	0.000329	11.1545	MAP3K8	mitogen-activated protein kinase kinase kinase 8	1.04745
8140752	0.017523	0.00033	11.1495	ABCB4	ATP binding cassette subfamily B member 4	1.04725
8134460	0.017601	0.000332	11.1359	FLJ30064	uncharacterized LOC644975	1.04672
8104129	0.017601	0.000332	11.135			1.04669
8116818	0.017784	0.000336	11.1113	BMP6///BMP6	bone morphogenetic protein 6///bone morphogenetic protein 6	1.04577
7960427	0.017784	0.000337	11.1096	AKAP3	A-kinase anchoring protein 3	1.0457
7985767	0.017798	0.000338	11.1051	AEN	apoptosis enhancing nuclease	1.04552
7895937	0.017864	0.00034	11.0933			1.04506
8142104	0.017864	0.00034	11.092	ATXN7L1	ataxin 7 like 1	1.04501
8179827	0.01797	0.000342	11.078	CLIC1	chloride intracellular channel 1	1.04446
8124166	0.018029	0.000344	11.0688	MBOAT1	membrane bound O-acyltransferase domain containing 1	1.0441
8160670	0.018034	0.000345	11.0653	AQP3	aquaporin 3 (Gill blood group)	1.04396
7913216	0.018044	0.000346	11.0591	PLA2G2A	phospholipase A2 group IIA	1.04372
8009685	0.018044	0.000347	11.0525	SLC9A3R1	SLC9A3 regulator 1	1.04346
8126303	0.018044	0.000347	11.0516	TREM1	triggering receptor expressed on myeloid cells 1	1.04343
7914042	0.018044	0.000348	11.0484	MAP3K6	mitogen-activated protein kinase kinase kinase 6	1.0433
8091799	0.018044	0.000348	11.0462	SPTSSB	serine palmitoyltransferase small subunit B	1.04321
8083166	0.018044	0.000349	11.0447	TRPC1	transient receptor potential cation channel subfamily C member 1	1.04316
8037430	0.018044	0.000349	11.0411	ZNF404	zinc finger protein 404	1.04301
7914015	0.018044	0.000349	11.0403	FAM46B	family with sequence similarity 46 member B	1.04298
8074845	0.018068	0.000351	11.0348	ZNF280B	zinc finger protein 280B	1.04277
8157976	0.018077	0.000351	11.0309	GARNL3	GTPase activating Rap/RanGAP domain like 3	1.04261
7929012	0.018093	0.000352	11.0264	STAMBPL1	STAM binding protein like 1	1.04243
8075217	0.018224	0.000356	11.0084	AP1B1	adaptor related protein complex 1 beta 1 subunit	1.04172
7893949	0.018224	0.000356	11.007			1.04167
7894747	0.018288	0.000358	10.9975			1.04129
7917996	0.018368	0.00036	10.9865	LRRC39	leucine rich repeat containing 39	1.04086
8029580	0.018372	0.000361	10.9818	RELB	RELB proto-oncogene, NF-kB subunit	1.04067
8058221	0.018372	0.000361	10.9802	TRAK2	trafficking kinesin protein 2	1.04061
8025659	0.018418	0.000363	10.9721	ATG4D	autophagy related 4D cysteine peptidase	1.04029
7957688	0.018418	0.000363	10.9687	CFAP54	cilia and flagella associated protein 54	1.04016
8172043	0.018418	0.000364	10.9668	SRPX	sushi repeat containing protein, X-linked	1.04008
7898988	0.018425	0.000364	10.9632	CLIC4	chloride intracellular channel 4	1.03994
8149345	0.018466	0.000366	10.9561			1.03966
7896270	0.018497	0.000368	10.9458			1.03925
7893800	0.018497	0.000368	10.9447			1.0392
8169115	0.018497	0.000368	10.9444	NRK	Nik related kinase	1.03919
7934997	0.018578	0.00037	10.9333	PPP1R3C	protein phosphatase 1 regulatory subunit 3C	1.03875
8013348	0.018597	0.000371	10.9269	RPS2	ribosomal protein S2	1.0385
8180284	0.018597	0.000372	10.9241	RPL13	ribosomal protein L13	1.03839
8134890	0.018597	0.000372	10.9218	GNB2	G protein subunit beta 2	1.03829
8077123	0.018597	0.000373	10.9174	CHKB-CPT1B///CPT1B///CHKB	CHKB-CPT1B readthrough (NMD candidate)///carnitine palmitoyltransferase 1B///choline kinase beta	1.03812
8027304	0.018597	0.000373	10.9172	ZNF493	zinc finger protein 493	1.03811
8025766	0.018747	0.000378	10.8927	CARM1	coactivator associated arginine methyltransferase 1	1.03713
7911359	0.018747	0.000378	10.8925	NOC2L	NOC2 like nucleolar associated transcriptional repressor	1.03713
8030049	0.018747	0.00038	10.8862	CYTH2	cytohesin 2	1.03688
8001457	0.018747	0.00038	10.8856	CES1	carboxylesterase 1	1.03685
8147079	0.018747	0.00038	10.8834	LRRCC1	leucine rich repeat and coiled-coil centrosomal protein 1	1.03676
7922717	0.018747	0.00038	10.8825	RGS16	regulator of G-protein signaling 16	1.03673
8107909	0.018747	0.000381	10.8786	SLC22A4	solute carrier family 22 member 4	1.03657
7893699	0.018747	0.000382	10.8774			1.03653
7930226	0.018747	0.000382	10.8767	PDCD11	programmed cell death 11	1.0365
8177460	0.018829	0.000384	10.8658	LOC100134822///LINC00266-1///PCMTD2	uncharacterized LOC100134822///long intergenic non-protein coding RNA 266-1///protein-L-isoaspartate (D-aspartate) O-methyltransferase domain containing 2	1.03606
8079153	0.018842	0.000385	10.8599	ABHD5	abhydrolase domain containing 5	1.03583
8161346	0.018842	0.000385	10.8589	ZNF658B///ZNF658	zinc finger protein 658B (pseudogene)///zinc finger protein 658	1.03579
8151824	0.018865	0.000386	10.8537	RAD54B	RAD54 homolog B (S. cerevisiae)	1.03558
7931214	0.018865	0.000388	10.8471			1.03532
8162019	0.018865	0.000388	10.8457	LOC389765///KIF27	kinesin family member 27 pseudogene///kinesin family member 27	1.03526
7894723	0.018865	0.000388	10.8455			1.03525
8157193	0.018885	0.00039	10.838	ZNF483	zinc finger protein 483	1.03495
7933821	0.018885	0.00039	10.8347	RHOBTB1	Rho related BTB domain containing 1	1.03482
7949776	0.018885	0.000391	10.8332	CORO1B///PTPRCAP	coronin 1B///protein tyrosine phosphatase, receptor type C associated protein	1.03476
8000117	0.018885	0.000391	10.8325	CRYM	crystallin mu	1.03473
8122242	0.018889	0.000392	10.8294	PEX7	peroxisomal biogenesis factor 7	1.0346
8144322	0.018933	0.000393	10.8223	MYOM2	myomesin 2	1.03432
7894434	0.018959	0.000395	10.8146			1.03401
8028241	0.018959	0.000395	10.8143	ZNF527	zinc finger protein 527	1.034
8076176	0.018961	0.000396	10.8095	CBX6	chromobox 6	1.0338
8025351	0.018961	0.000396	10.8087	MAP2K7	mitogen-activated protein kinase kinase 7	1.03377
8032525	0.019072	0.000399	10.7929	SLC39A3	solute carrier family 39 member 3	1.03314
8037079	0.019072	0.0004	10.7921	ATP1A3	ATPase Na+/K+ transporting subunit alpha 3	1.0331
8029423	0.019072	0.0004	10.788	ZNF233	zinc finger protein 233	1.03294
8136965	0.019072	0.000401	10.787	OR6B1	olfactory receptor family 6 subfamily B member 1	1.0329
7951429	0.019086	0.000402	10.7829	KBTBD3	kelch repeat and BTB domain containing 3	1.03273
7972670	0.019189	0.000405	10.7672	CCDC168	coiled-coil domain containing 168	1.0321
8142343	0.019189	0.000405	10.7663			1.03207
8073457	0.019189	0.000405	10.7649	XRCC6	X-ray repair cross complementing 6	1.03201
8014142	0.019209	0.000407	10.7603			1.03182
7944223	0.019411	0.000411	10.7384	KMT2A	lysine methyltransferase 2A	1.03094
8081997	0.019423	0.000412	10.7345	FBXO40	F-box protein 40	1.03078
8072757	0.019478	0.000415	10.7245	CSF2RB	colony stimulating factor 2 receptor beta common subunit	1.03038
8071061	0.019478	0.000415	10.7239	TPTEP1	transmembrane phosphatase with tensin homology pseudogene 1	1.03035
7959882	0.019484	0.000416	10.7192	RAN	RAN, member RAS oncogene family	1.03016
7896676	0.019484	0.000416	10.7173			1.03009
7915485	0.019484	0.000417	10.7153	EBNA1BP2	EBNA1 binding protein 2	1.03001
8179041	0.019499	0.000417	10.7113	HLA-H///HLA-C///HLA-B///HLA-A///HLA-B///HLA-A	major histocompatibility complex, class I, H (pseudogene)///major histocompatibility complex, class I, C///major histocompatibility complex, class I, B///major histocompatibility complex, class I, A///major histocompatibility complex, class I, B///major histocompatibility complex, class I, A	1.02984
7920238	0.019514	0.000418	10.7073	S100A12	S100 calcium binding protein A12	1.02968
8139889	0.01958	0.00042	10.6984			1.02932
7892719	0.019697	0.000424	10.6848			1.02877
8156134	0.019758	0.000426	10.6761	NTRK2	neurotrophic receptor tyrosine kinase 2	1.02841
8136039	0.019758	0.000426	10.6723	ATP6V1F	ATPase H+ transporting V1 subunit F	1.02826
8085529	0.019758	0.000427	10.6712			1.02821
7974117	0.019943	0.000431	10.6516	C14orf28	chromosome 14 open reading frame 28	1.02741
7895070	0.020008	0.000433	10.643			1.02706
8032839	0.020029	0.000434	10.6384	SEMA6B	semaphorin 6B	1.02688
7961767	0.020033	0.000435	10.6343	C2CD5	C2 calcium dependent domain containing 5	1.02671
7989670	0.020033	0.000436	10.6307	RBPMS2	RNA binding protein with multiple splicing 2	1.02656
8135015	0.020033	0.000437	10.6279	MUC3B///MUC3A	mucin 3B, cell surface associated///mucin 3A, cell surface associated	1.02645
7895249	0.020033	0.000437	10.6277			1.02644
7949588	0.020055	0.000438	10.6231	CD248	CD248 molecule	1.02625
8139680	0.020121	0.00044	10.6144	COBL	cordon-bleu WH2 repeat protein	1.0259
7988763	0.02016	0.000442	10.6083	TNFAIP8L3	TNF alpha induced protein 8 like 3	1.02565
8157802	0.020215	0.000443	10.6007	MIR181B2	microRNA 181b-2	1.02534
7896434	0.020226	0.000444	10.5972			1.02519
8154153	0.020287	0.000446	10.5891	CDC37L1	cell division cycle 37 like 1	1.02486
7968052	0.020309	0.000447	10.5845	C1QTNF9	C1q and tumor necrosis factor related protein 9	1.02467
8074261	0.020366	0.000449	10.5768	BID	BH3 interacting domain death agonist	1.02435
7933164	0.020399	0.000451	10.5713	HNRNPF	heterogeneous nuclear ribonucleoprotein F	1.02413
8107920	0.020412	0.000452	10.5676	SLC22A5	solute carrier family 22 member 5	1.02398
8180336	0.020543	0.000455	10.5533	SLC35E2	solute carrier family 35 member E2	1.02339
7946067	0.02056	0.000456	10.5493	OR51B4	olfactory receptor family 51 subfamily B member 4	1.02322
8163381	0.020645	0.000459	10.5374			1.02273
8136654	0.020645	0.00046	10.5334			1.02257
8112070	0.020645	0.00046	10.5332			1.02256
7931977	0.020645	0.000461	10.5316	ITIH5	inter-alpha-trypsin inhibitor heavy chain family member 5	1.02249
8023937	0.020705	0.000463	10.5211	OR4F17///OR4F5///OR4F4	olfactory receptor family 4 subfamily F member 17///olfactory receptor family 4 subfamily F member 5///olfactory receptor family 4 subfamily F member 4	1.02206
8032608	0.020705	0.000463	10.5202	MFSD12	major facilitator superfamily domain containing 12	1.02203
8032157	0.020705	0.000465	10.5136	SBNO2	strawberry notch homolog 2	1.02175
7892654	0.020705	0.000465	10.5133			1.02174
8156633	0.020705	0.000465	10.5129	LOC100499484///CCDC180///LOC100499484-C9ORF174	SUGT1-1300002K09Rik pseudogene///coiled-coil domain containing 180///LOC100499484-C9orf174 readthrough	1.02172
8100601	0.020705	0.000466	10.5113			1.02165
7957052	0.020734	0.000467	10.5062	CCT2	chaperonin containing TCP1 subunit 2	1.02145
7939590	0.020864	0.000471	10.4923	SLC35C1	solute carrier family 35 member C1	1.02087
8004497	0.020874	0.000471	10.489	SENP3-EIF4A1///EIF4A1	SENP3-EIF4A1 readthrough (NMD candidate)///eukaryotic translation initiation factor 4A1	1.02073
8046160	0.020882	0.000472	10.485	KLHL41	kelch like family member 41	1.02057
7969341	0.020882	0.000473	10.4816	TDRD3	tudor domain containing 3	1.02043
8146794	0.020882	0.000474	10.4808	PREX2	phosphatidylinositol-3,4,5-trisphosphate dependent Rac exchange factor 2	1.02039
8024282	0.020925	0.000475	10.4746	DAZAP1	DAZ associated protein 1	1.02014
8180368	0.020946	0.000477	10.4677	DPPA3	developmental pluripotency associated 3	1.01985
7949674	0.020946	0.000478	10.4649	RBM4B	RNA binding motif protein 4B	1.01974
8044212	0.020946	0.000478	10.4648	SULT1C2	sulfotransferase family 1C member 2	1.01973
8116530	0.020946	0.000478	10.4628	SNORD96A	small nucleolar RNA, C/D box 96A	1.01965
8134374	0.021099	0.000482	10.4472			1.019
8133625	0.021135	0.000484	10.4416	TRIM74///TRIM73///TRIM50	tripartite motif containing 74///tripartite motif containing 73///tripartite motif containing 50	1.01877
8025076	0.021147	0.000485	10.4374	VAV1	vav guanine nucleotide exchange factor 1	1.01859
7893533	0.021147	0.000485	10.4357			1.01852
7896045	0.02119	0.000488	10.4276			1.01819
8018731	0.02119	0.000489	10.4221	RHBDF2	rhomboid 5 homolog 2	1.01796
8029465	0.02119	0.000489	10.4216	BCL3	B-cell CLL/lymphoma 3	1.01793
7952400	0.02119	0.00049	10.4205	OR8B3///OR8B2	olfactory receptor family 8 subfamily B member 3///olfactory receptor family 8 subfamily B member 2	1.01789
7947147	0.02119	0.00049	10.4198	SVIP	small VCP interacting protein	1.01786
8070665	0.021207	0.000491	10.4159	LOC102724428///SIK1	serine/threonine-protein kinase SIK1///salt inducible kinase 1	1.0177
7893946	0.021216	0.000493	10.4089			1.0174
8054041	0.021216	0.000493	10.406	TRIM43B///TRIM43	tripartite motif containing 43B///tripartite motif containing 43	1.01728
7951479	0.021216	0.000494	10.4057	SLN	sarcolipin	1.01727
8048717	0.021216	0.000494	10.4041	SGPP2	sphingosine-1-phosphate phosphatase 2	1.0172
7900365	0.021216	0.000494	10.4031	MFSD2A///MFSD2A	major facilitator superfamily domain containing 2A///major facilitator superfamily domain containing 2A	1.01716
8161288	0.021307	0.000497	10.3929	CNTNAP3B///CNTNAP3P2///CNTNAP3	contactin associated protein-like 3B///contactin associated protein-like 3 pseudogene 2///contactin associated protein-like 3	1.01673
8174654	0.021369	0.0005	10.383	KLHL13	kelch like family member 13	1.01632
8019250	0.021369	0.0005	10.3828	P4HB	prolyl 4-hydroxylase subunit beta	1.01631
8119492	0.021462	0.000503	10.371	BYSL	bystin like	1.01582
8122860	0.021462	0.000503	10.3701	MYCT1	myc target 1	1.01578
7992337	0.021474	0.000504	10.3667	HN1L	hematological and neurological expressed 1 like	1.01564
7923141	0.021692	0.00051	10.3461	DENND1B	DENN domain containing 1B	1.01478
8122334	0.021922	0.000517	10.3229	ACKR4	atypical chemokine receptor 4	1.0138
8051119	0.021922	0.000517	10.3207	PPM1G	protein phosphatase, Mg2+/Mn2+ dependent 1G	1.01371
8129901	0.021922	0.000518	10.3196	REPS1	RALBP1 associated Eps domain containing 1	1.01366
8117415	0.021922	0.00052	10.3126	HIST1H3I///HIST1H3E	histone cluster 1, H3i///histone cluster 1, H3e	1.01337
8109843	0.021922	0.000521	10.3067	DOCK2	dedicator of cytokinesis 2	1.01312
7892824	0.021922	0.000522	10.3033			1.01298
7894192	0.021922	0.000522	10.3032			1.01297
7915084	0.021922	0.000523	10.3022	YRDC	yrdC N6-threonylcarbamoyltransferase domain containing	1.01293
7910790	0.021922	0.000523	10.2995			1.01282
8164883	0.021922	0.000523	10.2992	SURF4	surfeit 4	1.01281
7894117	0.021922	0.000524	10.2972			1.01272
7992987	0.021922	0.000524	10.2965	HMOX2	heme oxygenase 2	1.01269
7961026	0.021922	0.000524	10.2964	OVOS///OVOS2	ovostatin///ovostatin 2	1.01269
7895047	0.021923	0.000525	10.2923			1.01251
8054557	0.021923	0.000526	10.2916	RGPD2///RGPD6///RGPD8///RGPD3///RGPD1///RGPD4///RGPD5///RANBP2	RANBP2-like and GRIP domain containing 2///RANBP2-like and GRIP domain containing 6///RANBP2-like and GRIP domain containing 8///RANBP2-like and GRIP domain containing 3///RANBP2-like and GRIP domain containing 1///RANBP2-like and GRIP domain containing 4///RANBP2-like and GRIP domain containing 5///RAN binding protein 2	1.01248
8041234	0.022089	0.000531	10.2735			1.01172
8129937	0.022089	0.000531	10.2734	CITED2	Cbp/p300 interacting transactivator with Glu/Asp rich carboxy-terminal domain 2	1.01171
8146967	0.022105	0.000533	10.2675	CRISPLD1	cysteine rich secretory protein LCCL domain containing 1	1.01146
7961151	0.022105	0.000533	10.2674	KLRC4-KLRK1///KLRK1	KLRC4-KLRK1 readthrough///killer cell lectin like receptor K1	1.01146
8119582	0.022125	0.000534	10.2635	GLTSCR1L	GLTSCR1 like	1.0113
7986635	0.022188	0.000536	10.2559			1.01098
7893781	0.022188	0.000537	10.2538			1.01088
7923547	0.022271	0.00054	10.2429	CHI3L1	chitinase 3 like 1	1.01042
8112971	0.022271	0.00054	10.2425	HAPLN1	hyaluronan and proteoglycan link protein 1	1.0104
7920984	0.022324	0.000542	10.2359	CCT3	chaperonin containing TCP1 subunit 3	1.01012
7896070	0.022349	0.000544	10.2315			1.00994
8083996	0.022423	0.000546	10.2233			1.00959
8161507	0.022499	0.000549	10.2136			1.00918
8091600	0.022499	0.00055	10.2107	PLCH1	phospholipase C eta 1	1.00906
8164100	0.022499	0.00055	10.2104	RPL35	ribosomal protein L35	1.00904
8132092	0.022531	0.000552	10.2051	INMT-FAM188B///INMT	INMT-FAM188B readthrough (NMD candidate)///indolethylamine N-methyltransferase	1.00882
8033605	0.022531	0.000552	10.2033	MYO1F	myosin IF	1.00874
8032637	0.022587	0.000554	10.1965	CACTIN	cactin, spliceosome C complex subunit	1.00845
7895230	0.022589	0.000555	10.1941			1.00835
8005576	0.022592	0.000556	10.1917	MAPK7	mitogen-activated protein kinase 7	1.00825
8154233	0.022614	0.000557	10.1876	CD274	CD274 molecule	1.00807
8081810	0.022709	0.000561	10.1761	GAP43	growth associated protein 43	1.00758
7974366	0.022709	0.000561	10.1756	PTGER2	prostaglandin E receptor 2	1.00756
8099591	0.022769	0.000563	10.1686			1.00726
8019754	0.022781	0.000564	10.1654	MCRIP1	MAPK regulated corepressor interacting protein 1	1.00712
7967002	0.022893	0.000568	10.1516	PXN	paxillin	1.00654
7903203	0.022893	0.000569	10.1506	SNX7	sorting nexin 7	1.00649
7954711	0.022893	0.000569	10.1496	KIAA1551	KIAA1551	1.00645
8041940	0.022893	0.00057	10.1474	STON1-GTF2A1L///STON1///GTF2A1L	STON1-GTF2A1L readthrough///stonin 1///general transcription factor IIA subunit 1 like	1.00635
7906443	0.022893	0.00057	10.1455	FCER1A	Fc fragment of IgE receptor Ia	1.00627
7896266	0.022912	0.000573	10.1371			1.00591
7991335	0.022912	0.000574	10.1343	ANPEP	alanyl aminopeptidase, membrane	1.00579
8039413	0.022912	0.000574	10.1339	PPP6R1	protein phosphatase 6 regulatory subunit 1	1.00578
8148040	0.022912	0.000575	10.1311	MAL2	mal, T-cell differentiation protein 2 (gene/pseudogene)	1.00566
8099696	0.022912	0.000575	10.1308	SEPSECS	Sep (O-phosphoserine) tRNA:Sec (selenocysteine) tRNA synthase	1.00565
7898328	0.022912	0.000575	10.1307	SZRD1	SUZ RNA binding domain containing 1	1.00564
8160308	0.022916	0.000576	10.1281	RPS6	ribosomal protein S6	1.00553
8025828	0.022948	0.000577	10.1235	LDLR	low density lipoprotein receptor	1.00533
7943376	0.023005	0.000579	10.1168	CEP126	centrosomal protein 126	1.00504
8071069	0.023076	0.000582	10.1079	IL17RA	interleukin 17 receptor A	1.00466
7995017	0.023076	0.000583	10.1069	STX4	syntaxin 4	1.00462
7894223	0.023096	0.000584	10.1031			1.00446
7938231	0.023148	0.000586	10.0965	PPFIBP2	PPFIA binding protein 2	1.00417
7897561	0.023148	0.000587	10.0947	KIF1B	kinesin family member 1B	1.00409
8091627	0.0232	0.000589	10.0885			1.00383
7895323	0.023244	0.000591	10.0824			1.00356
8009693	0.023244	0.000591	10.0808	TMEM104	transmembrane protein 104	1.00349
7944339	0.023264	0.000592	10.0771			1.00333
7893766	0.023288	0.000594	10.073			1.00316
7894513	0.023349	0.000597	10.0636			1.00275
7928600	0.023349	0.000597	10.0629	EIF5AL1///EIF5A	eukaryotic translation initiation factor 5A-like 1///eukaryotic translation initiation factor 5A	1.00272
7963946	0.023349	0.000597	10.0619	MMP19	matrix metallopeptidase 19	1.00268
8103728	0.023363	0.000599	10.0581	HMGB2	high mobility group box 2	1.00252
8055323	0.023363	0.0006	10.0544	NCKAP5	NCK associated protein 5	1.00236
8076241	0.023363	0.0006	10.0543	MKL1///RBM15///MKL1	megakaryoblastic leukemia (translocation) 1///RNA binding motif protein 15///megakaryoblastic leukemia (translocation) 1	1.00235
7958677	0.023403	0.000602	10.0491	RAD9B	RAD9 checkpoint clamp component B	1.00213
7946288	0.023429	0.000603	10.045	ZNF214	zinc finger protein 214	1.00195
8175706	0.023429	0.000604	10.0429	MIR105-2///MIR105-1	microRNA 105-2///microRNA 105-1	1.00186
7960654	0.023445	0.000605	10.0395	ING4	inhibitor of growth family member 4	1.00171
8164833	0.023454	0.000607	10.0349	GBGT1///GBGT1	globoside alpha-1,3-N-acetylgalactosaminyltransferase 1///globoside alpha-1,3-N-acetylgalactosaminyltransferase 1	1.00151
8003840	0.023454	0.000607	10.0346	EMC6	ER membrane protein complex subunit 6	1.0015
7954810	0.023556	0.000611	10.0211	LRRK2	leucine rich repeat kinase 2	1.00091
7894346	0.023556	0.000613	10.0164			1.00071
7933105	0.023556	0.000614	10.0141	ZNF25	zinc finger protein 25	1.00061
8022559	0.023556	0.000614	10.012	ANKRD29	ankyrin repeat domain 29	1.00052
7940857	0.023556	0.000615	10.0115	STIP1	stress induced phosphoprotein 1	1.0005
8096821	0.023556	0.000615	10.0107	GAR1	GAR1 ribonucleoprotein	1.00046
7893739	0.023556	0.000615	10.0101			1.00044
7934133	0.023556	0.000615	10.0098	PPA1	pyrophosphatase (inorganic) 1	1.00043
7918050	0.023558	0.000616	10.0076	RPSAP36///RPSAP19///RPSAP9///RPSAP58///RPSAP15///RPSA	ribosomal protein SA pseudogene 36///ribosomal protein SA pseudogene 19///ribosomal protein SA pseudogene 9///ribosomal protein SA pseudogene 58///ribosomal protein SA pseudogene 15///ribosomal protein SA	1.00033
8087881	0.023605	0.000619	9.99813	MIRLET7G	microRNA let-7g	0.999919
8005245	0.023605	0.000619	9.99735			0.999885
8148059	0.023605	0.00062	9.9957	DEPTOR	DEP domain containing MTOR-interacting protein	0.999813
8018107	0.023605	0.00062	9.99558	CDC42EP4	CDC42 effector protein 4	0.999808
8009932	0.023628	0.000621	9.99174	SAP30BP	SAP30 binding protein	0.999641
8044094	0.023909	0.000631	9.96435	TMEM182	transmembrane protein 182	0.998449
8176709	0.023909	0.000631	9.96396	TXLNGY	taxilin gamma pseudogene, Y-linked	0.998432
8100338	0.023909	0.000631	9.96341	ERVMER34-1	endogenous retrovirus group MER34 member 1	0.998408
7941425	0.023909	0.000632	9.96232	MUS81	MUS81 structure-specific endonuclease subunit	0.99836
7932826	0.023934	0.000633	9.95839	KIAA1462	KIAA1462	0.998189
8012349	0.023943	0.000636	9.95107	PER1	period circadian clock 1	0.99787
8147516	0.023943	0.000636	9.95021	MATN2	matrilin 2	0.997832
8122537	0.023943	0.000636	9.94975	GRM1	glutamate metabotropic receptor 1	0.997812
7957404	0.023943	0.000637	9.9476	METTL25	methyltransferase like 25	0.997718
8019912	0.023943	0.000637	9.94734	EMILIN2	elastin microfibril interfacer 2	0.997707
7946579	0.023983	0.000639	9.94231	LYVE1	lymphatic vessel endothelial hyaluronan receptor 1	0.997487
8153536	0.024072	0.000642	9.93369	PUF60	poly(U) binding splicing factor 60	0.997111
8179049	0.024156	0.000646	9.92352	HLA-J///HLA-H///HLA-A///HLA-A	major histocompatibility complex, class I, J (pseudogene)///major histocompatibility complex, class I, H (pseudogene)///major histocompatibility complex, class I, A///major histocompatibility complex, class I, A	0.996666
7893937	0.024156	0.000646	9.92296			0.996641
8121257	0.024156	0.000646	9.92136	PRDM1	PR/SET domain 1	0.996571
7894188	0.02417	0.000648	9.91716			0.996387
8055194	0.02417	0.000648	9.91624	TUBA3E	tubulin alpha 3e	0.996347
8036777	0.024171	0.000649	9.91411	FBL	fibrillarin	0.996254
7896497	0.024176	0.00065	9.9117			0.996148
7943051	0.024189	0.000651	9.90866	NAALAD2	N-acetylated alpha-linked acidic dipeptidase 2	0.996015
7893912	0.024195	0.000653	9.90428			0.995823
8142554	0.024195	0.000653	9.90414	AASS	aminoadipate-semialdehyde synthase	0.995817
8082788	0.024321	0.000657	9.8929	CDV3	CDV3 homolog	0.995324
8155062	0.024513	0.000663	9.87692	TESK1	testis-specific kinase 1	0.994621
8085340	0.024574	0.000666	9.86778	VGLL4	vestigial like family member 4	0.994219
8029507	0.024574	0.000666	9.86766	NECTIN2	nectin cell adhesion molecule 2	0.994214
8068024	0.024574	0.000667	9.86651	JAM2	junctional adhesion molecule 2	0.994163
8106475	0.024653	0.00067	9.85875			0.993822
8051030	0.024708	0.000672	9.85225	SLC5A6	solute carrier family 5 member 6	0.993536
7949808	0.024708	0.000673	9.85078	PITPNM1	phosphatidylinositol transfer protein membrane associated 1	0.993471
8068620	0.024876	0.000679	9.83499	SH3BGR	SH3 domain binding glutamate rich protein	0.992774
7951521	0.024876	0.000679	9.83473	C11orf65	chromosome 11 open reading frame 65	0.992762
7914075	0.024876	0.00068	9.831	FCN3	ficolin 3	0.992598
8109750	0.024876	0.00068	9.83082	RPLP0	ribosomal protein lateral stalk subunit P0	0.99259
7893336	0.024946	0.000683	9.82366			0.992273
7942123	0.024946	0.000684	9.82181	CCND1	cyclin D1	0.992191
8110392	0.024955	0.000685	9.81822	TMED9	transmembrane p24 trafficking protein 9	0.992033
7964413	0.024955	0.000686	9.81723	R3HDM2	R3H domain containing 2	0.991989
8129924	0.024968	0.000687	9.81267	TXLNB	taxilin beta	0.991787
7987114	0.024968	0.000688	9.81092	GOLGA8O///GOLGA8M///GOLGA8K///GOLGA8T///GOLGA8J///GOLGA8N///GOLGA8IP///ULK4P1///CHRFAM7A	golgin A8 family member O///golgin A8 family member M///golgin A8 family member K///golgin A8 family member T///golgin A8 family member J///golgin A8 family member N///golgin A8 family member I, pseudogene///ULK4 pseudogene 1///CHRNA7 (exons 5-10) and FAM7A (exons A-E) fusion	0.99171
7896608	0.024968	0.000689	9.80958			0.99165
8068761	0.024968	0.000689	9.80836	ABCG1	ATP binding cassette subfamily G member 1	0.991596
8007123	0.025118	0.000694	9.7958	KRTAP9-6///KRTAP9-7///KRTAP9-1///KRTAP9-4///KRTAP9-8///KRTAP9-3///KRTAP9-2///KRTAP9-9	keratin associated protein 9-6///keratin associated protein 9-7///keratin associated protein 9-1///keratin associated protein 9-4///keratin associated protein 9-8///keratin associated protein 9-3///keratin associated protein 9-2///keratin associated protein 9-9	0.99104
7894102	0.025196	0.000697	9.78835			0.99071
8066266	0.02529	0.0007	9.77977	MAFB	MAF bZIP transcription factor B	0.990329
7923131	0.025293	0.000702	9.77576	DENND1B	DENN domain containing 1B	0.99015
8067825	0.025293	0.000702	9.77563	LOC644669///ANKRD30BL///ANKRD30BP2	ankyrin repeat domain 30B pseudogene///ankyrin repeat domain 30B-like///ankyrin repeat domain 30B pseudogene 2	0.990145
7907439	0.025348	0.000704	9.76981	PRDX6	peroxiredoxin 6	0.989886
7895595	0.025349	0.000705	9.76779			0.989796
7893130	0.025357	0.000706	9.7653			0.989685
8010061	0.02543	0.000709	9.75728	SPHK1	sphingosine kinase 1	0.989329
8177261	0.02543	0.00071	9.75524	TTTY10	testis-specific transcript, Y-linked 10 (non-protein coding)	0.989238
8024728	0.02543	0.00071	9.75434	NMRK2	nicotinamide riboside kinase 2	0.989198
8071981	0.025439	0.000712	9.75179	KIAA1671	KIAA1671	0.989085
8170418	0.025521	0.000715	9.74326			0.988704
8054254	0.025521	0.000715	9.74222	AFF3	AF4/FMR2 family member 3	0.988658
8074388	0.025708	0.000721	9.72738	SLC25A1	solute carrier family 25 member 1	0.987996
8005683	0.025735	0.000723	9.7236			0.987827
7938812	0.025763	0.000725	9.71974	TMEM86A	transmembrane protein 86A	0.987655
8092314	0.025778	0.000726	9.71678	DNAJC19	DnaJ heat shock protein family (Hsp40) member C19	0.987522
7970954	0.025828	0.000728	9.71143	DCLK1	doublecortin like kinase 1	0.987283
8058570	0.025849	0.00073	9.70683	KANSL1L	KAT8 regulatory NSL complex subunit 1 like	0.987077
7948696	0.025849	0.00073	9.70617	MTA2	metastasis associated 1 family member 2	0.987048
7947099	0.025866	0.000731	9.7031	CSRP3	cysteine and glycine rich protein 3	0.986911
7940349	0.025897	0.000734	9.69604	CCDC86	coiled-coil domain containing 86	0.986595
8114812	0.025897	0.000735	9.69541			0.986566
7892992	0.025897	0.000735	9.69492			0.986544
8140070	0.025897	0.000736	9.69329	TBL2	transducin (beta)-like 2	0.986471
7951077	0.025976	0.000739	9.68585	SESN3	sestrin 3	0.986138
7892865	0.025976	0.00074	9.68334			0.986025
8032076	0.025976	0.00074	9.68223	RNF126	ring finger protein 126	0.985975
7971780	0.026155	0.000746	9.66826	NEK3	NIMA related kinase 3	0.985348
8030437	0.026206	0.000749	9.66242	PRMT1	protein arginine methyltransferase 1	0.985086
8113073	0.026206	0.000749	9.66101	ARRDC3	arrestin domain containing 3	0.985023
7895187	0.026229	0.000751	9.65761			0.98487
8174761	0.026301	0.000754	9.65086	NKAPP1	NFKB activating protein pseudogene 1	0.984566
8180207	0.026527	0.000761	9.634	LINC00680	long intergenic non-protein coding RNA 680	0.983807
8112822	0.026568	0.000763	9.62939	DMGDH	dimethylglycine dehydrogenase	0.983599
8166730	0.026577	0.000764	9.62689	CYBB	cytochrome b-245 beta chain	0.983486
8019964	0.026581	0.000765	9.62474	ARHGAP28	Rho GTPase activating protein 28	0.983389
7893338	0.026619	0.000767	9.62036			0.983192
8054075	0.026686	0.00077	9.61406	UBTFL1	upstream binding transcription factor, RNA polymerase I-like 1	0.982907
8109981	0.026719	0.000771	9.61002	FGF18	fibroblast growth factor 18	0.982724
8011480	0.026733	0.000773	9.60571	CAMKK1	calcium/calmodulin dependent protein kinase kinase 1	0.98253
7894210	0.026733	0.000775	9.60239			0.982379
8003875	0.026733	0.000775	9.60184	SPNS2	sphingolipid transporter 2	0.982354
7927056	0.026733	0.000776	9.59991			0.982267
7919193	0.026733	0.000776	9.59975	NUDT4P1///NUDT4P2///NUDT4	nudix hydrolase 4 pseudogene 1///nudix hydrolase 4 pseudogene 2///nudix hydrolase 4	0.98226
8102065	0.026735	0.000777	9.59618	BDH2	3-hydroxybutyrate dehydrogenase, type 2	0.982098
8039180	0.026735	0.000778	9.59505	LILRB5	leukocyte immunoglobulin like receptor B5	0.982047
7965573	0.026735	0.000778	9.59407	NTN4	netrin 4	0.982003
8156086	0.026772	0.000781	9.58835			0.981744
7896439	0.026772	0.000781	9.5879			0.981723
7962689	0.026795	0.000783	9.58452	VDR	vitamin D (1,25- dihydroxyvitamin D3) receptor	0.981571
8111569	0.026798	0.000784	9.58252	RANBP3L	RAN binding protein 3 like	0.98148
8004545	0.026812	0.000785	9.57975	ATP1B2	ATPase Na+/K+ transporting subunit beta 2	0.981354
8017927	0.026838	0.000786	9.57622	ABCA9	ATP binding cassette subfamily A member 9	0.981194
8019463	0.026862	0.000788	9.5728	CSNK1D	casein kinase 1 delta	0.981039
7895777	0.026941	0.000791	9.56583			0.980723
8094789	0.027118	0.000797	9.5525	LIMCH1	LIM and calponin homology domains 1	0.980117
8103822	0.027201	0.0008	9.54537	VEGFC	vascular endothelial growth factor C	0.979793
7926677	0.027214	0.000802	9.54118	OTUD1	OTU deubiquitinase 1	0.979602
8069269	0.027214	0.000802	9.54088	COL6A1	collagen type VI alpha 1 chain	0.979589
8041961	0.027249	0.000804	9.53634	CHAC2	ChaC cation transport regulator homolog 2	0.979382
8020495	0.027249	0.000805	9.53498	CABLES1	Cdk5 and Abl enzyme substrate 1	0.97932
7894470	0.027328	0.000808	9.52773			0.97899
7949060	0.027328	0.00081	9.52534	PPP1R14B///LIMK2	protein phosphatase 1 regulatory inhibitor subunit 14B///LIM domain kinase 2	0.97888
7990080	0.027328	0.00081	9.52442	LARP6	La ribonucleoprotein domain family member 6	0.978838
8073242	0.027342	0.000812	9.52005	ADSL	adenylosuccinate lyase	0.978639
7915170	0.027342	0.000812	9.5199	GJA9-MYCBP///MYCBP	GJA9-MYCBP readthrough///MYC binding protein	0.978633
8142102	0.027408	0.000815	9.51385	ATXN7L1	ataxin 7 like 1	0.978356
7895497	0.027415	0.000819	9.50451			0.97793
7992439	0.027415	0.00082	9.50318	GFER	growth factor, augmenter of liver regeneration	0.977869
8069487	0.027415	0.00082	9.50286	BAGE2///BAGE3///BAGE5	B melanoma antigen family member 2///B melanoma antigen family member 3///B melanoma antigen family member 5	0.977854
8161353	0.027415	0.00082	9.50234	LOC102724238///LOC554249///GLIDR	uncharacterized LOC102724238///uncharacterized LOC554249///glioblastoma down-regulated RNA	0.977831
7893726	0.027415	0.00082	9.50223			0.977826
8140239	0.027415	0.000821	9.50165	PMS2P9///PMS2P7///PMS2P6///DTX2P1-UPK3BP1-PMS2P11///LOC441259///PMS2///PMS2P3///PMS2P5///PMS2P4///PMS2P2///PMS2P1///PMS2P6///PMS2P3///PMS2P2///PMS2P1	PMS1 homolog 2, mismatch repair system component pseudogene 9///PMS1 homolog 2, mismatch repair system component pseudogene 7///PMS1 homolog 2, mismatch repair system component pseudogene 6///DTX2P1-UPK3BP1-PMS2P11 readthrough, transcribed pseudogene///PMS1 homolog 2, mismatch repair system component pseudogene///PMS1 homolog 2, mismatch repair system component///PMS1 homolog 2, mismatch repair s…	0.977799
8114443	0.027415	0.000821	9.50076	ETF1	eukaryotic translation termination factor 1	0.977758
7895601	0.027505	0.000825	9.49325			0.977415
7962904	0.027569	0.000827	9.48743	ARF3	ADP ribosylation factor 3	0.977149
7920000	0.02768	0.000832	9.47858	POGZ	pogo transposable element with ZNF domain	0.976743
7952011	0.02768	0.000833	9.47493	SCN2B	sodium voltage-gated channel beta subunit 2	0.976576
7895451	0.02768	0.000834	9.47423			0.976544
7935425	0.02768	0.000834	9.47276	RRP12	ribosomal RNA processing 12 homolog	0.976477
8114287	0.02768	0.000835	9.4715	SPOCK1	sparc/osteonectin, cwcv and kazal-like domains proteoglycan (testican) 1	0.976419
7911260	0.0277	0.000836	9.46845	OR2M7///OR2M2///OR2M1P///OR2M3///OR2M5	olfactory receptor family 2 subfamily M member 7///olfactory receptor family 2 subfamily M member 2///olfactory receptor family 2 subfamily M member 1 pseudogene///olfactory receptor family 2 subfamily M member 3///olfactory receptor family 2 subfamily M member 5	0.976279
7984932	0.027825	0.000841	9.45882	SCAMP5	secretory carrier membrane protein 5	0.975837
8067279	0.02794	0.000846	9.44847	CTSZ	cathepsin Z	0.975362
7892944	0.02794	0.000848	9.44357			0.975136
7892948	0.02794	0.00085	9.44128			0.975031
8082250	0.02794	0.00085	9.43973			0.97496
7978536	0.02794	0.00085	9.43973			0.97496
7956401	0.02794	0.000851	9.43942	SHMT2	serine hydroxymethyltransferase 2	0.974945
8140129	0.02794	0.000851	9.43863	ABHD11	abhydrolase domain containing 11	0.974909
8023598	0.02794	0.000852	9.43615	RNF152	ring finger protein 152	0.974795
7963911	0.02794	0.000852	9.43569	CD63	CD63 molecule	0.974774
8028016	0.027947	0.000854	9.4331	PROSER3	proline and serine rich 3	0.974654
7947681	0.027947	0.000854	9.43173	ARHGAP1	Rho GTPase activating protein 1	0.974591
8127094	0.027963	0.000856	9.42898	GSTA4	glutathione S-transferase alpha 4	0.974465
8068410	0.027985	0.000857	9.42589	MEMO1	mediator of cell motility 1	0.974323
8111136	0.028171	0.000864	9.41263	FAM134B	family with sequence similarity 134 member B	0.973711
7961287	0.02822	0.000866	9.40783	TAS2R19	taste 2 receptor member 19	0.97349
8087433	0.028285	0.00087	9.40035	NICN1	nicolin 1	0.973144
8097570	0.028285	0.00087	9.40034	USP38	ubiquitin specific peptidase 38	0.973144
7984408	0.02829	0.000871	9.39828	MAP2K5	mitogen-activated protein kinase kinase 5	0.973048
7999674	0.028363	0.000875	9.39114	MYH11	myosin heavy chain 11	0.972718
7894976	0.028363	0.000875	9.38965			0.972649
8078384	0.028363	0.000876	9.38862			0.972602
8171879	0.028402	0.000878	9.38448			0.97241
7905185	0.028427	0.00088	9.38123	RPRD2	regulation of nuclear pre-mRNA domain containing 2	0.97226
8026300	0.028437	0.000881	9.37835	ADGRE5	adhesion G protein-coupled receptor E5	0.972126
7895264	0.028437	0.000882	9.37718			0.972072
7897745	0.0285	0.000884	9.37159	AGTRAP///BRAF	angiotensin II receptor associated protein///B-Raf proto-oncogene, serine/threonine kinase	0.971813
7895106	0.0286	0.000889	9.36323			0.971425
7934365	0.0286	0.00089	9.36117			0.97133
7942135	0.0286	0.00089	9.36033	ANO1	anoctamin 1	0.971291
8046792	0.028602	0.000891	9.35853	DUSP19	dual specificity phosphatase 19	0.971208
8073068	0.028673	0.000894	9.35252	APOBEC3C	apolipoprotein B mRNA editing enzyme catalytic subunit 3C	0.970928
8135422	0.028712	0.000897	9.34791	BCAP29	B-cell receptor-associated protein 29	0.970714
7938057	0.028712	0.000897	9.34669			0.970658
8137352	0.028732	0.000899	9.34247	SLC4A2	solute carrier family 4 member 2	0.970462
8105040	0.028732	0.0009	9.34209	OSMR	oncostatin M receptor	0.970444
7996081	0.028774	0.000902	9.33743	ADGRG1	adhesion G protein-coupled receptor G1	0.970227
8099524	0.028774	0.000903	9.33617	LDB2	LIM domain binding 2	0.970169
7950977	0.028802	0.000904	9.33277	TRIM51	tripartite motif-containing 51	0.97001
8072744	0.028828	0.000906	9.32952	NCF4	neutrophil cytosolic factor 4	0.969859
7892606	0.028968	0.000912	9.3179			0.969318
7933733	0.028968	0.000912	9.31772	FAM13C	family with sequence similarity 13 member C	0.96931
7935011	0.029118	0.000918	9.3071	CPEB3	cytoplasmic polyadenylation element binding protein 3	0.968814
7963774	0.029122	0.00092	9.30406	ZNF385A	zinc finger protein 385A	0.968673
7955637	0.029122	0.00092	9.30257	KRT18	keratin 18	0.968603
8058462	0.029122	0.000921	9.30179	MDH1B	malate dehydrogenase 1B	0.968566
7903719	0.029145	0.000922	9.29874	AMPD2	adenosine monophosphate deaminase 2	0.968424
8028851	0.029222	0.000927	9.29005	SHKBP1	SH3KBP1 binding protein 1	0.968018
8044375	0.029222	0.000928	9.28929	BCL2L11	BCL2 like 11	0.967982
7894460	0.029222	0.000929	9.28668			0.96786
8129095	0.029222	0.000929	9.28617			0.967837
7932082	0.029222	0.00093	9.28431	CCDC3	coiled-coil domain containing 3	0.96775
7902883	0.029222	0.00093	9.28406	LRRC8D	leucine rich repeat containing 8 family member D	0.967738
8179003	0.029293	0.000933	9.27824	OR2J3///OR2J2	olfactory receptor family 2 subfamily J member 3///olfactory receptor family 2 subfamily J member 2	0.967466
8047709	0.029302	0.000935	9.27601	PARD3B	par-3 family cell polarity regulator beta	0.967361
8176698	0.029332	0.000937	9.27205	TXLNGY	taxilin gamma pseudogene, Y-linked	0.967176
8088911	0.029332	0.000939	9.26831	ZNF717	zinc finger protein 717	0.967001
7898355	0.029332	0.000939	9.26734			0.966955
8030035	0.029332	0.00094	9.26652	GRWD1	glutamate rich WD repeat containing 1	0.966917
8031223	0.029332	0.00094	9.2658	LILRB1	leukocyte immunoglobulin like receptor B1	0.966883
7893435	0.029332	0.000941	9.26362			0.966781
8143684	0.029332	0.000942	9.2626	PDIA4	protein disulfide isomerase family A member 4	0.966733
8027312	0.029351	0.000944	9.25858	ZNF429	zinc finger protein 429	0.966544
7987165	0.029351	0.000944	9.25812	AVEN	apoptosis and caspase activation inhibitor	0.966523
8146738	0.029373	0.000946	9.25483	MCMDC2	minichromosome maintenance domain containing 2	0.966368
8019183	0.029373	0.000948	9.25239	ACTG1	actin gamma 1	0.966254
8122136	0.029373	0.000948	9.25186	SNORA33///RPS12	small nucleolar RNA, H/ACA box 33///ribosomal protein S12	0.966229
7942964	0.029385	0.000949	9.24951	TMEM135	transmembrane protein 135	0.966119
7974214	0.029432	0.000952	9.24384	KLHDC1	kelch domain containing 1	0.965852
8041212	0.029432	0.000953	9.24256	LCLAT1	lysocardiolipin acyltransferase 1	0.965792
7893763	0.029432	0.000953	9.24181			0.965757
8156056	0.029545	0.000958	9.2336			0.965371
8029437	0.029553	0.000959	9.23148	PVR	poliovirus receptor	0.965271
7893684	0.029739	0.000966	9.21905			0.964686
7971388	0.029748	0.000967	9.21685	SLC25A30	solute carrier family 25 member 30	0.964583
8147194	0.029858	0.000972	9.20891	CNBD1	cyclic nucleotide binding domain containing 1	0.964208
7912956	0.029905	0.000975	9.20353	RCC2	regulator of chromosome condensation 2	0.963954
8100768	0.029905	0.000975	9.2029	LOC101929773///UGT2B28///UGT2B11///UGT2B17///UGT2B10///UGT2B7///UGT2B4	UDP-glucuronosyltransferase 2B10-like///UDP glucuronosyltransferase family 2 member B28///UDP glucuronosyltransferase family 2 member B11///UDP glucuronosyltransferase family 2 member B17///UDP glucuronosyltransferase family 2 member B10///UDP glucuronosyltransferase family 2 member B7///UDP glucuronosyltransferase family 2 member B4	0.963925
7915472	0.029998	0.000979	9.19572	SLC2A1	solute carrier family 2 member 1	0.963586
8023933	0.029998	0.000981	9.19209			0.963414
8105191	0.029998	0.000981	9.19203	PARP8	poly(ADP-ribose) polymerase family member 8	0.963411
7932548	0.029998	0.000982	9.19106			0.963366
8040036	0.030017	0.000983	9.18838	RPS7	ribosomal protein S7	0.963239
8063394	0.030107	0.000988	9.18117	PTPN1	protein tyrosine phosphatase, non-receptor type 1	0.962898
8164217	0.030107	0.000988	9.18	FAM129B	family with sequence similarity 129 member B	0.962843
8132055	0.030119	0.00099	9.17688	MTURN	maturin, neural progenitor differentiation regulator homolog (Xenopus)	0.962695
7930921	0.030119	0.000991	9.17608	BAG3	BCL2 associated athanogene 3	0.962657
8147206	0.030264	0.000997	9.16531	RIPK2	receptor interacting serine/threonine kinase 2	0.962147
8026806	0.030264	0.000998	9.16389	COLGALT1	collagen beta(1-O)galactosyltransferase 1	0.96208
7927097	0.030264	0.000999	9.16154	ACTR3BP2///ACTR3BP5	ACTR3B pseudogene 2///ACTR3B pseudogene 5	0.961968
7909681	0.030264	0.000999	9.16134	PROX1	prospero homeobox 1	0.961959
7896481	0.030283	0.001	9.15866			0.961832
7996430	0.030524	0.00101	9.14349	HSF4	heat shock transcription factor 4	0.961112
7892701	0.030578	0.00101	9.13795			0.960849
8026047	0.030578	0.00101	9.13724	JUNB	JunB proto-oncogene, AP-1 transcription factor subunit	0.960815
8141872	0.030592	0.00101	9.13483	NAPEPLD	N-acyl phosphatidylethanolamine phospholipase D	0.960701
8176719	0.030592	0.00102	9.13324	EIF1AY	eukaryotic translation initiation factor 1A, Y-linked	0.960625
7924969	0.030662	0.00102	9.12663	TAF5L	TATA-box binding protein associated factor 5 like	0.96031
8047223	0.030662	0.00102	9.12613	HSPE1	heat shock protein family E (Hsp10) member 1	0.960287
7953278	0.030674	0.00102	9.12315	KCNA5	potassium voltage-gated channel subfamily A member 5	0.960145
8000244	0.030674	0.00102	9.12228	USP31	ubiquitin specific peptidase 31	0.960103
8091737	0.03068	0.00102	9.12037	IFT80	intraflagellar transport 80	0.960012
7947274	0.030721	0.00103	9.11651	MPPED2	metallophosphoesterase domain containing 2	0.959829
7950082	0.03078	0.00103	9.11022	LOC100133315	transient receptor potential cation channel, subfamily C, member 2-like	0.959529
7892613	0.03078	0.00103	9.11001			0.959519
8035765	0.031005	0.00104	9.09591	ZNF14	zinc finger protein 14	0.958846
8147244	0.031005	0.00104	9.09174	NECAB1	N-terminal EF-hand calcium binding protein 1	0.958647
7949650	0.031005	0.00104	9.08909	CTSF	cathepsin F	0.95852
7906264	0.031005	0.00104	9.08816	PEAR1	platelet endothelial aggregation receptor 1	0.958476
7994280	0.031005	0.00104	9.08808	IL4R	interleukin 4 receptor	0.958472
8041225	0.031005	0.00104	9.08807	EHD3	EH domain containing 3	0.958472
8044450	0.031029	0.00104	9.08521	ZC3H6	zinc finger CCCH-type containing 6	0.958335
7976783	0.03105	0.00105	9.08245	DLK1	delta like non-canonical Notch ligand 1	0.958203
7894854	0.031091	0.00105	9.07863			0.95802
7959146	0.031144	0.00105	9.07232			0.957719
8024497	0.031144	0.00105	9.0718	THOP1	thimet oligopeptidase 1	0.957693
8133983	0.031144	0.00105	9.07102	ADAM22	ADAM metallopeptidase domain 22	0.957656
8041638	0.031205	0.00106	9.06615			0.957423
8042519	0.031442	0.00107	9.05162	PCYOX1	prenylcysteine oxidase 1	0.956727
8175977	0.031484	0.00107	9.04668	IRAK1	interleukin 1 receptor associated kinase 1	0.956489
8105153	0.031484	0.00107	9.04625	NNT	nicotinamide nucleotide transhydrogenase	0.956468
7893321	0.03161	0.00107	9.03788			0.956067
7892862	0.031638	0.00108	9.03481			0.955919
8054804	0.031646	0.00108	9.03285	CCDC93	coiled-coil domain containing 93	0.955825
8014248	0.031672	0.00108	9.02989	SLFN13	schlafen family member 13	0.955682
8155550	0.031733	0.00108	9.02505	LOC102724238///LOC554249///GLIDR	uncharacterized LOC102724238///uncharacterized LOC554249///glioblastoma down-regulated RNA	0.95545
8161451	0.031757	0.00108	9.02219	LOC102724238///LOC554249///GLIDR	uncharacterized LOC102724238///uncharacterized LOC554249///glioblastoma down-regulated RNA	0.955312
8043502	0.031772	0.00109	9.01726			0.955074
7896043	0.031772	0.00109	9.01679			0.955052
7894146	0.031772	0.00109	9.01674			0.95505
7917199	0.031835	0.00109	9.01176	TTLL7	tubulin tyrosine ligase like 7	0.95481
8094134	0.031835	0.00109	9.0103	USP17L15///USP17L20///USP17L3///USP17L4///USP17L8///USP17L9P///USP17L6P///USP17L2	ubiquitin specific peptidase 17-like family member 15///ubiquitin specific peptidase 17-like family member 20///ubiquitin specific peptidase 17-like family member 3///ubiquitin specific peptidase 17-like family member 4///ubiquitin specific peptidase 17-like family member 8///ubiquitin specific peptidase 17-like family member 9, pseudogene///ubiquitin specific peptidase 17-like family member 6, p…	0.954739
8059111	0.031878	0.00109	9.00647	ABCB6	ATP binding cassette subfamily B member 6 (Langereis blood group)	0.954555
7897849	0.031956	0.0011	9.00078	MIIP	migration and invasion inhibitory protein	0.95428
8034420	0.031986	0.0011	8.99764	MAN2B1	mannosidase alpha class 2B member 1	0.954128
7908841	0.032093	0.0011	8.99042	PPP1R12B	protein phosphatase 1 regulatory subunit 12B	0.95378
8037166	0.032131	0.00111	8.9868	ERF	ETS2 repressor factor	0.953605
8086341	0.032131	0.00111	8.98535	XIRP1	xin actin binding repeat containing 1	0.953535
7915731	0.032218	0.00111	8.9792			0.953238
8161326	0.032265	0.00111	8.97521	ZNF658B///ZNF658	zinc finger protein 658B (pseudogene)///zinc finger protein 658	0.953045
8119712	0.032271	0.00112	8.97335	SRF	serum response factor	0.952955
8141076	0.032409	0.00112	8.96457	PON2	paraoxonase 2	0.952529
8092095	0.032448	0.00112	8.95985	TNIK	TRAF2 and NCK interacting kinase	0.952301
8175353	0.032448	0.00112	8.95952	CT45A8///CT45A9///CT45A10///CT45A7///CT45A2///CT45A1///CT45A6///CT45A5///CT45A3///CT45A8	cancer/testis antigen family 45, member A8///cancer/testis antigen family 45, member A9///cancer/testis antigen family 45, member A10///cancer/testis antigen family 45, member A7///cancer/testis antigen family 45, member A2///cancer/testis antigen family 45, member A1///cancer/testis antigen family 45, member A6///cancer/testis antigen family 45, member A5///cancer/testis antigen family 45, membe…	0.952285
8020724	0.032491	0.00113	8.95495	DSG1	desmoglein 1	0.952063
7893923	0.032491	0.00113	8.95421			0.952027
8074192	0.032508	0.00113	8.9518			0.95191
7910901	0.032724	0.00114	8.93904	LOC100130331	POTE ankyrin domain family, member F pseudogene	0.951291
8031933	0.032795	0.00114	8.93374	RPS5	ribosomal protein S5	0.951033
8140971	0.032795	0.00114	8.932	SAMD9L	sterile alpha motif domain containing 9 like	0.950949
8161566	0.032795	0.00114	8.93037			0.95087
7894979	0.032795	0.00114	8.92933			0.950819
8068397	0.03288	0.00115	8.92279			0.9505
8113050	0.03288	0.00115	8.92167	CETN3	centrin 3	0.950446
7971661	0.03288	0.00115	8.91949	MIR15A	microRNA 15a	0.95034
7937973	0.03288	0.00115	8.91892	OR51F2	olfactory receptor family 51 subfamily F member 2	0.950312
7928189	0.032886	0.00115	8.9169	UNC5B	unc-5 netrin receptor B	0.950214
8115600	0.032886	0.00115	8.91558	ZBED8	zinc finger BED-type containing 8	0.950149
8096744	0.032886	0.00115	8.91406	CYP2U1	cytochrome P450 family 2 subfamily U member 1	0.950075
7895715	0.032886	0.00116	8.91264			0.950006
7902127	0.033004	0.00116	8.90506	SGIP1	SH3 domain GRB2 like endophilin interacting protein 1	0.949637
8150126	0.033027	0.00116	8.90148	PPP2CB	protein phosphatase 2 catalytic subunit beta	0.949462
7950990	0.033027	0.00116	8.9003	SLC36A4	solute carrier family 36 member 4	0.949404
7938951	0.033027	0.00116	8.89943	ANO5	anoctamin 5	0.949362
8015460	0.033059	0.00117	8.89629	ACLY	ATP citrate lyase	0.949209
8008087	0.03318	0.00117	8.8886	NFE2L1	nuclear factor, erythroid 2 like 1	0.948833
8102567	0.033309	0.00118	8.88052	PRDM5	PR/SET domain 5	0.948439
7961844	0.033433	0.00118	8.87274	CASC1	cancer susceptibility candidate 1	0.948058
7998103	0.033505	0.00119	8.86767	GAS8	growth arrest specific 8	0.947809
7949577	0.033573	0.00119	8.86176	YIF1A	Yip1 interacting factor homolog A, membrane trafficking protein	0.94752
8113664	0.033573	0.00119	8.86113			0.947489
8015685	0.033573	0.00119	8.85971	EZH1	enhancer of zeste 1 polycomb repressive complex 2 subunit	0.94742
8155898	0.033573	0.00119	8.85831	PCSK5	proprotein convertase subtilisin/kexin type 5	0.947351
7982529	0.033625	0.0012	8.85424			0.947151
8156897	0.03364	0.0012	8.85155	MSANTD3-TMEFF1///MSANTD3	MSANTD3-TMEFF1 readthrough///Myb/SANT DNA binding domain containing 3	0.947019
8119237	0.03364	0.0012	8.85024	LOC100132005	uncharacterized LOC100132005	0.946955
8096733	0.03364	0.0012	8.84742	SGMS2	sphingomyelin synthase 2	0.946817
7971246	0.03364	0.0012	8.84619	VWA8	von Willebrand factor A domain containing 8	0.946756
8143905	0.03364	0.0012	8.84529	ABCF2	ATP binding cassette subfamily F member 2	0.946712
8061542	0.03364	0.0012	8.84467	HM13	histocompatibility minor 13	0.946682
8117900	0.033669	0.00121	8.84176	DDR1	discoidin domain receptor tyrosine kinase 1	0.946539
8076344	0.033673	0.00121	8.84008	POLR3H	RNA polymerase III subunit H	0.946456
8097753	0.033675	0.00121	8.83821	DCLK2	doublecortin like kinase 2	0.946365
7920317	0.033675	0.00121	8.83705	ILF2	interleukin enhancer binding factor 2	0.946307
8138231	0.033829	0.00122	8.82715	THSD7A	thrombospondin type 1 domain containing 7A	0.94582
8039928	0.033829	0.00122	8.82644	FAM72A///FAM72D///FAM72B	family with sequence similarity 72 member A///family with sequence similarity 72 member D///family with sequence similarity 72 member B	0.945786
8151510	0.03383	0.00122	8.82437			0.945684
7892617	0.03383	0.00122	8.82348			0.94564
7906365	0.033907	0.00122	8.81816	OR10K1	olfactory receptor family 10 subfamily K member 1	0.945378
8034806	0.03392	0.00122	8.8161	DDX39A	DEAD-box helicase 39A	0.945276
8025051	0.034135	0.00123	8.80394			0.944677
7909990	0.034209	0.00124	8.79888	LOC100287934///LOC100287497	uncharacterized LOC100287934///septin 7 pseudogene	0.944427
8090098	0.03429	0.00124	8.79341	MYLK	myosin light chain kinase	0.944157
8144717	0.034425	0.00125	8.78536			0.943759
7988283	0.034427	0.00125	8.78379	EIF3J-AS1	EIF3J antisense RNA 1 (head to head)	0.943682
7917283	0.034429	0.00125	8.78229	MCOLN2	mucolipin 2	0.943608
7966127	0.034431	0.00125	8.78073	SELPLG	selectin P ligand	0.943531
7977987	0.034507	0.00125	8.77556	MYH6	myosin heavy chain 6	0.943275
8072577	0.03453	0.00126	8.77304	YWHAH	tyrosine 3-monooxygenase/tryptophan 5-monooxygenase activation protein eta	0.94315
8083569	0.034562	0.00126	8.76876	TIPARP	TCDD inducible poly(ADP-ribose) polymerase	0.942938
7895398	0.034562	0.00126	8.76746			0.942874
7998655	0.034562	0.00126	8.7669	RPS2	ribosomal protein S2	0.942846
8017885	0.034562	0.00126	8.76458	ABCA8	ATP binding cassette subfamily A member 8	0.942731
7980908	0.034562	0.00126	8.76429	FBLN5	fibulin 5	0.942717
8003850	0.034565	0.00126	8.76161	CYB5D2	cytochrome b5 domain containing 2	0.942584
8015769	0.034565	0.00127	8.75942	BRCA1	BRCA1, DNA repair associated	0.942475
7955606	0.034565	0.00127	8.75703	ATG101	autophagy related 101	0.942357
7944955	0.034565	0.00127	8.75696	PKNOX2	PBX/knotted 1 homeobox 2	0.942354
8104449	0.034565	0.00127	8.75564	CCT5	chaperonin containing TCP1 subunit 5	0.942288
7892974	0.034565	0.00127	8.75316			0.942165
8001924	0.034565	0.00127	8.7523	FAM96B	family with sequence similarity 96 member B	0.942122
8083494	0.034565	0.00127	8.75172	MME	membrane metallo-endopeptidase	0.942093
8012539	0.034565	0.00127	8.75136	PIK3R6	phosphoinositide-3-kinase regulatory subunit 6	0.942075
8121838	0.03458	0.00127	8.74753	TPD52L1	tumor protein D52-like 1	0.941886
8120826	0.03458	0.00127	8.74702	IRAK1BP1	interleukin 1 receptor associated kinase 1 binding protein 1	0.94186
7894256	0.03458	0.00128	8.74567			0.941793
8171297	0.03458	0.00128	8.74497	MID1	midline 1	0.941759
7955908	0.034736	0.00128	8.73601	NCKAP1L	NCK associated protein 1 like	0.941313
7892959	0.034754	0.00128	8.7337			0.941198
7938989	0.034762	0.00129	8.73193	GAS2	growth arrest specific 2	0.94111
8017688	0.034911	0.00129	8.7233	LRRC37A2///LRRC37A6P///LRRC37A3///LRRC37A4P///LRRC37A///LRRC37A2	leucine rich repeat containing 37 member A2///leucine rich repeat containing 37 member A6, pseudogene///leucine rich repeat containing 37 member A3///leucine rich repeat containing 37 member A4, pseudogene///leucine rich repeat containing 37A///leucine rich repeat containing 37 member A2	0.940681
7895904	0.034925	0.00129	8.72124			0.940578
8079733	0.034973	0.0013	8.71751	KLHDC8B	kelch domain containing 8B	0.940392
8081564	0.035024	0.0013	8.71364	CD96	CD96 molecule	0.9402
7918426	0.035102	0.0013	8.70818	SLC16A4	solute carrier family 16 member 4	0.939927
7909027	0.035102	0.00131	8.7071	NFASC	neurofascin	0.939874
8089785	0.035199	0.00131	8.70074	POPDC2	popeye domain containing 2	0.939556
8002446	0.035199	0.00131	8.69968	HYDIN	HYDIN, axonemal central pair apparatus protein	0.939503
8133014	0.0352	0.00131	8.69671			0.939355
8102610	0.0352	0.00131	8.69522	QRFPR	pyroglutamylated RFamide peptide receptor	0.939281
8044700	0.0352	0.00132	8.69412	DPP10	dipeptidyl peptidase like 10	0.939226
8154357	0.0352	0.00132	8.69393			0.939216
7938225	0.0352	0.00132	8.69266	OLFML1	olfactomedin like 1	0.939153
7892925	0.035218	0.00132	8.69046			0.939043
8103458	0.035271	0.00132	8.6865			0.938845
8019376	0.035471	0.00133	8.67564	DUS1L	dihydrouridine synthase 1 like	0.938301
7995803	0.035475	0.00133	8.67191	MT1JP	metallothionein 1J, pseudogene	0.938115
7894787	0.035475	0.00133	8.67165			0.938102
8177554	0.035475	0.00134	8.66879	PMCHL2///PMCHL1	pro-melanin concentrating hormone like 2 (pseudogene)///pro-melanin concentrating hormone like 1 (pseudogene)	0.937959
8042811	0.035475	0.00134	8.6681	TET3	tet methylcytosine dioxygenase 3	0.937924
7987139	0.035475	0.00134	8.66797	GOLGA8R///GOLGA8O///GOLGA8N	golgin A8 family member R///golgin A8 family member O///golgin A8 family member N	0.937918
7997272	0.035475	0.00134	8.66544	GABARAPL2	GABA type A receptor associated protein like 2	0.93779
8070811	0.035475	0.00134	8.66528	SUMO3	small ubiquitin-like modifier 3	0.937783
7892786	0.035475	0.00134	8.66346			0.937691
8113666	0.035475	0.00134	8.66304	SEMA6A	semaphorin 6A	0.93767
8102560	0.035614	0.00135	8.65513	MAD2L1	MAD2 mitotic arrest deficient-like 1 (yeast)	0.937273
7919340	0.035625	0.00135	8.65322	GJA5	gap junction protein alpha 5	0.937178
8025927	0.035823	0.00136	8.64258	ZNF627///ZNF627	zinc finger protein 627///zinc finger protein 627	0.936643
8035737	0.035836	0.00136	8.64057	ATP13A1	ATPase 13A1	0.936542
8047659	0.03585	0.00136	8.63854	ABI2	abl-interactor 2	0.93644
8015607	0.035885	0.00136	8.63545	STAT3	signal transducer and activator of transcription 3	0.936285
7929562	0.035885	0.00136	8.63419	ZNF518A	zinc finger protein 518A	0.936222
7916609	0.035987	0.00137	8.62809	JUN	Jun proto-oncogene, AP-1 transcription factor subunit	0.935914
7894909	0.03608	0.00137	8.62223			0.93562
8066619	0.03608	0.00137	8.62037	PLTP	phospholipid transfer protein	0.935526
7950751	0.03608	0.00138	8.61964	SNORA70E	small nucleolar RNA, H/ACA box 70E	0.935489
7892835	0.03608	0.00138	8.61831			0.935422
8046685	0.036086	0.00138	8.61534	UBE2E4P///UBE2E3	ubiquitin conjugating enzyme E2 E4 pseudogene///ubiquitin conjugating enzyme E2 E3	0.935273
8051777	0.036086	0.00138	8.61449	COX7A2L	cytochrome c oxidase subunit 7A2 like	0.935229
7894374	0.036086	0.00138	8.61395			0.935203
8016552	0.036128	0.00138	8.60828	PHB	prohibitin	0.934916
8111214	0.036128	0.00138	8.60819			0.934912
8177137	0.036128	0.00138	8.60798	UTY	ubiquitously transcribed tetratricopeptide repeat containing, Y-linked	0.934901
8111915	0.036158	0.00139	8.6046	SEPP1	selenoprotein P, plasma, 1	0.934731
7896039	0.036158	0.00139	8.6039			0.934695
7895826	0.036171	0.00139	8.59904			0.93445
8167965	0.036171	0.00139	8.59881	MSN	moesin	0.934438
8037657	0.036171	0.00139	8.59818	DMPK	dystrophia myotonica protein kinase	0.934407
8035831	0.036171	0.00139	8.59688	ZNF98///ZNF492///ZNF85	zinc finger protein 98///zinc finger protein 492///zinc finger protein 85	0.934341
8065510	0.036171	0.00139	8.59654	NANP	N-acetylneuraminic acid phosphatase	0.934324
8161405	0.036243	0.0014	8.59189			0.934089
7948741	0.036274	0.0014	8.58913	B3GAT3	beta-1,3-glucuronyltransferase 3	0.933949
8072798	0.03641	0.00141	8.58153	CYTH4	cytohesin 4	0.933565
8144528	0.0365	0.00141	8.57582	TNKS	tankyrase	0.933276
7895134	0.0365	0.00141	8.57473			0.933221
7899043	0.03651	0.00141	8.57295	SEPN1	selenoprotein N, 1	0.933131
7938295	0.036587	0.00142	8.56809	RPL27A	ribosomal protein L27a	0.932884
8060611	0.036662	0.00142	8.56333	ITPA	inosine triphosphatase	0.932643
7892679	0.036753	0.00143	8.55786			0.932365
8052994	0.036838	0.00143	8.5527	RAB11FIP5	RAB11 family interacting protein 5	0.932103
8077612	0.036845	0.00143	8.55102	ARPC4-TTLL3///TTLL3	ARPC4-TTLL3 readthrough///tubulin tyrosine ligase like 3	0.932018
8106210	0.036846	0.00143	8.54922	ARHGEF28	Rho guanine nucleotide exchange factor 28	0.931927
8149148	0.036846	0.00144	8.54834	LOC650293///OR7E125P///OR7E2P	seven transmembrane helix receptor///olfactory receptor family 7 subfamily E member 125 pseudogene///olfactory receptor family 7 subfamily E member 2 pseudogene	0.931882
7893701	0.036972	0.00144	8.54132			0.931525
7943998	0.037002	0.00144	8.53863	NNMT	nicotinamide N-methyltransferase	0.931388
8152248	0.037095	0.00145	8.53227			0.931065
8002778	0.037095	0.00145	8.53181	MLKL	mixed lineage kinase domain like	0.931041
8055234	0.037178	0.00145	8.52572			0.930731
8091887	0.037178	0.00146	8.52464	ZBBX	zinc finger B-box domain containing	0.930676
7930181	0.037178	0.00146	8.52413	BORCS7-ASMT///AS3MT	BORCS7-ASMT readthrough (NMD candidate)///arsenite methyltransferase	0.93065
7894982	0.037185	0.00146	8.52251			0.930567
7972737	0.03729	0.00146	8.5163	LIG4	DNA ligase 4	0.930251
8167562	0.03729	0.00146	8.51518	GAGE10///GAGE12D///GAGE8///GAGE12F///GAGE2A///GAGE12H///GAGE12E///GAGE12B///GAGE12C///GAGE2D///GAGE12J///GAGE12G///GAGE13///GAGE2B///GAGE2E///GAGE12I///GAGE7///GAGE6///GAGE5///GAGE4///GAGE3///GAGE2C///GAGE1	G antigen 10///G antigen 12D///G antigen 8///G antigen 12F///G antigen 2A///G antigen 12H///G antigen 12E///G antigen 12B///G antigen 12C///G antigen 2D///G antigen 12J///G antigen 12G///G antigen 13///G antigen 2B///G antigen 2E///G antigen 12I///G antigen 7///G antigen 6///G antigen 5///G antigen 4///G antigen 3///G antigen 2C///G antigen 1	0.930194
8092552	0.03731	0.00147	8.51297	IGF2BP2	insulin like growth factor 2 mRNA binding protein 2	0.930081
8134904	0.037341	0.00147	8.51028	POP7	POP7 homolog, ribonuclease P/MRP subunit	0.929944
8093171	0.037349	0.00147	8.50863	MELTF	melanotransferrin	0.92986
7936322	0.037403	0.00147	8.50489	GPAM	glycerol-3-phosphate acyltransferase, mitochondrial	0.929669
7946365	0.03744	0.00148	8.50193	STK33	serine/threonine kinase 33	0.929518
8092621	0.037485	0.00148	8.49866	CRYGS///CRYGS	crystallin gamma S///crystallin gamma S	0.92935
7893633	0.037639	0.00149	8.49051			0.928934
8096301	0.037641	0.00149	8.48913	SPP1	secreted phosphoprotein 1	0.928863
8123303	0.03765	0.00149	8.48704	PACRG	PARK2 coregulated	0.928756
8003298	0.03765	0.00149	8.48611	SLC7A5	solute carrier family 7 member 5	0.928709
7969426	0.037871	0.0015	8.47511			0.928145
8088958	0.037876	0.0015	8.47264	GBE1	glucan (1,4-alpha-), branching enzyme 1	0.928019
8156761	0.037876	0.0015	8.47179	NANS	N-acetylneuraminate synthase	0.927975
8024228	0.037876	0.0015	8.47001	MIDN	midnolin	0.927884
8013771	0.037876	0.00151	8.46708	TLCD1	TLC domain containing 1	0.927734
8109159	0.037876	0.00151	8.46692	CARMN///MIR145	cardiac mesoderm enhancer-associated non-coding RNA///microRNA 145	0.927725
7902645	0.037876	0.00151	8.46594	SPATA1	spermatogenesis associated 1	0.927675
8155602	0.037876	0.00151	8.46582	LOC102725104///ANKRD20A21P///LOC101059935///ANKRD20A12P///ANKRD20A8P///ANKRD20A4///ANKRD20A2///ANKRD20A3///ANKRD20A5P///ANKRD20A1	putative ankyrin repeat domain-containing protein 20A12 pseudogene///ankyrin repeat domain 20 family member A21, pseudogene///ankyrin repeat domain-containing protein 18A-like///ankyrin repeat domain 20 family member A12, pseudogene///ankyrin repeat domain 20 family member A8, pseudogene///ankyrin repeat domain 20 family member A4///ankyrin repeat domain 20 family member A2///ankyrin repeat domai…	0.927669
8098707	0.037891	0.00151	8.46329	HSP90AA4P	heat shock protein 90 alpha family class A member 4, pseudogene	0.927539
8114171	0.037891	0.00151	8.46257	CDKL3	cyclin dependent kinase like 3	0.927502
8039680	0.037965	0.00152	8.45803	ZNF671	zinc finger protein 671	0.927269
7906128	0.037972	0.00152	8.45645	SLC25A44	solute carrier family 25 member 44	0.927188
7919872	0.038071	0.00152	8.45082	FAM63A	family with sequence similarity 63 member A	0.926899
8063755	0.038086	0.00152	8.44889	FAM217B	family with sequence similarity 217 member B	0.9268
8139758	0.038108	0.00153	8.44484	CHCHD2	coiled-coil-helix-coiled-coil-helix domain containing 2	0.926591
7900658	0.038108	0.00153	8.44436	TIE1	tyrosine kinase with immunoglobulin like and EGF like domains 1	0.926567
7904303	0.038108	0.00153	8.44409	CD101	CD101 molecule	0.926553
7939897	0.038152	0.00153	8.44019	LOC101060256	tripartite motif-containing protein 51-like	0.926352
8180328	0.038152	0.00153	8.43961	BAGE2	B melanoma antigen family member 2	0.926322
8077370	0.038283	0.00154	8.43139	SETMAR	SET domain and mariner transposase fusion gene	0.925899
8157828	0.038283	0.00154	8.43136	ARPC5L	actin related protein 2/3 complex subunit 5 like	0.925898
7969703	0.038287	0.00154	8.4299	IPO5	importin 5	0.925823
8086344	0.038298	0.00154	8.42814	CX3CR1	C-X3-C motif chemokine receptor 1	0.925732
8013135	0.038324	0.00155	8.42453	SREBF1	sterol regulatory element binding transcription factor 1	0.925545
8039257	0.038324	0.00155	8.42451	LAIR1	leukocyte associated immunoglobulin like receptor 1	0.925545
7903404	0.038352	0.00155	8.42148	RNPC3	RNA binding region (RNP1, RRM) containing 3	0.925389
7954398	0.038352	0.00155	8.42073	SPX	spexin hormone	0.92535
8090678	0.038354	0.00155	8.41815	MRPL3	mitochondrial ribosomal protein L3	0.925217
8087640	0.038354	0.00155	8.4181	RASSF1	Ras association domain family member 1	0.925214
8002854	0.038379	0.00156	8.41364	BCAR1	BCAR1, Cas family scaffolding protein	0.924984
7939341	0.038379	0.00156	8.41356	CD44	CD44 molecule (Indian blood group)	0.92498
7899153	0.038379	0.00156	8.41323	SH3BGRL3	SH3 domain binding glutamate rich protein like 3	0.924963
8115907	0.038464	0.00156	8.40829	NOP16	NOP16 nucleolar protein	0.924707
7962183	0.038491	0.00156	8.40588	AK4	adenylate kinase 4	0.924583
7978692	0.038552	0.00157	8.40199	SLC25A21	solute carrier family 25 member 21	0.924382
8116956	0.038593	0.00157	8.39846	SIRT5	sirtuin 5	0.9242
7925242	0.038593	0.00157	8.39774			0.924162
7972745	0.038629	0.00157	8.39491	IRS2	insulin receptor substrate 2	0.924016
8114797	0.038648	0.00158	8.39282	SPRY4	sprouty RTK signaling antagonist 4	0.923908
8144496	0.038659	0.00158	8.39104	LOC650293///OR7E125P///OR7E5P///OR7E91P///OR7E2P	seven transmembrane helix receptor///olfactory receptor family 7 subfamily E member 125 pseudogene///olfactory receptor family 7 subfamily E member 5 pseudogene///olfactory receptor family 7 subfamily E member 91 pseudogene///olfactory receptor family 7 subfamily E member 2 pseudogene	0.923816
7892713	0.038659	0.00158	8.3896			0.923741
8129985	0.038659	0.00158	8.38859	PLAGL1	PLAG1 like zinc finger 1	0.923689
7948881	0.038748	0.00159	8.38302	WDR74	WD repeat domain 74	0.9234
8042356	0.038748	0.00159	8.38227	MEIS1	Meis homeobox 1	0.923362
8067942	0.038805	0.00159	8.37861	MIR99A	microRNA 99a	0.923172
8012605	0.038833	0.00159	8.37614	GAS7	growth arrest specific 7	0.923044
7922001	0.038902	0.0016	8.37136	FAM78B	family with sequence similarity 78 member B	0.922796
7896670	0.038902	0.0016	8.37072			0.922763
8006063	0.038949	0.0016	8.3675	ANKRD13B	ankyrin repeat domain 13B	0.922596
7899484	0.039076	0.00161	8.36086			0.922251
7894840	0.03924	0.00162	8.35143			0.921761
7958666	0.03924	0.00162	8.35102	FAM216A	family with sequence similarity 216 member A	0.92174
8168968	0.03924	0.00162	8.35021	GPRASP1	G protein-coupled receptor associated sorting protein 1	0.921697
8061958	0.039241	0.00162	8.3489	CHMP4B	charged multivesicular body protein 4B	0.921629
8060997	0.039308	0.00162	8.34432	SPTLC3	serine palmitoyltransferase long chain base subunit 3	0.921391
7938667	0.039308	0.00162	8.34364			0.921356
7906720	0.039315	0.00163	8.34158	FCER1G	Fc fragment of IgE receptor Ig	0.921248
8110032	0.039315	0.00163	8.34087	CREBRF	CREB3 regulatory factor	0.921211
8035836	0.039563	0.00164	8.32907	ZNF99	zinc finger protein 99	0.920597
8045559	0.039563	0.00164	8.32683			0.92048
8024391	0.039563	0.00164	8.32634	DOT1L	DOT1 like histone lysine methyltransferase	0.920454
8144691	0.039563	0.00164	8.32539	ZNF705B///ZNF705G///ZNF705D///ZNF705A	zinc finger protein 705B///zinc finger protein 705G///zinc finger protein 705D///zinc finger protein 705A	0.920405
8092457	0.039563	0.00164	8.32433	ALG3	ALG3, alpha-1,3- mannosyltransferase	0.920349
8144726	0.039565	0.00164	8.32298	TUSC3	tumor suppressor candidate 3	0.920279
7979241	0.039606	0.00165	8.31962	BMP4	bone morphogenetic protein 4	0.920103
8083469	0.039606	0.00165	8.31823			0.920031
8113691	0.039606	0.00165	8.31759	DTWD2	DTW domain containing 2	0.919997
8180369	0.039628	0.00165	8.31547	OR4N4	olfactory receptor family 4 subfamily N member 4	0.919887
7932326	0.039646	0.00166	8.31197	CUBN	cubilin	0.919704
8175023	0.039646	0.00166	8.31186	ZDHHC9	zinc finger DHHC-type containing 9	0.919698
7894732	0.039646	0.00166	8.311			0.919653
7967841	0.039646	0.00166	8.3098	CHFR	checkpoint with forkhead and ring finger domains, E3 ubiquitin protein ligase	0.919591
7957536	0.039684	0.00166	8.30702			0.919445
8099982	0.039798	0.00167	8.30106	APBB2	amyloid beta precursor protein binding family B member 2	0.919133
8024246	0.039877	0.00167	8.29658	C19orf24	chromosome 19 open reading frame 24	0.918899
8166511	0.039923	0.00167	8.29316	PDK3	pyruvate dehydrogenase kinase 3	0.91872
8144699	0.039923	0.00167	8.29223			0.918671
8008237	0.040094	0.00168	8.28397	ITGA3	integrin subunit alpha 3	0.918238
7898211	0.040343	0.0017	8.27257	DDI2///RSC1A1	DNA damage inducible 1 homolog 2///regulatory solute carrier protein, family 1, member 1	0.91764
7952313	0.040387	0.0017	8.26957	MIRLET7A2	microRNA let-7a-2	0.917483
8134026	0.040574	0.00171	8.26075	DPY19L2P4	DPY19L2 pseudogene 4	0.91702
8041031	0.040576	0.00171	8.25945	BRE	brain and reproductive organ-expressed (TNFRSF1A modulator)	0.916951
8142435	0.040623	0.00171	8.25633	PPP1R3A	protein phosphatase 1 regulatory subunit 3A	0.916787
7896103	0.040679	0.00172	8.25288			0.916606
8033025	0.040697	0.00172	8.25095	DUS3L	dihydrouridine synthase 3 like	0.916504
8172520	0.040723	0.00172	8.24866	TFE3	transcription factor binding to IGHM enhancer 3	0.916384
8180305	0.040776	0.00173	8.24283	MRPL36	mitochondrial ribosomal protein L36	0.916076
8151629	0.040776	0.00173	8.24278	REXO1L1P	REX1, RNA exonuclease 1 homolog-like 1, pseudogene	0.916074
8157605	0.040776	0.00173	8.24183			0.916023
8062326	0.040776	0.00173	8.24171	TGIF2-C20orf24///C20orf24	TGIF2-C20orf24 readthrough///chromosome 20 open reading frame 24	0.916017
8005679	0.040828	0.00173	8.23842	CCDC144CP///CCDC144NL///CCDC144B///CCDC144A	coiled-coil domain containing 144C, pseudogene///coiled-coil domain containing 144 family, N-terminal like///coiled-coil domain containing 144B (pseudogene)///coiled-coil domain containing 144A	0.915844
8127201	0.040971	0.00174	8.2308	COL21A1	collagen type XXI alpha 1 chain	0.915442
7913883	0.040971	0.00174	8.2303	PAFAH2	platelet activating factor acetylhydrolase 2	0.915416
8135497	0.041071	0.00174	8.22507	ZNF277	zinc finger protein 277	0.915139
8177354	0.041094	0.00175	8.22296	DAZ4///DAZ2///DAZ3///DAZ1	deleted in azoospermia 4///deleted in azoospermia 2///deleted in azoospermia 3///deleted in azoospermia 1	0.915028
8022118	0.041102	0.00175	8.22144	EPB41L3	erythrocyte membrane protein band 4.1 like 3	0.914948
7950294	0.041321	0.00176	8.21153	COA4	cytochrome c oxidase assembly factor 4 homolog	0.914424
7965941	0.041436	0.00177	8.2058	GLT8D2	glycosyltransferase 8 domain containing 2	0.914121
7939936	0.041535	0.00177	8.20068			0.91385
8176375	0.041548	0.00177	8.19794	RPS4Y1	ribosomal protein S4, Y-linked 1	0.913705
7893125	0.041548	0.00177	8.19778			0.913696
8166997	0.041558	0.00178	8.1962			0.913613
7982204	0.041693	0.00178	8.18969	HMGN2	high mobility group nucleosomal binding domain 2	0.913267
7954789	0.041705	0.00178	8.18804	ALG10B///ALG10	ALG10B, alpha-1,2-glucosyltransferase///ALG10, alpha-1,2-glucosyltransferase	0.91318
7948046	0.041724	0.00179	8.1858	OR4C13	olfactory receptor family 4 subfamily C member 13	0.913061
8106516	0.041724	0.00179	8.18491	JMY	junction mediating and regulatory protein, p53 cofactor	0.913014
7894232	0.041736	0.00179	8.18325			0.912926
7994874	0.041737	0.00179	8.18203	FBRS	fibrosin	0.912861
8120067	0.04175	0.00179	8.18032	SLC25A27	solute carrier family 25 member 27	0.91277
7893893	0.041915	0.0018	8.17268			0.912364
7920291	0.041959	0.0018	8.16979	S100A16	S100 calcium binding protein A16	0.912211
7983867	0.041985	0.00181	8.16759	CGNL1	cingulin like 1	0.912094
8074597	0.042002	0.00181	8.16578	LOC729461///FAM230B///FAM230C	uncharacterized LOC729461///family with sequence similarity 230 member B (non-protein coding)///family with sequence similarity 230 member C	0.911997
7896609	0.042025	0.00181	8.16367			0.911885
7995834	0.042037	0.00181	8.16206	MT1IP	metallothionein 1I, pseudogene	0.9118
8083677	0.042135	0.00182	8.15704	IQCJ-SCHIP1///SCHIP1	IQCJ-SCHIP1 readthrough///schwannomin interacting protein 1	0.911532
7912481	0.042156	0.00182	8.15506	MAD2L2	MAD2 mitotic arrest deficient-like 2 (yeast)	0.911427
7893531	0.042172	0.00182	8.15326			0.911331
8093440	0.042257	0.00183	8.14731	FGFRL1	fibroblast growth factor receptor-like 1	0.911014
8012558	0.042257	0.00183	8.14508	PIK3R5	phosphoinositide-3-kinase regulatory subunit 5	0.910895
7933010	0.042257	0.00183	8.14359	PARD3	par-3 family cell polarity regulator	0.910816
7911355	0.042257	0.00183	8.14315			0.910792
7936966	0.042257	0.00183	8.14292			0.91078
7900461	0.042257	0.00183	8.14243	ZNF684	zinc finger protein 684	0.910754
7976621	0.042257	0.00184	8.14178	VRK1	vaccinia related kinase 1	0.91072
8131496	0.04228	0.00184	8.13931	GLCCI1	glucocorticoid induced 1	0.910588
7927645	0.04228	0.00184	8.13856			0.910548
8041519	0.042347	0.00184	8.13379	RMDN2	regulator of microtubule dynamics 2	0.910293
7892763	0.042347	0.00184	8.13364			0.910285
7985147	0.042352	0.00185	8.1323	DNAJA4	DnaJ heat shock protein family (Hsp40) member A4	0.910213
7898373	0.042358	0.00185	8.13048			0.910116
8148821	0.042358	0.00185	8.12861	SCX	scleraxis bHLH transcription factor	0.910016
7970033	0.042358	0.00185	8.12859	COL4A2	collagen type IV alpha 2 chain	0.910015
7894680	0.042518	0.00186	8.11805			0.909451
7944530	0.042518	0.00186	8.11727	OAF	out at first homolog	0.90941
8123717	0.042518	0.00186	8.11697	RPP40	ribonuclease P/MRP subunit p40	0.909394
7921873	0.042518	0.00186	8.11687	FCGR3B///FCGR3A	Fc fragment of IgG receptor IIIb///Fc fragment of IgG receptor IIIa	0.909389
8115918	0.042518	0.00186	8.11666	CLTB	clathrin light chain B	0.909377
8179489	0.042532	0.00187	8.11423	HLA-DQA2///HLA-DQA1	major histocompatibility complex, class II, DQ alpha 2///major histocompatibility complex, class II, DQ alpha 1	0.909247
8177955	0.042532	0.00187	8.11382	MICB	MHC class I polypeptide-related sequence B	0.909225
7895614	0.042671	0.00187	8.10731			0.908877
7895553	0.042683	0.00188	8.10504			0.908755
7893835	0.042683	0.00188	8.10415			0.908708
8038347	0.042683	0.00188	8.10253	TEAD2	TEA domain transcription factor 2	0.908621
8125383	0.042683	0.00188	8.10227	NOTCH4	notch 4	0.908607
7901110	0.042726	0.00189	8.09792	AKR1A1	aldo-keto reductase family 1 member A1	0.908373
8092035	0.042726	0.00189	8.09745	PHC3	polyhomeotic homolog 3	0.908349
8118945	0.042726	0.00189	8.09719	PPARD	peroxisome proliferator activated receptor delta	0.908334
7893116	0.042731	0.00189	8.09391			0.908158
7974851	0.042731	0.00189	8.09387	HIF1A	hypoxia inducible factor 1 alpha subunit	0.908156
8101063	0.042731	0.00189	8.09357			0.90814
7959173	0.042744	0.00189	8.09109	RNF10	ring finger protein 10	0.908007
8097949	0.042744	0.00189	8.09078			0.907991
8155455	0.042782	0.0019	8.08821	LINC00268	long intergenic non-protein coding RNA 268	0.907852
7892928	0.042804	0.0019	8.0862			0.907745
8026821	0.042824	0.0019	8.08432	MAP1S	microtubule associated protein 1S	0.907644
7918925	0.042837	0.0019	8.08268	TRIM45	tripartite motif containing 45	0.907556
8034615	0.042883	0.00191	8.07887	TRMT1	tRNA methyltransferase 1	0.907351
7922807	0.042883	0.00191	8.07866	COLGALT2	collagen beta(1-O)galactosyltransferase 2	0.907339
8117458	0.042918	0.00191	8.07619	BTN3A1	butyrophilin subfamily 3 member A1	0.907206
8052826	0.042925	0.00191	8.07481	SNORA36C	small nucleolar RNA, H/ACA box 36C	0.907132
7894668	0.042925	0.00191	8.07365			0.90707
8021884	0.042997	0.00192	8.06978	CTDP1	CTD phosphatase subunit 1	0.906862
8140211	0.043054	0.00192	8.06588	SPDYE16///SPDYE2B///SPDYE6///SPDYE8P///SPDYE2///SPDYE3///SPDYE7P///SPDYE1	speedy/RINGO cell cycle regulator family member E16///speedy/RINGO cell cycle regulator family member E2B///speedy/RINGO cell cycle regulator family member E6///speedy/RINGO cell cycle regulator family member E8, pseudogene///speedy/RINGO cell cycle regulator family member E2///speedy/RINGO cell cycle regulator family member E3///speedy/RINGO cell cycle regulator family member E7, pseudogene///sp…	0.906652
8079462	0.043054	0.00193	8.06269	NBEAL2	neurobeachin like 2	0.90648
8004175	0.043054	0.00193	8.0618	TXNDC17///TXNDC17	thioredoxin domain containing 17///thioredoxin domain containing 17	0.906432
8033742	0.043054	0.00193	8.06117	OR7E18P	olfactory receptor family 7 subfamily E member 18 pseudogene	0.906398
7892926	0.043054	0.00193	8.06099			0.906389
8059680	0.043054	0.00193	8.06087	HTR2B	5-hydroxytryptamine receptor 2B	0.906382
7893564	0.043197	0.00194	8.05432			0.906029
8122701	0.043258	0.00194	8.05072			0.905835
7894249	0.043258	0.00194	8.04859			0.90572
8060977	0.043258	0.00194	8.04857	SLX4IP	SLX4 interacting protein	0.905719
8113214	0.043258	0.00194	8.04756	GLRX	glutaredoxin	0.905664
8101587	0.043274	0.00195	8.04516	MAPK10	mitogen-activated protein kinase 10	0.905535
8078729	0.043274	0.00195	8.04469	MYD88	myeloid differentiation primary response 88	0.905509
8022799	0.043305	0.00195	8.04153			0.905339
7894800	0.043305	0.00195	8.04131			0.905327
7920278	0.043362	0.00196	8.03805	S100A3	S100 calcium binding protein A3	0.905151
8081758	0.043364	0.00196	8.03684	GRAMD1C	GRAM domain containing 1C	0.905086
7953835	0.043426	0.00196	8.0334	KLRG1	killer cell lectin like receptor G1	0.9049
8006984	0.043741	0.00198	8.02028	PSMD3	proteasome 26S subunit, non-ATPase 3	0.904189
8080911	0.043741	0.00198	8.01846	KBTBD8	kelch repeat and BTB domain containing 8	0.904091
7962343	0.043741	0.00198	8.01735			0.904031
8008096	0.043741	0.00198	8.01717	SNX11	sorting nexin 11	0.904021
7894920	0.043751	0.00198	8.01424			0.903862
8111129	0.043751	0.00199	8.01364	ZNF622	zinc finger protein 622	0.90383
8124211	0.043751	0.00199	8.01282	GPLD1	glycosylphosphatidylinositol specific phospholipase D1	0.903785
7896675	0.043751	0.00199	8.01237			0.903761
8008802	0.043777	0.00199	8.0103	GDPD1	glycerophosphodiester phosphodiesterase domain containing 1	0.903649
8162759	0.043994	0.002	8.00046	TBC1D2	TBC1 domain family member 2	0.903115
7893857	0.043994	0.002	8.00005			0.903093
7939120	0.04401	0.00201	7.99737	RCN1	reticulocalbin 1	0.902947
8051113	0.04401	0.00201	7.99725	ZNF513	zinc finger protein 513	0.90294
8066964	0.044115	0.00201	7.9913	TMEM189-UBE2V1///TMEM189///UBE2V1	TMEM189-UBE2V1 readthrough///transmembrane protein 189///ubiquitin conjugating enzyme E2 V1	0.902618
8095404	0.044115	0.00201	7.99118	UGT2B28	UDP glucuronosyltransferase family 2 member B28	0.902611
8161854	0.044119	0.00201	7.98992			0.902542
7893418	0.044138	0.00202	7.98814			0.902446
8079037	0.044176	0.00202	7.98564	TRAK1	trafficking kinesin protein 1	0.90231
8098344	0.044238	0.00202	7.98225			0.902125
8060772	0.044246	0.00203	7.98044	CDS2	CDP-diacylglycerol synthase 2	0.902027
8030630	0.044246	0.00203	7.97896	NR1H2	nuclear receptor subfamily 1 group H member 2	0.901946
7907492	0.044246	0.00203	7.97867	RABGAP1L	RAB GTPase activating protein 1 like	0.901931
7930454	0.044297	0.00203	7.97373	PDCD4	programmed cell death 4 (neoplastic transformation inhibitor)	0.901662
8159803	0.044297	0.00204	7.97305	FAM138E///FAM138D///FAM138C///FAM138B///FAM138A///FAM138F	family with sequence similarity 138 member E///family with sequence similarity 138 member D///family with sequence similarity 138 member C///family with sequence similarity 138 member B///family with sequence similarity 138 member A///family with sequence similarity 138 member F	0.901625
7935553	0.044297	0.00204	7.9713	LOXL4	lysyl oxidase like 4	0.901529
8142814	0.044297	0.00204	7.971	OPN1SW	opsin 1 (cone pigments), short-wave-sensitive	0.901513
7991214	0.044297	0.00204	7.97035	DET1	de-etiolated homolog 1 (Arabidopsis)	0.901477
7990965	0.044297	0.00204	7.97023	RPS17	ribosomal protein S17	0.901471
8089606	0.044316	0.00204	7.96845	CFAP44	cilia and flagella associated protein 44	0.901374
8128565	0.044336	0.00205	7.96528	POPDC3	popeye domain containing 3	0.901201
8028652	0.044336	0.00205	7.96413	ZFP36	ZFP36 ring finger protein	0.901139
7961091	0.044336	0.00205	7.96355	CLEC2A	C-type lectin domain family 2 member A	0.901107
8032365	0.044336	0.00205	7.96166	KLF16	Kruppel like factor 16	0.901003
8046279	0.044336	0.00205	7.96052			0.900942
8122637	0.044336	0.00205	7.96049	SASH1	SAM and SH3 domain containing 1	0.90094
8099967	0.044336	0.00205	7.96011	RBM47	RNA binding motif protein 47	0.900919
7911215	0.044514	0.00206	7.95252	OR9H1P	olfactory receptor family 9 subfamily H member 1 pseudogene	0.900505
8156261	0.044536	0.00206	7.95064			0.900402
7892670	0.044582	0.00207	7.94783			0.900248
8065868	0.044582	0.00207	7.94681	EIF6	eukaryotic translation initiation factor 6	0.900193
8098439	0.044716	0.00208	7.94087	EPCAM	epithelial cell adhesion molecule	0.899868
8025601	0.044739	0.00208	7.93895	ICAM1	intercellular adhesion molecule 1	0.899763
8144742	0.044761	0.00208	7.9366	MICU3	mitochondrial calcium uptake family member 3	0.899634
7912589	0.044761	0.00208	7.936			0.899602
8078956	0.044766	0.00208	7.93473			0.899532
8152522	0.044814	0.00209	7.93164	ENPP2	ectonucleotide pyrophosphatase/phosphodiesterase 2	0.899363
8117572	0.044814	0.00209	7.93002	ZNF391	zinc finger protein 391	0.899274
8171798	0.044814	0.00209	7.92975			0.89926
8072346	0.044826	0.00209	7.92675	MTFP1	mitochondrial fission process 1	0.899095
7896176	0.044826	0.0021	7.9261			0.899059
8146934	0.044826	0.0021	7.92578	LY96	lymphocyte antigen 96	0.899042
7973008	0.044826	0.0021	7.92503	OR4M1///OR4M2	olfactory receptor family 4 subfamily M member 1///olfactory receptor family 4 subfamily M member 2	0.899001
8006655	0.044891	0.0021	7.92086	DHRS11	dehydrogenase/reductase 11	0.898773
8167027	0.044891	0.0021	7.92056	RGN	regucalcin	0.898756
7993776	0.045087	0.00211	7.91243	LOC81691	exonuclease NEF-sp	0.89831
8067969	0.045092	0.00212	7.91119	CHODL	chondrolectin	0.898242
7954436	0.045135	0.00212	7.90762	LRMP	lymphoid restricted membrane protein	0.898046
7953765	0.045135	0.00212	7.90547	RIMKLB	ribosomal modification protein rimK like family member B	0.897928
8027348	0.045135	0.00212	7.90543	ZNF730	zinc finger protein 730	0.897925
8035351	0.045135	0.00212	7.90463	JAK3	Janus kinase 3	0.897882
7960514	0.045135	0.00212	7.90431			0.897864
7956443	0.045213	0.00213	7.90012	MARS	methionyl-tRNA synthetase	0.897634
8112894	0.045213	0.00213	7.89937			0.897592
8007420	0.045213	0.00213	7.89832	AOC3	amine oxidase, copper containing 3	0.897535
8156838	0.045249	0.00214	7.89597	SEC61B	Sec61 translocon beta subunit	0.897406
8025672	0.045391	0.00214	7.88941	SLC44A2	solute carrier family 44 member 2	0.897044
8164200	0.045391	0.00214	7.8888	ANGPTL2	angiopoietin like 2	0.897011
7960898	0.04545	0.00215	7.88564	LOC650293	seven transmembrane helix receptor	0.896837
7927852	0.045474	0.00215	7.88321			0.896703
7967544	0.045474	0.00215	7.88176	SCARB1	scavenger receptor class B member 1	0.896623
8180246	0.045474	0.00215	7.88115			0.89659
8132917	0.045474	0.00216	7.88058	ZNF713	zinc finger protein 713	0.896558
8177214	0.045488	0.00216	7.87817			0.896425
8004184	0.045488	0.00216	7.87796	XAF1	XIAP associated factor 1	0.896414
8008564	0.045489	0.00216	7.87598	TOM1L1	target of myb1 like 1 membrane trafficking protein	0.896305
7968212	0.045489	0.00216	7.87582	WASF3	WAS protein family member 3	0.896296
8051583	0.045547	0.00217	7.87271	CYP1B1	cytochrome P450 family 1 subfamily B member 1	0.896124
8139488	0.045617	0.00217	7.86917	IGFBP3	insulin like growth factor binding protein 3	0.895929
8059902	0.045726	0.00218	7.86426	LOC93463	uncharacterized LOC93463	0.895658
8097953	0.045739	0.00218	7.86233			0.895552
8052803	0.045739	0.00218	7.86172	AAK1	AP2 associated kinase 1	0.895517
8117079	0.045817	0.00219	7.85792	LOC101926933///LIMD1-AS1	uncharacterized LOC101926933///LIMD1 antisense RNA 1	0.895307
8154388	0.045918	0.00219	7.85212			0.894987
8093191	0.045918	0.00219	7.8513	DLG1	discs large MAGUK scaffold protein 1	0.894942
7908204	0.045918	0.00219	7.85124	HMCN1	hemicentin 1	0.894938
8152506	0.04599	0.0022	7.84765	SAMD12	sterile alpha motif domain containing 12	0.89474
7912198	0.046069	0.00221	7.84386	ENO1	enolase 1	0.89453
7894186	0.046073	0.00221	7.84266			0.894463
7932796	0.046159	0.00221	7.83863	SVIL	supervillin	0.89424
7967588	0.046377	0.00222	7.82995	DHX37	DEAH-box helicase 37	0.893759
8128991	0.046454	0.00223	7.82624	LAMA4	laminin subunit alpha 4	0.893553
8003357	0.046456	0.00223	7.82516	PIEZO1	piezo type mechanosensitive ion channel component 1	0.893493
8148049	0.04646	0.00223	7.82398	NOV	nephroblastoma overexpressed	0.893428
8115814	0.046567	0.00224	7.81922	SH3PXD2B	SH3 and PX domains 2B	0.893163
7920707	0.046638	0.00225	7.81393	FAM189B	family with sequence similarity 189 member B	0.892869
8017139	0.046638	0.00225	7.81373	MIR301A	microRNA 301a	0.892858
8145889	0.046638	0.00225	7.81296	EIF4EBP1	eukaryotic translation initiation factor 4E binding protein 1	0.892816
8109157	0.046638	0.00225	7.81166	CARMN///MIR143	cardiac mesoderm enhancer-associated non-coding RNA///microRNA 143	0.892743
8078650	0.046638	0.00225	7.8116	CTDSPL	CTD small phosphatase like	0.89274
8079138	0.046775	0.00226	7.80585			0.89242
8103240	0.046847	0.00226	7.80146	ANXA2P1	annexin A2 pseudogene 1	0.892176
7948058	0.046847	0.00227	7.80038	FOLH1B///FOLH1	folate hydrolase 1B///folate hydrolase (prostate-specific membrane antigen) 1	0.892116
7894406	0.046847	0.00227	7.79996			0.892092
8024358	0.046847	0.00227	7.79925	CSNK1G2	casein kinase 1 gamma 2	0.892053
8092134	0.046933	0.00227	7.79431	PLD1	phospholipase D1	0.891778
8095148	0.046933	0.00227	7.79368	TMEM165	transmembrane protein 165	0.891743
8025933	0.046933	0.00228	7.79311	ZNF833P	zinc finger protein 833, pseudogene	0.891711
8048523	0.046933	0.00228	7.79219	DNAJB2	DnaJ heat shock protein family (Hsp40) member B2	0.89166
7941621	0.046961	0.00228	7.78915	DPP3	dipeptidyl peptidase 3	0.89149
8121312	0.046961	0.00229	7.78587	C6orf203	chromosome 6 open reading frame 203	0.891307
7982392	0.046961	0.00229	7.7853	RYR3	ryanodine receptor 3	0.891275
7947861	0.046961	0.00229	7.78521	SPI1	Spi-1 proto-oncogene	0.89127
7895961	0.046961	0.00229	7.78451			0.891231
7894499	0.046961	0.00229	7.78406			0.891206
8137008	0.046961	0.00229	7.78406	MPLKIP	M-phase specific PLK1 interacting protein	0.891206
7999253	0.047057	0.0023	7.77932	PPL	periplakin	0.890942
8076612	0.047057	0.0023	7.77805	EFCAB6	EF-hand calcium binding domain 6	0.890871
7985016	0.047057	0.0023	7.77698	SNX33	sorting nexin 33	0.890811
7921088	0.047057	0.0023	7.77341	NES	nestin	0.890612
8004416	0.047057	0.0023	7.77314	CHRNB1	cholinergic receptor nicotinic beta 1 subunit	0.890597
8149377	0.047057	0.0023	7.77298	LOC100133267///DEFB130	defensin, beta 130-like///defensin beta 130	0.890588
8130176	0.047057	0.00231	7.77191	ULBP3	UL16 binding protein 3	0.890528
7909271	0.047057	0.00231	7.77182	IL24	interleukin 24	0.890523
7914270	0.047057	0.00231	7.77103	LAPTM5	lysosomal protein transmembrane 5	0.890478
8081503	0.047057	0.00231	7.77058	DZIP3	DAZ interacting zinc finger protein 3	0.890453
8161755	0.047211	0.00232	7.76138	ALDH1A1	aldehyde dehydrogenase 1 family member A1	0.889939
7895808	0.047211	0.00232	7.76095			0.889915
8158627	0.047211	0.00232	7.7605	NCS1	neuronal calcium sensor 1	0.88989
7922382	0.047211	0.00232	7.76029	ANKRD45	ankyrin repeat domain 45	0.889878
7969428	0.047211	0.00232	7.76027	UCHL3	ubiquitin C-terminal hydrolase L3	0.889877
8129273	0.047217	0.00232	7.75905	TBC1D32	TBC1 domain family member 32	0.889809
7935968	0.047273	0.00233	7.75616	LDB1	LIM domain binding 1	0.889647
7896403	0.04729	0.00233	7.75457			0.889558
7893809	0.047401	0.00234	7.7498			0.889291
8036787	0.047512	0.00235	7.74415	FCGBP	Fc fragment of IgG binding protein	0.888974
7899462	0.047512	0.00235	7.74365	RCC1///SNHG3///RCC1	regulator of chromosome condensation 1///small nucleolar RNA host gene 3///regulator of chromosome condensation 1	0.888945
7971996	0.047512	0.00235	7.743			0.888909
8166469	0.047618	0.00235	7.73844	SAT1	spermidine/spermine N1-acetyltransferase 1	0.888653
8168087	0.047648	0.00236	7.73641	IGBP1	immunoglobulin (CD79A) binding protein 1	0.888539
8015955	0.047674	0.00236	7.73453	ATXN7L3	ataxin 7 like 3	0.888434
8027268	0.047737	0.00236	7.73141			0.888259
7999754	0.047763	0.00237	7.72951	XYLT1	xylosyltransferase 1	0.888152
7909527	0.047763	0.00237	7.72854			0.888097
7922474	0.047872	0.00238	7.72388	KIAA0040	KIAA0040	0.887835
7915008	0.047898	0.00238	7.72117	SNIP1	Smad nuclear interacting protein 1	0.887683
8174474	0.047898	0.00238	7.72101	ACSL4	acyl-CoA synthetase long-chain family member 4	0.887674
8006820	0.047938	0.00238	7.71866	LASP1	LIM and SH3 protein 1	0.887542
7893179	0.048109	0.0024	7.71051			0.887083
7895333	0.048109	0.0024	7.71027			0.887069
7922550	0.048109	0.0024	7.70996	SEC16B	SEC16 homolog B, endoplasmic reticulum export factor	0.887052
7972672	0.048136	0.0024	7.70809	CCDC168	coiled-coil domain containing 168	0.886947
8135181	0.048137	0.0024	7.70705	LRWD1	leucine rich repeats and WD repeat domain containing 1	0.886888
8059905	0.048167	0.0024	7.70507	COL6A3	collagen type VI alpha 3 chain	0.886777
7893661	0.048199	0.00241	7.703			0.88666
7895441	0.048236	0.00241	7.70078			0.886535
7910416	0.048244	0.00241	7.69789	URB2	URB2 ribosome biogenesis 2 homolog (S. cerevisiae)	0.886372
8020352	0.048244	0.00242	7.69661			0.886299
8117888	0.048244	0.00242	7.69656	RAN	RAN, member RAS oncogene family	0.886297
7896378	0.048244	0.00242	7.6962			0.886277
8003401	0.048244	0.00242	7.69558	APRT	adenine phosphoribosyltransferase	0.886241
7934753	0.048251	0.00242	7.69426	EIF5AL1///EIF5A	eukaryotic translation initiation factor 5A-like 1///eukaryotic translation initiation factor 5A	0.886167
7978166	0.048251	0.00242	7.69335	TM9SF1	transmembrane 9 superfamily member 1	0.886116
8095380	0.048312	0.00243	7.69034	TMPRSS11E	transmembrane protease, serine 11E	0.885945
7971757	0.048343	0.00243	7.68835	NEK5	NIMA related kinase 5	0.885833
8052143	0.048436	0.00244	7.68426	GPR75	G protein-coupled receptor 75	0.885602
7996677	0.048471	0.00244	7.68212	NUTF2	nuclear transport factor 2	0.885481
7974125	0.048501	0.00244	7.68015	FAM179B	family with sequence similarity 179 member B	0.88537
7938685	0.048504	0.00244	7.67906			0.885308
8092067	0.048696	0.00245	7.67178	RPL22L1	ribosomal protein L22 like 1	0.884896
8079058	0.048761	0.00246	7.66866			0.884719
7919139	0.04886	0.00247	7.66413	LOC102725104///ANKRD20A12P///ANKRD20A8P///ANKRD20A5P	putative ankyrin repeat domain-containing protein 20A12 pseudogene///ankyrin repeat domain 20 family member A12, pseudogene///ankyrin repeat domain 20 family member A8, pseudogene///ankyrin repeat domain 20 family member A5, pseudogene	0.884463
8019507	0.04886	0.00247	7.66343	C17orf62	chromosome 17 open reading frame 62	0.884423
8063893	0.048891	0.00247	7.66146	ADRM1	adhesion regulating molecule 1	0.884311
7907232	0.048945	0.00247	7.65872	MROH9	maestro heat like repeat family member 9	0.884156
7935903	0.049021	0.00248	7.65526	NPM3	nucleophosmin/nucleoplasmin 3	0.88396
8000856	0.049037	0.00248	7.65375	TBC1D10B	TBC1 domain family member 10B	0.883874
8052413	0.049049	0.00248	7.65239			0.883797
8049567	0.049288	0.0025	7.64364	RAMP1	receptor activity modifying protein 1	0.8833
7929901	0.049475	0.00251	7.63661	C10orf2	chromosome 10 open reading frame 2	0.882901
8180319	0.049562	0.00252	7.63228	TGIF1	TGFB induced factor homeobox 1	0.882654
7974481	0.049562	0.00252	7.63188			0.882632
8069494	0.049598	0.00252	7.62972	LOC441666	zinc finger protein 91 pseudogene	0.882508
7940441	0.049664	0.00252	7.62659	PGA4///PGA3///PGA5	pepsinogen 4, group I (pepsinogen A)///pepsinogen 3, group I (pepsinogen A)///pepsinogen 5, group I (pepsinogen A)	0.882331
7957530	0.049664	0.00253	7.62568	LOC400590	uncharacterized LOC400590	0.882278
7952004	0.049694	0.00253	7.62374	SCN4B	sodium voltage-gated channel beta subunit 4	0.882168
8049317	0.049733	0.00253	7.62151	DGKD	diacylglycerol kinase delta	0.882041
8171403	0.049774	0.00254	7.61921	ASB11	ankyrin repeat and SOCS box containing 11	0.88191
7985240	0.049876	0.00254	7.61499	TMED3	transmembrane p24 trafficking protein 3	0.881669
8096753	0.049892	0.00255	7.61351	HADH	hydroxyacyl-CoA dehydrogenase	0.881585
7937330	0.050021	0.00255	7.60821	IFITM2	interferon induced transmembrane protein 2	0.881282
7894609	0.050021	0.00256	7.60739			0.881236
8092169	0.050021	0.00256	7.6065	TNFSF10	tumor necrosis factor superfamily member 10	0.881185
8116571	0.050031	0.00256	7.6035			0.881013
7947199	0.050031	0.00256	7.60331	LGR4	leucine rich repeat containing G protein-coupled receptor 4	0.881003
8058335	0.050031	0.00256	7.60328	SUMO1	small ubiquitin-like modifier 1	0.881001
7908072	0.050078	0.00257	7.60082	LAMC2	laminin subunit gamma 2	0.88086
7895000	0.050089	0.00257	7.59951			0.880786
7896108	0.050161	0.00257	7.59621			0.880597
8022420	0.050161	0.00257	7.59529	ZNF519	zinc finger protein 519	0.880545
7892551	0.05019	0.00258	7.59343			0.880438
8179097	0.050242	0.00258	7.59081	TRIM39-RPP21///RPP21	TRIM39-RPP21 readthrough///ribonuclease P/MRP subunit p21	0.880288
7944623	0.050271	0.00259	7.58891	TBCEL	tubulin folding cofactor E like	0.88018
8118826	0.050309	0.00259	7.58677	SNRPC	small nuclear ribonucleoprotein polypeptide C	0.880057
8154951	0.050446	0.0026	7.58101	GLUL	glutamate-ammonia ligase	0.879727
7892634	0.050446	0.0026	7.5805			0.879698
8162276	0.05047	0.0026	7.5788	NFIL3	nuclear factor, interleukin 3 regulated	0.879601
7894240	0.050601	0.00261	7.57373			0.87931
8143601	0.050909	0.00263	7.56269	CTAGE8///CTAGE4///CTAGE11P///CTAGE9///CTAGE15///CTAGE6///CTAGE1///CTAGE5	CTAGE family member 8///CTAGE family member 4///CTAGE family member 11, pseudogene///CTAGE family member 9///CTAGE family member 15///CTAGE family member 6///cutaneous T-cell lymphoma-associated antigen 1///CTAGE family member 5, ER export factor	0.878677
8124498	0.050909	0.00263	7.56215	ZNF204P	zinc finger protein 204, pseudogene	0.878645
7912056	0.05092	0.00263	7.56087	PLEKHG5	pleckstrin homology and RhoGEF domain containing G5	0.878572
8107468	0.050926	0.00263	7.55933			0.878483
8094911	0.050926	0.00264	7.55717	ATP10D	ATPase phospholipid transporting 10D (putative)	0.878359
7895692	0.050926	0.00264	7.5569			0.878343
8021154	0.050926	0.00264	7.55598	CTIF	cap binding complex dependent translation initiation factor	0.878291
7994769	0.050926	0.00264	7.55591	CORO1A	coronin 1A	0.878287
8171418	0.050938	0.00264	7.5546	PIGA	phosphatidylinositol glycan anchor biosynthesis class A	0.878212
8107594	0.050987	0.00265	7.55068	SNCAIP	synuclein alpha interacting protein	0.877986
7932420	0.050987	0.00265	7.55058	HACD1	3-hydroxyacyl-CoA dehydratase 1	0.877981
7905043	0.050987	0.00265	7.5502	FAM231A///FAM231D///LOC388692	family with sequence similarity 231 member A///family with sequence similarity 231 member D///uncharacterized LOC388692	0.877959
8144149	0.051063	0.00265	7.54689	MIR153-2	microRNA 153-2	0.877768
8070632	0.051068	0.00266	7.5458	CBSL///CBS	cystathionine-beta-synthase like///cystathionine-beta-synthase	0.877705
7896339	0.05107	0.00266	7.5448			0.877648
7950955	0.051133	0.00266	7.54188	TRIM49C///TRIM49B///TRIM49	tripartite motif containing 49C///tripartite motif containing 49B///tripartite motif containing 49	0.87748
8075106	0.051149	0.00266	7.54045	TPST2	tyrosylprotein sulfotransferase 2	0.877397
7981273	0.051192	0.00267	7.53818	CCDC85C	coiled-coil domain containing 85C	0.877266
8141882	0.051278	0.00267	7.53456	DPY19L2P2	DPY19L2 pseudogene 2	0.877058
8154059	0.051472	0.00269	7.5276	SMARCA2	SWI/SNF related, matrix associated, actin dependent regulator of chromatin, subfamily a, member 2	0.876656
8143879	0.051479	0.00269	7.52646	TMUB1	transmembrane and ubiquitin like domain containing 1	0.876591
7892896	0.051509	0.00269	7.5246			0.876483
8045563	0.051515	0.00269	7.52346	ARHGAP15	Rho GTPase activating protein 15	0.876417
8142795	0.051557	0.0027	7.52087	IMPDH1	inosine monophosphate dehydrogenase 1	0.876268
8154916	0.051557	0.0027	7.51956	GALT	galactose-1-phosphate uridylyltransferase	0.876192
7988031	0.051557	0.0027	7.51934	RPS3A	ribosomal protein S3A	0.87618
7937892	0.051669	0.00271	7.51435	PGAP2	post-GPI attachment to proteins 2	0.875891
7961604	0.051669	0.00271	7.51404	PLCZ1	phospholipase C zeta 1	0.875873
7895780	0.05168	0.00271	7.5117			0.875738
8006779	0.05168	0.00272	7.51048	ARHGAP23	Rho GTPase activating protein 23	0.875668
7893714	0.05168	0.00272	7.51025			0.875654
8112596	0.05168	0.00272	7.509	ANKRA2	ankyrin repeat family A member 2	0.875582
7973158	0.05168	0.00272	7.50773	ARHGEF40	Rho guanine nucleotide exchange factor 40	0.875508
7968835	0.05168	0.00272	7.50761	AKAP11	A-kinase anchoring protein 11	0.875502
7925735	0.05168	0.00272	7.50715	OR14A16	olfactory receptor family 14 subfamily A member 16	0.875475
7953892	0.051693	0.00272	7.50582	KLRF1	killer cell lectin like receptor F1	0.875398
7985959	0.051702	0.00273	7.50257	GDPGP1	GDP-D-glucose phosphorylase 1	0.87521
7895917	0.051702	0.00273	7.50246			0.875203
8029377	0.051702	0.00273	7.50216	ZNF224	zinc finger protein 224	0.875187
7895439	0.051702	0.00273	7.50182			0.875167
7893091	0.05179	0.00274	7.49821			0.874957
7919815	0.051964	0.00275	7.49195	CTSK	cathepsin K	0.874595
7999120	0.052013	0.00275	7.48948	CORO7-PAM16///CORO7	CORO7-PAM16 readthrough///coronin 7	0.874452
8098414	0.052013	0.00275	7.4886	SPCS3	signal peptidase complex subunit 3	0.874401
8177628	0.052017	0.00276	7.48589	CCDC125	coiled-coil domain containing 125	0.874243
7917548	0.052017	0.00276	7.48502	GBP7	guanylate binding protein 7	0.874193
7979328	0.052017	0.00276	7.48495	ATG14	autophagy related 14	0.874189
8109161	0.052017	0.00276	7.48478	ARHGEF37	Rho guanine nucleotide exchange factor 37	0.874179
8163916	0.052024	0.00276	7.4834	TTLL11	tubulin tyrosine ligase like 11	0.874099
7944023	0.052024	0.00276	7.4827	NXPE2	neurexophilin and PC-esterase domain family member 2	0.874058
8020551	0.052024	0.00277	7.48178	LAMA3	laminin subunit alpha 3	0.874005
8131631	0.052054	0.00277	7.47995	HDAC9	histone deacetylase 9	0.873899
8085716	0.052156	0.00278	7.47539	SATB1	SATB homeobox 1	0.873634
7954090	0.052156	0.00278	7.4742	EMP1	epithelial membrane protein 1	0.873565
8180334	0.052156	0.00278	7.4741	UBE2D3	ubiquitin conjugating enzyme E2 D3	0.873559
8058591	0.052161	0.00278	7.47218	ACADL	acyl-CoA dehydrogenase, long chain	0.873448
8079896	0.052161	0.00278	7.47183	SEMA3F	semaphorin 3F	0.873427
8040163	0.052161	0.00278	7.47119	IAH1	isoamyl acetate-hydrolyzing esterase 1 homolog	0.87339
8093137	0.052189	0.00279	7.46941	SMCO1	single-pass membrane protein with coiled-coil domains 1	0.873286
8157216	0.052325	0.0028	7.46438	UGCG	UDP-glucose ceramide glucosyltransferase	0.872994
8120335	0.052416	0.0028	7.46056	FAM83B	family with sequence similarity 83 member B	0.872772
7971015	0.052416	0.0028	7.45979	SMAD9	SMAD family member 9	0.872726
7949615	0.052419	0.00281	7.45841	B4GAT1	beta-1,4-glucuronyltransferase 1	0.872647
7993622	0.052419	0.00281	7.45787	ITPRIPL2	inositol 1,4,5-trisphosphate receptor interacting protein like 2	0.872615
7979473	0.052528	0.00281	7.45366	DHRS7	dehydrogenase/reductase 7	0.872369
7894579	0.05261	0.00282	7.45029			0.872173
7896549	0.052632	0.00282	7.44869			0.87208
8156861	0.052766	0.00283	7.44376	STX17	syntaxin 17	0.871793
8077993	0.052828	0.00284	7.44094	TMEM43	transmembrane protein 43	0.871628
8042402	0.052828	0.00284	7.44008	APLF	aprataxin and PNKP like factor	0.871578
8148955	0.05294	0.00285	7.43584	C8orf33	chromosome 8 open reading frame 33	0.87133
7899192	0.052952	0.00285	7.43406	RPS6KA1	ribosomal protein S6 kinase A1	0.871226
8139083	0.052952	0.00285	7.43364			0.871202
8170298	0.053138	0.00286	7.4272	UBE2NL	ubiquitin conjugating enzyme E2 N like (gene/pseudogene)	0.870825
7988753	0.05322	0.00287	7.42385	SPPL2A	signal peptide peptidase like 2A	0.870629
7893085	0.053232	0.00287	7.42217			0.870531
7893496	0.053232	0.00288	7.41965			0.870384
7892608	0.053232	0.00288	7.41944			0.870371
8116520	0.053232	0.00288	7.41897	RACK1	receptor for activated C kinase 1	0.870344
8175811	0.053232	0.00288	7.41841	FAM58A	family with sequence similarity 58 member A	0.870311
8121515	0.053232	0.00288	7.41768	SLC16A10	solute carrier family 16 member 10	0.870268
8022572	0.053232	0.00288	7.41715	OSBPL1A	oxysterol binding protein like 1A	0.870237
8176578	0.053358	0.00289	7.41254	USP9Y	ubiquitin specific peptidase 9, Y-linked	0.869967
7907032	0.053373	0.00289	7.41043	MAEL	maelstrom spermatogenic transposon silencer	0.869843
8070102	0.053373	0.00289	7.41029	GART	phosphoribosylglycinamide formyltransferase, phosphoribosylglycinamide synthetase, phosphoribosylaminoimidazole synthetase	0.869835
8154283	0.053416	0.0029	7.4081			0.869707
8086352	0.053472	0.0029	7.40556	ULK4	unc-51 like kinase 4	0.869558
7894819	0.053609	0.00291	7.40061			0.869267
8057797	0.053626	0.00291	7.39916	SDPR	serum deprivation response	0.869182
8135821	0.053626	0.00292	7.39832	LMOD2///LMOD2	leiomodin 2///leiomodin 2	0.869133
7952869	0.053673	0.00292	7.39603	THYN1	thymocyte nuclear protein 1	0.868999
8163253	0.053766	0.00293	7.39239			0.868785
7971461	0.053922	0.00294	7.38693	LCP1	lymphocyte cytosolic protein 1	0.868464
7893181	0.054011	0.00294	7.38268			0.868214
8173217	0.054011	0.00294	7.38255	ARHGEF9	Cdc42 guanine nucleotide exchange factor 9	0.868206
8054513	0.054112	0.00295	7.37709	LINC01123///LINC01106	long intergenic non-protein coding RNA 1123///long intergenic non-protein coding RNA 1106	0.867885
7931097	0.054112	0.00295	7.37705	HTRA1	HtrA serine peptidase 1	0.867883
8021372	0.054112	0.00296	7.37683			0.867869
8132580	0.054112	0.00296	7.37603	YKT6	YKT6 v-SNARE homolog (S. cerevisiae)	0.867822
7894041	0.054199	0.00296	7.37259			0.86762
8163839	0.054237	0.00297	7.37043	C5	complement component 5	0.867493
7946454	0.054237	0.00297	7.36971	SCUBE2	signal peptide, CUB domain and EGF like domain containing 2	0.86745
7951977	0.05425	0.00297	7.36812	FXYD6-FXYD2///FXYD6	FXYD6-FXYD2 readthrough///FXYD domain containing ion transport regulator 6	0.867357
7892955	0.05425	0.00297	7.36731			0.867309
7893152	0.05425	0.00298	7.36587			0.867224
8034514	0.05425	0.00298	7.36577	C19orf43	chromosome 19 open reading frame 43	0.867218
7907531	0.054261	0.00298	7.36396	GPR52	G protein-coupled receptor 52	0.867111
8139131	0.054261	0.00298	7.36337	AMPH	amphiphysin	0.867077
8034401	0.054261	0.00298	7.36213	ZNF564	zinc finger protein 564	0.867003
8019194	0.054261	0.00298	7.36189	FAAP100	Fanconi anemia core complex associated protein 100	0.866989
7987192	0.054285	0.00299	7.35962	SLC12A6	solute carrier family 12 member 6	0.866856
8037816	0.054285	0.00299	7.35944	STRN4	striatin 4	0.866845
8097148	0.054467	0.003	7.35328	KIAA1109	KIAA1109	0.866481
8082673	0.054659	0.00301	7.34635	ACPP	acid phosphatase, prostate	0.866072
7976061	0.054659	0.00301	7.34544			0.866018
8082408	0.054659	0.00302	7.34507	SEC61A1	Sec61 translocon alpha 1 subunit	0.865996
8023828	0.05472	0.00302	7.34196	NETO1	neuropilin and tolloid like 1	0.865812
8106271	0.05472	0.00302	7.34155	NSA2	NSA2, ribosome biogenesis homolog	0.865788
7892622	0.054973	0.00304	7.33341			0.865306
7896121	0.05498	0.00304	7.33234			0.865242
8070712	0.055005	0.00304	7.33043			0.86513
8013919	0.055005	0.00304	7.32986	ABHD15	abhydrolase domain containing 15	0.865096
7991258	0.055162	0.00305	7.3245	POLG	DNA polymerase gamma, catalytic subunit	0.864778
7894564	0.055174	0.00306	7.32249			0.864659
8053744	0.055174	0.00306	7.32095	ANKRD20A21P///ANKRD20A8P///ANKRD20A4///ANKRD20A2///ANKRD20A3///ANKRD20A5P///ANKRD20A1	ankyrin repeat domain 20 family member A21, pseudogene///ankyrin repeat domain 20 family member A8, pseudogene///ankyrin repeat domain 20 family member A4///ankyrin repeat domain 20 family member A2///ankyrin repeat domain 20 family member A3///ankyrin repeat domain 20 family member A5, pseudogene///ankyrin repeat domain 20 family member A1	0.864568
7963880	0.055174	0.00306	7.32094	ITGA7	integrin subunit alpha 7	0.864567
7893220	0.055174	0.00306	7.32063			0.864549
8029489	0.055196	0.00307	7.31895	BCAM	basal cell adhesion molecule (Lutheran blood group)	0.864449
7951325	0.055196	0.00307	7.31826	DCUN1D5	defective in cullin neddylation 1 domain containing 5	0.864408
8129677	0.055224	0.00307	7.31659	SGK1	serum/glucocorticoid regulated kinase 1	0.864309
8095110	0.0554	0.00308	7.31071	KIT	KIT proto-oncogene receptor tyrosine kinase	0.863959
8017597	0.055469	0.00309	7.30722			0.863752
8177201	0.055469	0.00309	7.30701	HSFY2///HSFY1	heat shock transcription factor, Y-linked 2///heat shock transcription factor, Y-linked 1	0.86374
8156569	0.055479	0.00309	7.30585	MIR23B///C9orf3	microRNA 23b///chromosome 9 open reading frame 3	0.863671
7952145	0.055528	0.0031	7.30361	HYOU1	hypoxia up-regulated 1	0.863538
7969544	0.055535	0.0031	7.30189	NDFIP2	Nedd4 family interacting protein 2	0.863435
8140534	0.055535	0.0031	7.30143	SEMA3C	semaphorin 3C	0.863408
7894355	0.055535	0.0031	7.29916			0.863273
8179688	0.055535	0.0031	7.29911	FLOT1	flotillin 1	0.86327
7961798	0.055535	0.00311	7.29835	SOX5	SRY-box 5	0.863225
8032670	0.055535	0.00311	7.29751	APBA3	amyloid beta precursor protein binding family A member 3	0.863175
8060484	0.055535	0.00311	7.29731	SNORD56///NOP56	small nucleolar RNA, C/D box 56///NOP56 ribonucleoprotein	0.863163
7915951	0.055693	0.00312	7.29197	LOC100128922	connexin	0.862845
8110472	0.055717	0.00312	7.29043	ZFP2	ZFP2 zinc finger protein	0.862753
7932453	0.055879	0.00313	7.28502	NEBL	nebulette	0.862431
7905581	0.056018	0.00314	7.27961	S100A1	S100 calcium binding protein A1	0.862108
8156919	0.056018	0.00314	7.27939	MURC	muscle related coiled-coil protein	0.862095
8040103	0.056135	0.00315	7.27524	ID2	inhibitor of DNA binding 2, HLH protein	0.861847
8122327	0.056236	0.00316	7.2698	CCDC28A	coiled-coil domain containing 28A	0.861523
7894324	0.056236	0.00316	7.26945			0.861501
8084219	0.056236	0.00316	7.26912	KLHL24	kelch like family member 24	0.861482
7895144	0.056236	0.00317	7.26806			0.861419
8095043	0.056236	0.00317	7.26727	RASL11B///RASL11B	RAS like family 11 member B///RAS like family 11 member B	0.861371
7919405	0.056236	0.00317	7.26709			0.86136
7917304	0.056236	0.00317	7.26639	MCOLN3	mucolipin 3	0.861319
7930274	0.05626	0.00317	7.26486			0.861227
8127743	0.056375	0.00318	7.26003	HMGN3	high mobility group nucleosomal binding domain 3	0.860939
8110841	0.056375	0.00318	7.25983	LPCAT1	lysophosphatidylcholine acyltransferase 1	0.860926
7907351	0.056375	0.00318	7.25907			0.860881
7989073	0.056425	0.00319	7.25657	PRTG	protogenin	0.860732
7893568	0.056425	0.00319	7.25597			0.860696
8112018	0.056455	0.00319	7.25429	PELO	pelota homolog (Drosophila)	0.860595
8153002	0.056455	0.0032	7.25343	NDRG1	N-myc downstream regulated 1	0.860543
7911263	0.056674	0.00321	7.24507	OR2M5	olfactory receptor family 2 subfamily M member 5	0.860042
7892781	0.056674	0.00322	7.24405			0.859982
8074170	0.056674	0.00322	7.24238	POTEB3///LOC102723502///POTEB///LOC100288966///POTEB2///POTEF///POTEJ///POTEM///POTEE///POTEKP///POTEG///POTEC///POTED///POTEH	POTE ankyrin domain family member B3///POTE ankyrin domain family member B-like///POTE ankyrin domain family member B///POTE ankyrin domain family member D-like///POTE ankyrin domain family member B2///POTE ankyrin domain family member F///POTE ankyrin domain family member J///POTE ankyrin domain family member M///POTE ankyrin domain family member E///POTE ankyrin domain family member K, pseudoge…	0.859881
8147273	0.056674	0.00322	7.24232	SLC26A7	solute carrier family 26 member 7	0.859878
7893490	0.056674	0.00322	7.24113			0.859806
8012958	0.056674	0.00322	7.24033	UBE2S	ubiquitin conjugating enzyme E2 S	0.859758
8078319	0.056674	0.00322	7.24007	ZCWPW2	zinc finger CW-type and PWWP domain containing 2	0.859743
7894327	0.056674	0.00322	7.23969			0.85972
8100576	0.056674	0.00322	7.23967			0.859719
7896044	0.056871	0.00324	7.23297			0.859317
7946697	0.056871	0.00324	7.23254	RRAS2	related RAS viral (r-ras) oncogene homolog 2	0.859291
7895496	0.056879	0.00324	7.23147			0.859227
8101839	0.056976	0.00325	7.22796	EIF4E	eukaryotic translation initiation factor 4E	0.859016
8043909	0.057078	0.00326	7.22406	NPAS2	neuronal PAS domain protein 2	0.858781
8084217	0.057078	0.00326	7.22346			0.858745
8103025	0.057297	0.00327	7.21662	ZNF827	zinc finger protein 827	0.858334
8112202	0.057314	0.00328	7.21429	PLK2	polo like kinase 2	0.858193
7895857	0.057314	0.00328	7.21406			0.858179
7896160	0.057314	0.00328	7.2132			0.858128
7933084	0.057314	0.00328	7.21195	NAMPT	nicotinamide phosphoribosyltransferase	0.858053
7903227	0.057314	0.00328	7.21178	PALMD	palmdelphin	0.858043
7896325	0.057314	0.00328	7.2107			0.857977
7901549	0.057314	0.00329	7.21025	CPT2	carnitine palmitoyltransferase 2	0.85795
7916570	0.057395	0.00329	7.2072	OMA1	OMA1 zinc metallopeptidase	0.857767
8018305	0.0574	0.00329	7.20622	HN1	hematological and neurological expressed 1	0.857707
8049187	0.057414	0.0033	7.20499	EFHD1	EF-hand domain family member D1	0.857633
8078834	0.057498	0.0033	7.20138	WDR48	WD repeat domain 48	0.857416
8076094	0.057498	0.00331	7.20094	DMC1	DNA meiotic recombinase 1	0.857389
8056151	0.057498	0.00331	7.20017	PLA2R1	phospholipase A2 receptor 1	0.857343
8006834	0.057507	0.00331	7.19889	LASP1	LIM and SH3 protein 1	0.857265
8044773	0.057507	0.00331	7.19824	MARCO	macrophage receptor with collagenous structure	0.857226
8053214	0.057518	0.00331	7.19658	AUP1	ancient ubiquitous protein 1	0.857126
8088397	0.057518	0.00332	7.19626	ACOX2	acyl-CoA oxidase 2	0.857107
8135542	0.057639	0.00332	7.19216			0.856859
8027352	0.057727	0.00333	7.18894	ZNF730///ZNF728///ZNF676///ZNF430///ZNF208///ZNF99///ZNF85///ZNF43	zinc finger protein 730///zinc finger protein 728///zinc finger protein 676///zinc finger protein 430///zinc finger protein 208///zinc finger protein 99///zinc finger protein 85///zinc finger protein 43	0.856665
8115691	0.057762	0.00334	7.1866	SLIT3	slit guidance ligand 3	0.856524
8137979	0.057762	0.00334	7.18546	ACTB	actin beta	0.856455
8122734	0.057762	0.00334	7.18467	PPP1R14C	protein phosphatase 1 regulatory inhibitor subunit 14C	0.856407
7893777	0.057762	0.00334	7.18462			0.856404
7991640	0.05778	0.00334	7.18331	TARSL2	threonyl-tRNA synthetase like 2	0.856324
8154491	0.057872	0.00335	7.17924	ADAMTSL1	ADAMTS like 1	0.856079
8114354	0.057872	0.00335	7.17915	NME5	NME/NM23 family member 5	0.856073
8020668	0.058023	0.00336	7.17425	IMPACT	impact RWD domain protein	0.855776
8143766	0.058222	0.00338	7.16809	ACTR3C	ARP3 actin-related protein 3 homolog C	0.855404
8113427	0.058242	0.00338	7.16671			0.85532
8106722	0.058247	0.00338	7.16575	ATP6AP1L	ATPase H+ transporting accessory protein 1 like	0.855261
7960068	0.058335	0.00339	7.16257	NOC4L///NOC4L	nucleolar complex associated 4 homolog///nucleolar complex associated 4 homolog	0.855069
8027341	0.058363	0.00339	7.1608			0.854962
8133215	0.058363	0.00339	7.16015	STAG3L4	stromal antigen 3-like 4 (pseudogene)	0.854922
8145566	0.058375	0.0034	7.15899			0.854852
7963786	0.058402	0.0034	7.15746	ITGA5	integrin subunit alpha 5	0.854759
8024299	0.058496	0.00341	7.15412	RPS15	ribosomal protein S15	0.854556
8084439	0.058524	0.00341	7.15255	EIF4G1	eukaryotic translation initiation factor 4 gamma 1	0.854461
8129315	0.059031	0.00344	7.13828			0.853593
8142646	0.059067	0.00344	7.1365	IQUB	IQ motif and ubiquitin domain containing	0.853485
8095834	0.059195	0.00345	7.13228	SHROOM3	shroom family member 3	0.853228
7929677	0.059332	0.00346	7.12788	PI4K2A	phosphatidylinositol 4-kinase type 2 alpha	0.85296
8142765	0.059332	0.00347	7.12703	LRRC4	leucine rich repeat containing 4	0.852908
7953723	0.059453	0.00347	7.12299	CLEC4A	C-type lectin domain family 4 member A	0.852663
8021707	0.059453	0.00348	7.12187	SOCS6	suppressor of cytokine signaling 6	0.852594
8149638	0.059453	0.00348	7.1214	DOK2	docking protein 2	0.852565
7954481	0.05951	0.00348	7.11879	SSPN	sarcospan	0.852406
7895213	0.05951	0.00349	7.11825			0.852373
8003953	0.059569	0.00349	7.1159	PSMB6	proteasome subunit beta 6	0.85223
8083136	0.059737	0.0035	7.11027	ATP1B3	ATPase Na+/K+ transporting subunit beta 3	0.851886
8129608	0.059737	0.00351	7.10915	TAAR3	trace amine associated receptor 3 (gene/pseudogene)	0.851818
8023261	0.059737	0.00351	7.10905	ACAA2	acetyl-CoA acyltransferase 2	0.851812
8180404	0.059792	0.00351	7.10679	RPL27A	ribosomal protein L27a	0.851674
7954377	0.059918	0.00352	7.10269	IAPP	islet amyloid polypeptide	0.851423
8147992	0.059992	0.00353	7.09996			0.851256
8075637	0.060039	0.00353	7.09792	LARGE1	LARGE xylosyl- and glucuronyltransferase 1	0.851131
8068120	0.060046	0.00353	7.09694	GRIK1-AS2	GRIK1 antisense RNA 2	0.851071
7909801	0.060066	0.00354	7.09559	LYPLAL1	lysophospholipase like 1	0.850989
8058388	0.060145	0.00354	7.09274			0.850814
7898739	0.060237	0.00355	7.08909	CDC42	cell division cycle 42	0.850591
7934961	0.060237	0.00355	7.08872	FLJ37201	tigger transposable element derived 2 pseudogene	0.850568
8177426	0.060284	0.00356	7.0867	DAZ4///DAZ2///DAZ3///DAZ1	deleted in azoospermia 4///deleted in azoospermia 2///deleted in azoospermia 3///deleted in azoospermia 1	0.850444
7989985	0.060306	0.00356	7.08531	ITGA11	integrin subunit alpha 11	0.850359
7896144	0.060629	0.00358	7.07621			0.849801
7929816	0.060631	0.00358	7.07533	SCD	stearoyl-CoA desaturase	0.849747
8038624	0.060703	0.00359	7.07268	C19orf48	chromosome 19 open reading frame 48	0.849584
8100760	0.060849	0.0036	7.06814	UGT2A3	UDP glucuronosyltransferase family 2 member A3	0.849305
8139845	0.061167	0.00362	7.05923	LOC441242	uncharacterized LOC441242	0.848757
7893231	0.061227	0.00363	7.0569			0.848614
8035456	0.061268	0.00363	7.05505	LRRC25	leucine rich repeat containing 25	0.8485
7894502	0.061352	0.00364	7.05212			0.848319
7994928	0.061462	0.00365	7.0481	PHKG2	phosphorylase kinase catalytic subunit gamma 2	0.848072
7895640	0.061462	0.00365	7.04773			0.848049
8038395	0.061597	0.00366	7.04316	NOSIP	nitric oxide synthase interacting protein	0.847768
7894046	0.061597	0.00366	7.04271			0.84774
8029710	0.061794	0.00367	7.03693	VASP	vasodilator-stimulated phosphoprotein	0.847383
8136658	0.061861	0.00368	7.03445			0.84723
8042720	0.061944	0.00369	7.03158	CCT7	chaperonin containing TCP1 subunit 7	0.847053
7935403	0.062043	0.00369	7.02815	ARHGAP19-SLIT1///ARHGAP19	ARHGAP19-SLIT1 readthrough (NMD candidate)///Rho GTPase activating protein 19	0.846841
7914103	0.062043	0.0037	7.02749	AHDC1	AT-hook DNA binding motif containing 1	0.846801
7939072	0.062057	0.0037	7.02634	METTL15	methyltransferase like 15	0.846729
8050278	0.062066	0.0037	7.02529	PDIA6	protein disulfide isomerase family A member 6	0.846664
8180323	0.062233	0.00371	7.02034	USP12	ubiquitin specific peptidase 12	0.846358
8064762	0.062354	0.00372	7.01653	CENPB	centromere protein B	0.846123
7951161	0.062437	0.00373	7.01365			0.845944
8175016	0.0625	0.00373	7.01131	APLN	apelin	0.845799
7895113	0.062763	0.00375	7.00399			0.845346
8128843	0.062786	0.00376	7.00263	DDO	D-aspartate oxidase	0.845261
8020354	0.062824	0.00376	7.00054	OR4K15	olfactory receptor family 4 subfamily K member 15	0.845132
8161458	0.062824	0.00376	7.0001	LOC102724238///LOC100126582///FGF7P3///LOC403323///FGF7P6	uncharacterized LOC102724238///uncharacterized LOC100126582///fibroblast growth factor 7 pseudogene 3///uncharacterized LOC403323///fibroblast growth factor 7 pseudogene 6	0.845104
7894402	0.062854	0.00376	6.99856			0.845008
8050367	0.062854	0.00377	6.9972	NBAS	neuroblastoma amplified sequence	0.844924
7980688	0.062854	0.00377	6.99682			0.8449
7975787	0.062854	0.00377	6.99616	JDP2	Jun dimerization protein 2	0.84486
8032009	0.062947	0.00378	6.99308	MIER2	MIER family member 2	0.844668
8042737	0.063015	0.00378	6.99062	ALMS1	ALMS1, centrosome and basal body associated protein	0.844516
7915392	0.063131	0.00379	6.98696	HIVEP3	human immunodeficiency virus type I enhancer binding protein 3	0.844288
8170955	0.063149	0.0038	6.98572	IKBKG	inhibitor of kappa light polypeptide gene enhancer in B-cells, kinase gamma	0.844211
8164343	0.063169	0.0038	6.98444	FAM102A	family with sequence similarity 102 member A	0.844131
8017437	0.063201	0.0038	6.98219	FTSJ3	FtsJ homolog 3	0.843992
8050060	0.063201	0.00381	6.98162	TSSC1	tumor suppressing subtransferable candidate 1	0.843956
8166264	0.063201	0.00381	6.98128			0.843935
8044021	0.063201	0.00381	6.98049	IL1RL1	interleukin 1 receptor like 1	0.843886
8066303	0.063244	0.00381	6.97864	CHD6	chromodomain helicase DNA binding protein 6	0.843771
7917431	0.063269	0.00382	6.97723			0.843683
7895233	0.063281	0.00382	6.9757			0.843588
7919403	0.063281	0.00382	6.97537			0.843567
7902541	0.06331	0.00383	6.97386	IFI44L	interferon induced protein 44 like	0.843473
8145660	0.063346	0.00383	6.9722	DCTN6	dynactin subunit 6	0.84337
7895936	0.063531	0.00384	6.96663			0.843023
8102779	0.063531	0.00384	6.96611			0.84299
7895100	0.063566	0.00385	6.96447			0.842888
8021131	0.063574	0.00385	6.96213	KATNAL2	katanin catalytic subunit A1 like 2	0.842742
7906948	0.063574	0.00385	6.96205			0.842737
8149448	0.063574	0.00386	6.96136	MSR1	macrophage scavenger receptor 1	0.842694
7895542	0.063574	0.00386	6.96113			0.84268
7975457	0.063575	0.00386	6.96032			0.842629
8028770	0.06358	0.00386	6.9582	ZNF546	zinc finger protein 546	0.842497
7895899	0.06358	0.00386	6.958			0.842485
8058837	0.06358	0.00387	6.95784	PECR	peroxisomal trans-2-enoyl-CoA reductase	0.842474
8148964	0.063628	0.00387	6.95587	LOC100134822///SEPT14///LINC00266-1///PCMTD2	uncharacterized LOC100134822///septin 14///long intergenic non-protein coding RNA 266-1///protein-L-isoaspartate (D-aspartate) O-methyltransferase domain containing 2	0.842352
8058350	0.063634	0.00387	6.95494	ICA1L	islet cell autoantigen 1 like	0.842294
8116653	0.063692	0.00388	6.95275	TUBB2A	tubulin beta 2A class IIa	0.842157
7905299	0.063717	0.00388	6.95137	PRUNE1	prune exopolyphosphatase	0.842071
8064302	0.063809	0.00389	6.94835	PCMTD2	protein-L-isoaspartate (D-aspartate) O-methyltransferase domain containing 2	0.841882
7916541	0.063862	0.00389	6.9463	DAB1	DAB1, reelin adaptor protein	0.841753
8010638	0.063905	0.0039	6.94448	HGS	hepatocyte growth factor-regulated tyrosine kinase substrate	0.841639
8003903	0.063923	0.0039	6.94324	ARRB2	arrestin beta 2	0.841562
8060339	0.063933	0.0039	6.94224	NRSN2	neurensin 2	0.8415
7892636	0.064091	0.00392	6.93763			0.841211
8039034	0.064246	0.00393	6.93313	ZNF160	zinc finger protein 160	0.840929
7914000	0.064252	0.00393	6.93106	NR0B2	nuclear receptor subfamily 0 group B member 2	0.8408
8056113	0.064252	0.00393	6.93044	LY75-CD302///LY75	LY75-CD302 readthrough///lymphocyte antigen 75	0.840761
7989365	0.064252	0.00394	6.92948	RORA	RAR related orphan receptor A	0.840701
8179391	0.064252	0.00394	6.92893	STK19	serine/threonine kinase 19	0.840666
8102037	0.064252	0.00394	6.92852			0.840641
8148158	0.064252	0.00394	6.92795	TBC1D31	TBC1 domain family member 31	0.840605
7921133	0.064252	0.00394	6.92755	HDGF	hepatoma-derived growth factor	0.84058
7979196	0.064288	0.00395	6.92541	GNPNAT1	glucosamine-phosphate N-acetyltransferase 1	0.840446
7942520	0.064288	0.00395	6.9249	LOC100287896	uncharacterized LOC100287896	0.840414
8027390	0.064288	0.00395	6.92433	POP4	POP4 homolog, ribonuclease P/MRP subunit	0.840378
7901054	0.06435	0.00396	6.92207	PLK3	polo like kinase 3	0.840236
7931951	0.064553	0.00397	6.91641	SFMBT2	Scm-like with four mbt domains 2	0.839881
7968389	0.064553	0.00397	6.91567	RXFP2	relaxin/insulin like family peptide receptor 2	0.839834
7964870	0.064622	0.00398	6.91326			0.839683
8158424	0.06473	0.00399	6.90991	LRRC8A	leucine rich repeat containing 8 family member A	0.839472
8010082	0.064899	0.004	6.90513	SNORD1A	small nucleolar RNA, C/D box 1A	0.839172
7945371	0.064906	0.004	6.90361	IFITM3	interferon induced transmembrane protein 3	0.839076
8136448	0.064906	0.004	6.90332	CHRM2	cholinergic receptor muscarinic 2	0.839058
7953924	0.064906	0.00401	6.90265	CLEC9A	C-type lectin domain family 9 member A	0.839016
8114628	0.064906	0.00401	6.90141	HARS	histidyl-tRNA synthetase	0.838938
7924754	0.064906	0.00401	6.9011			0.838918
8051097	0.064922	0.00401	6.89995	EIF2B4	eukaryotic translation initiation factor 2B subunit delta	0.838846
8159992	0.064953	0.00402	6.89813	ERMP1	endoplasmic reticulum metallopeptidase 1	0.838731
[truncated: 30,322 more rows]
