# Supplementary material for: Inhibition of the long non‐coding RNA ZFAS1 attenuates ferroptosis by sponging miR‐150‐5p and activates CCND2 against diabetic cardiomyopathy
Source: J Cell Mol Med. 2021 Oct 5;25(21):9995–10007. doi: 10.1111/jcmm.16890 (PMC8572773; doi:10.1111/jcmm.16890)
Supplement: Supplementary file 4 — Supplementary Material [file JCMM-25-9995-s002.xlsx]

## Sheet: Sheet1
ID	adj.P.Val	P.Value	t	B	logFC	miRNA_ID_LIST	SPOT_ID
rno-miR-21_st	0.0725	9.3e-05	8.70456	1.4147	2.13349	rno-mir-21
rno-miR-466c_st	0.2307	0.000706	6.11497	-0.0246	1.15857	rno-mir-466c
rno-miR-203_st	0.2307	0.000887	5.8661	-0.2064	1.45465	rno-mir-203
rno-let-7b-star_st	0.2598	0.001577	-5.27245	-0.6787	-0.747925	rno-let-7b
rno-miR-148b-3p_st	0.2598	0.002892	4.69205	-1.1973	1.26308	rno-mir-148b
rno-miR-28-star_st	0.2598	0.003507	-4.51631	-1.3662	-0.660447	rno-mir-28
hp_rno-mir-92b_st	0.2598	0.003539	-4.5081	-1.3742	-0.731288	rno-mir-92b
rno-miR-181b_st	0.2598	0.0036	-4.49265	-1.3893	-0.653197	rno-miR-181b
rno-miR-7a_st	0.2598	0.003785	4.44795	-1.4334	2.18929	rno-miR-7a
rno-miR-200c_st	0.2598	0.003896	4.42216	-1.4589	2.00956	rno-mir-200c
rno-miR-129_st	0.2598	0.003902	4.42072	-1.4604	0.778235	rno-miR-129
rno-miR-34a_st	0.2598	0.004241	4.34704	-1.5342	2.60612	rno-mir-34a
rno-miR-322_st	0.2598	0.00451	4.29299	-1.5889	1.4325	rno-mir-322
rno-miR-30c-2-star_st	0.2598	0.004972	-4.20809	-1.676	-1.18204	rno-miR-30c-2-star
rno-miR-466b_st	0.2598	0.004997	-4.20372	-1.6806	-0.754344	rno-miR-466b
hp_rno-mir-34c_st	0.2605	0.005401	4.1367	-1.7503	0.660004	rno-mir-34c
hp_rno-mir-490_st	0.2605	0.005678	4.09399	-1.7953	0.592389	rno-mir-490
hp_rno-mir-547_st	0.2619	0.006543	3.97404	-1.9232	0.622676	rno-mir-547
rno-miR-764_st	0.2619	0.006648	3.96061	-1.9377	0.899625	rno-mir-764
hp_rno-mir-300_st	0.2619	0.006714	-3.95235	-1.9466	-0.549821	rno-mir-300
rno-miR-379_st	0.2957	0.007961	3.81097	-2.1014	0.830638	rno-mir-379
rno-miR-27b_st	0.3129	0.008825	3.72665	-2.1955	0.481787	rno-mir-27b
rno-miR-122_st	0.3209	0.009463	-3.67007	-2.2594	-4.15461	rno-mir-122
rno-miR-181a_st	0.3367	0.010359	-3.59732	-2.3423	-0.56002	rno-miR-181a
rno-miR-92b_st	0.3369	0.010799	3.56405	-2.3806	1.30573	rno-mir-92b
rno-miR-29a_st	0.3453	0.011509	3.51341	-2.4392	0.5957	rno-mir-29a
rno-miR-383_st	0.3557	0.012312	3.46011	-2.5014	0.418528	rno-mir-383
rno-miR-17-3p_st	0.3582	0.013344	3.3969	-2.5757	1.64655	rno-miR-17-3p
rno-miR-7a-star_st	0.3582	0.014921	3.30998	-2.6791	1.62727	rno-miR-7a-star
hp_rno-mir-7b_st	0.3582	0.015128	-3.29929	-2.6919	-0.492808	rno-mir-7b
rno-miR-342-3p_st	0.3582	0.016028	-3.25474	-2.7454	-1.08187	rno-mir-342
hp_rno-mir-770_st	0.3582	0.016536	-3.23076	-2.7744	-0.425554	rno-mir-770
rno-miR-370_st	0.3582	0.016666	3.22475	-2.7817	0.511426	rno-mir-370
hp_rno-mir-505_st	0.3582	0.017284	3.19685	-2.8155	0.510336	rno-mir-505
rno-miR-214_st	0.3582	0.017735	-3.17719	-2.8394	-1.25205	rno-mir-214
hp_rno-mir-30d_st	0.3582	0.018066	3.16309	-2.8566	0.610626	rno-mir-30d
hp_rno-mir-743b_st	0.3582	0.018127	-3.16054	-2.8597	-0.465315	rno-mir-743b
rno-miR-146a_st	0.3582	0.018546	3.14313	-2.8809	0.699298	rno-mir-146a
rno-miR-147_st	0.3582	0.019163	3.1183	-2.9114	0.651766	rno-mir-147
hp_rno-mir-181c_st	0.3582	0.019254	3.11471	-2.9158	0.597978	rno-mir-181c
hp_rno-mir-20a_st	0.3582	0.019406	3.10874	-2.9231	0.390028	rno-mir-20a
hp_rno-mir-24-1_x_st	0.3582	0.019693	3.09764	-2.9367	0.5181	rno-mir-24-1
rno-miR-199a-5p_st	0.3582	0.01991	3.08935	-2.9469	1.07581	rno-mir-199a
rno-miR-217_st	0.3582	0.02101	3.0488	-2.997	0.721101	rno-mir-217
rno-miR-326_st	0.3582	0.021598	3.02806	-3.0226	0.99539	rno-mir-326
rno-miR-187_st	0.3582	0.021608	3.02771	-3.0231	1.3551	rno-mir-187
rno-miR-139-3p_st	0.3582	0.021771	-3.02207	-3.0301	-0.559497	rno-mir-139
hp_rno-mir-194-2_x_st	0.3582	0.022731	-2.98973	-3.0702	-0.539381	rno-mir-194-2
rno-miR-873_st	0.3582	0.023119	-2.97707	-3.086	-0.387662	rno-mir-873
rno-miR-544_st	0.3582	0.0233	2.97126	-3.0933	0.431666	rno-mir-544
rno-miR-674-5p_st	0.3582	0.023422	-2.96737	-3.0981	-0.898871	rno-mir-674
rno-miR-151-star_st	0.3764	0.025623	-2.90055	-3.1818	-1.72958	rno-mir-151
rno-miR-320_st	0.3764	0.025675	-2.89904	-3.1837	-1.18087	rno-mir-320
rno-miR-138-star_st	0.3764	0.026251	2.88259	-3.2044	0.55008	rno-miR-138-star
rno-miR-181d_st	0.3764	0.026621	-2.87224	-3.2174	-0.784081	rno-mir-181d
rno-miR-186_st	0.3764	0.027633	2.84467	-3.2522	1.46038	rno-mir-186
hp_rno-mir-152_st	0.3764	0.028677	2.81735	-3.2868	0.347428	rno-mir-152
rno-miR-877_st	0.3764	0.028863	-2.8126	-3.2928	-1.00933	rno-mir-877
rno-miR-27a_st	0.3764	0.029387	2.79938	-3.3095	0.830508	rno-mir-27a
rno-miR-204-star_st	0.3764	0.029817	-2.7887	-3.3231	-1.15185	rno-mir-204
rno-miR-381_st	0.3764	0.030208	-2.77915	-3.3352	-0.593122	rno-mir-381
rno-miR-409-3p_st	0.3764	0.031278	-2.75365	-3.3676	-0.66362	rno-mir-409
hp_rno-mir-463_st	0.3764	0.031413	2.7505	-3.3717	0.448876	rno-mir-463
rno-miR-125a-3p_st	0.3764	0.031752	2.74264	-3.3817	0.703875	rno-mir-125a
rno-miR-93_st	0.3764	0.032995	2.71462	-3.4174	0.646591	rno-mir-93
rno-miR-384-5p_st	0.3764	0.033422	2.70522	-3.4294	0.952179	rno-mir-384
rno-miR-423_st	0.3764	0.033929	-2.69426	-3.4434	-0.848938	rno-mir-423
hp_rno-let-7i_st	0.3764	0.034095	2.69072	-3.448	0.556486	rno-let-7i
rno-miR-221_st	0.3764	0.034375	2.68477	-3.4556	0.880338	rno-mir-221
rno-miR-20b-5p_st	0.3764	0.034826	2.67529	-3.4677	1.12765	rno-mir-20b
hp_rno-mir-188_st	0.3764	0.035212	2.66726	-3.478	0.534684	rno-mir-188
rno-miR-32_st	0.3764	0.035534	-2.66066	-3.4865	-0.454331	rno-mir-32
rno-miR-9-star_st	0.3764	0.035869	2.65385	-3.4952	1.0921	rno-miR-9-star
rno-miR-194_st	0.3764	0.036043	-2.65033	-3.4997	-1.31595	rno-miR-194
rno-miR-22-star_st	0.3764	0.03703	-2.63075	-3.5249	-1.30952	rno-mir-22
rno-miR-184_st	0.3764	0.037079	-2.62979	-3.5261	-2.09083	rno-mir-184
rno-miR-582_st	0.3764	0.038641	2.59993	-3.5645	0.4274	rno-mir-582
hp_rno-mir-107_st	0.3764	0.039664	2.58107	-3.5888	0.384085	rno-mir-107
hp_rno-mir-207_st	0.3764	0.039685	-2.58067	-3.5893	-0.561279	rno-mir-207
hp_rno-mir-191_st	0.3764	0.040119	2.57283	-3.5994	0.409271	rno-mir-191
hp_rno-mir-185_st	0.3764	0.040443	2.56703	-3.6069	0.364328	rno-mir-185
rno-miR-504_st	0.3764	0.040467	-2.5666	-3.6074	-0.777937	rno-mir-504
rno-miR-26b-star_st	0.3764	0.040578	2.56462	-3.61	0.91921	rno-mir-26b
rno-miR-188_st	0.3764	0.041109	2.55526	-3.6221	1.0907	rno-mir-188
hp_rno-mir-203_st	0.3764	0.041159	2.55437	-3.6232	0.464688	rno-mir-203
hp_rno-mir-142_st	0.3764	0.041503	2.54838	-3.6309	0.551571	rno-mir-142
hp_rno-mir-216a_st	0.4098	0.045851	-2.47681	-3.7235	-0.382969	rno-mir-216a
hp_rno-mir-673_st	0.4098	0.04655	-2.46597	-3.7375	-0.463703	rno-mir-673
rno-miR-532-5p_st	0.4098	0.046863	2.46116	-3.7437	2.14864	rno-mir-532
hp_rno-mir-342_st	0.4098	0.047286	-2.45473	-3.7521	-0.338051	rno-mir-342
rno-miR-382_st	0.4232	0.049888	2.41644	-3.8017	0.700832	rno-mir-382
rno-miR-30c-1-star_st	0.4232	0.049916	-2.41603	-3.8022	-0.575655	rno-miR-30c-1-star
rno-miR-761_st	0.4377	0.05219	-2.38425	-3.8435	-0.32827	rno-mir-761
v11_rno-miR-17_st	0.4495	0.055615	2.33899	-3.9022	0.951233	v11_rno-miR-17
rno-miR-17-5p_st	0.4495	0.056009	2.33396	-3.9088	0.983315	rno-miR-17-5p
rno-miR-30e-star_st	0.4495	0.056128	-2.33246	-3.9107	-1.16494	rno-mir-30e
rno-miR-218_st	0.4495	0.056764	2.32445	-3.9211	0.820599	rno-miR-218
rno-miR-207_st	0.4495	0.056897	2.32279	-3.9233	0.584495	rno-mir-207
hp_rno-mir-764_st	0.4495	0.058392	2.30436	-3.9472	0.312126	rno-mir-764
rno-miR-20a_st	0.4495	0.058902	2.29819	-3.9553	0.978331	rno-mir-20a
hp_rno-mir-503_st	0.4495	0.059459	2.2915	-3.9639	0.469757	rno-mir-503
rno-miR-30a-star_st	0.4495	0.060509	-2.27909	-3.9801	-0.970601	rno-mir-30a
rno-miR-376b-5p_st	0.4495	0.060574	-2.27832	-3.9811	-0.445944	rno-mir-376b
rno-miR-296_st	0.4495	0.061731	-2.26491	-3.9985	-0.371715	rno-mir-296
hp_rno-mir-376c_st	0.4495	0.062437	2.25685	-4.009	0.403652	rno-mir-376c
hp_rno-mir-320_st	0.4495	0.062927	-2.25131	-4.0162	-0.741739	rno-mir-320
hp_rno-mir-363_st	0.4495	0.063098	2.24938	-4.0187	0.344025	rno-mir-363
hp_rno-mir-494_st	0.4495	0.063864	-2.24084	-4.0298	-0.462414	rno-mir-494
rno-let-7d-star_st	0.4495	0.063931	-2.2401	-4.0307	-0.927465	rno-let-7d
hp_rno-mir-877_st	0.4495	0.064443	-2.23444	-4.0381	-0.352616	rno-mir-877
rno-miR-99b-star_st	0.4495	0.065173	2.22647	-4.0484	0.822602	rno-mir-99b
rno-miR-494_st	0.4495	0.06523	2.22584	-4.0493	1.19148	rno-mir-494
rno-miR-330_st	0.4495	0.065339	2.22467	-4.0508	0.660806	rno-mir-330
rno-miR-192_st	0.4495	0.065693	-2.22084	-4.0557	-1.99106	rno-mir-192
hp_rno-mir-210_st	0.4727	0.07015	2.17441	-4.116	0.290981	rno-mir-210
hp_rno-mir-376c_s_st	0.4727	0.070303	2.17287	-4.118	0.321559	rno-mir-376c
hp_rno-mir-184_st	0.477	0.071753	-2.15845	-4.1367	-0.395609	rno-mir-184
rno-miR-204_st	0.477	0.072154	2.1545	-4.1418	1.00449	rno-mir-204
hp_rno-mir-466c_st	0.4824	0.073602	2.14048	-4.16	0.450943	rno-mir-466c
hp_rno-mir-29c_st	0.491	0.075545	2.12208	-4.1839	0.274964	rno-mir-29c
rno-miR-200b_st	0.496	0.076943	-2.10913	-4.2006	-1.42576	rno-mir-200b
hp_rno-mir-421_st	0.4996	0.078725	2.09298	-4.2215	0.33278	rno-mir-421
hp_rno-mir-122_st	0.4996	0.078784	-2.09245	-4.2222	-0.493812	rno-mir-122
hp_rno-mir-802_st	0.5064	0.080511	-2.07715	-4.242	-0.338253	rno-mir-802
hp_rno-let-7d_st	0.5065	0.081167	2.07143	-4.2494	0.435131	rno-let-7d
rno-miR-139-5p_st	0.5135	0.082948	-2.05612	-4.2691	-0.648499	rno-mir-139
rno-miR-181c_st	0.52	0.084753	2.04094	-4.2887	1.12528	rno-mir-181c
rno-miR-880_st	0.52	0.085487	-2.03487	-4.2966	-0.315055	rno-mir-880
rno-miR-513_st	0.52	0.086153	2.02939	-4.3036	1.30847	rno-mir-513
hp_rno-mir-466c_x_st	0.52	0.086668	2.02519	-4.309	0.397334	rno-mir-466c
hp_rno-mir-345_st	0.522	0.088018	2.01429	-4.3231	0.236579	rno-mir-345
rno-miR-215_st	0.522	0.088335	2.01176	-4.3263	0.328002	rno-mir-215
rno-miR-336_st	0.5332	0.090918	-1.99144	-4.3524	-0.248553	rno-mir-336
rno-miR-598-3p_st	0.5338	0.091708	1.98534	-4.3603	0.872284	rno-mir-598
hp_rno-mir-30b_st	0.541	0.094314	-1.96559	-4.3856	-0.271248	rno-mir-30b
hp_rno-mir-544_st	0.541	0.094323	-1.96552	-4.3857	-0.329779	rno-mir-544
hp_rno-mir-181b-2_st	0.5413	0.095066	-1.95999	-4.3928	-0.313258	rno-mir-181b-2
rno-miR-29c_st	0.5487	0.097193	1.94439	-4.4128	0.90777	rno-mir-29c
hp_rno-mir-326_st	0.5487	0.097778	-1.94016	-4.4182	-0.417192	rno-mir-326
rno-miR-711_st	0.5495	0.098625	-1.93408	-4.426	-0.273939	rno-mir-711
hp_rno-mir-92a-2_x_st	0.5509	0.100111	1.92353	-4.4395	0.441555	rno-mir-92a-2
hp_rno-mir-301b_x_st	0.5509	0.101217	-1.91578	-4.4493	-0.310569	rno-mir-301b
rno-miR-871_st	0.5509	0.101609	1.91306	-4.4528	0.259251	rno-mir-871
hp_rno-mir-143_st	0.5509	0.101704	1.9124	-4.4537	0.628892	rno-mir-143
rno-miR-193_st	0.5533	0.103057	1.90307	-4.4655	0.604644	rno-mir-193
rno-miR-101b_st	0.5533	0.104122	1.89582	-4.4748	2.18012	rno-mir-101b
hp_rno-mir-711_st	0.5533	0.104877	-1.89073	-4.4813	-0.280963	rno-mir-711
rno-miR-615_st	0.5533	0.105122	-1.88908	-4.4834	-0.285753	rno-mir-615
hp_rno-mir-493_st	0.5533	0.105804	1.88451	-4.4892	0.240631	rno-mir-493
rno-miR-449a_st	0.5533	0.106422	1.88041	-4.4944	0.333673	rno-mir-449a
hp_rno-mir-196c_st	0.5533	0.108036	-1.86978	-4.5079	-0.262432	rno-mir-196c
rno-miR-708-star_st	0.5533	0.108805	1.86478	-4.5142	0.348256	rno-mir-708
rno-miR-23b_st	0.5533	0.111763	-1.84584	-4.5382	-0.260567	rno-mir-23b
rno-miR-201_st	0.5533	0.1121	1.84371	-4.5409	0.9488	rno-mir-201
hp_rno-mir-106b_st	0.5533	0.11249	1.84125	-4.544	0.287836	rno-mir-106b
rno-miR-153_st	0.5533	0.11471	1.82745	-4.5615	0.461206	rno-mir-153
rno-miR-483_st	0.5533	0.115584	-1.82209	-4.5683	-0.419839	rno-mir-483
rno-miR-380_st	0.5533	0.115725	-1.82123	-4.5693	-0.294256	rno-mir-380
rno-miR-7b_st	0.5533	0.116892	1.81414	-4.5783	0.24072	rno-miR-7b
hp_rno-let-7b_st	0.5533	0.117085	-1.81297	-4.5798	-0.464739	rno-let-7b
hp_rno-mir-206_st	0.5533	0.118145	1.8066	-4.5878	0.25765	rno-mir-206
rno-let-7e-star_st	0.5533	0.118249	1.80597	-4.5886	0.720012	rno-let-7e
hp_rno-mir-708_st	0.5533	0.118846	-1.80242	-4.593	-0.261042	rno-mir-708
rno-miR-340-5p_st	0.5533	0.119409	1.79907	-4.5972	0.784617	rno-miR-340-5p
hp_rno-mir-499_st	0.5533	0.119599	1.79795	-4.5987	0.678053	rno-mir-499
hp_rno-mir-322_st	0.5533	0.120869	1.79047	-4.6081	0.428306	rno-mir-322
rno-miR-212_st	0.5533	0.121287	1.78803	-4.6111	0.84898	rno-mir-212
rno-miR-101a_st	0.5533	0.122179	1.78285	-4.6176	1.35818	rno-mir-101a
hp_rno-mir-761_st	0.5533	0.122925	1.77854	-4.623	0.278049	rno-mir-761
hp_rno-mir-144_st	0.5533	0.122995	-1.77814	-4.6235	-0.247597	rno-mir-144
rno-miR-25-star_st	0.5533	0.123489	-1.7753	-4.6271	-0.619971	rno-mir-25
rno-miR-218-star_st	0.5533	0.123862	-1.77317	-4.6298	-0.271947	rno-miR-218-star
rno-miR-363_st	0.5533	0.125025	1.76655	-4.638	0.810663	rno-mir-363
rno-miR-708_st	0.5533	0.125163	1.76577	-4.639	0.769141	rno-mir-708
rno-miR-489_st	0.5533	0.126373	1.75895	-4.6475	0.331171	rno-mir-489
hp_rno-mir-434_st	0.5533	0.126435	1.75861	-4.648	0.280279	rno-mir-434
rno-miR-495_st	0.5533	0.127085	1.75497	-4.6525	0.373774	rno-mir-495
rno-miR-365_st	0.5533	0.128707	1.74599	-4.6637	0.410733	rno-mir-365
rno-miR-542-3p_st	0.5533	0.129066	1.74401	-4.6662	1.11842	rno-mir-542
hp_rno-mir-190_st	0.5533	0.129193	-1.74331	-4.6671	-0.234121	rno-mir-190
hp_rno-mir-20b_st	0.5533	0.129857	1.73968	-4.6716	0.266018	rno-mir-20b
hp_rno-mir-875_st	0.5533	0.130313	-1.7372	-4.6747	-0.250031	rno-mir-875
rno-miR-26b_st	0.5533	0.13053	1.73602	-4.6762	0.791867	rno-mir-26b
hp_rno-mir-378_st	0.5533	0.131086	1.733	-4.6799	0.288237	rno-mir-378
hp_rno-mir-16_st	0.5533	0.132743	1.72409	-4.691	0.24673	rno-mir-16
rno-miR-592_st	0.5533	0.133347	1.72087	-4.695	0.686235	rno-mir-592
rno-miR-346_st	0.5533	0.13359	-1.71958	-4.6966	-0.658686	rno-mir-346
rno-miR-9_st	0.5533	0.133689	1.71905	-4.6972	0.395694	rno-miR-9
hp_rno-mir-26b_st	0.5533	0.13442	-1.71518	-4.702	-0.287844	rno-mir-26b
hp_rno-mir-17-2_st	0.5533	0.134789	-1.71324	-4.7045	-0.371588	rno-mir-17-2
rno-miR-152_st	0.5581	0.136652	1.70349	-4.7165	0.34054	rno-mir-152
hp_rno-mir-667_st	0.5593	0.137677	1.69818	-4.7231	0.290399	rno-mir-667
hp_rno-mir-668_st	0.5603	0.139429	1.6892	-4.7342	0.243033	rno-mir-668
hp_rno-mir-200c_st	0.5603	0.139985	1.68637	-4.7377	0.35017	rno-mir-200c
rno-miR-1224_st	0.5603	0.140084	-1.68587	-4.7383	-0.687213	rno-mir-1224
rno-miR-384-3p_st	0.562	0.141412	1.67916	-4.7466	0.290975	rno-mir-384
hp_rno-mir-124-1_x_st	0.562	0.14193	1.67656	-4.7498	0.216554	rno-mir-124-1
hp_rno-mir-376b_x_st	0.5644	0.143277	1.66983	-4.758	0.219703	rno-mir-376b
rno-miR-455_st	0.5656	0.145515	1.6588	-4.7716	0.907769	rno-mir-455
rno-miR-129-star_st	0.5656	0.145717	1.65781	-4.7728	0.393619	rno-miR-129-star
hp_rno-mir-665_st	0.5656	0.147124	1.65097	-4.7812	0.272581	rno-mir-665
rno-miR-140-star_st	0.5656	0.14719	-1.65065	-4.7816	-0.26213	rno-mir-140
hp_rno-mir-103-1_x_st	0.5656	0.147207	-1.65057	-4.7817	-0.210002	rno-mir-103-1
hp_rno-let-7f-1_x_st	0.5676	0.149558	1.63927	-4.7955	0.264948	rno-let-7f-1
rno-miR-322-star_st	0.5676	0.149618	-1.63899	-4.7959	-0.398423	rno-mir-322
hp_rno-mir-291a_st	0.5676	0.150231	-1.63607	-4.7994	-0.191959	rno-mir-291a
hp_rno-mir-98_st	0.5676	0.150622	1.63422	-4.8017	0.235474	rno-mir-98
rno-miR-30d_st	0.5807	0.155742	1.61035	-4.8307	0.269673	rno-mir-30d
rno-miR-125b-star_st	0.5807	0.156032	-1.60902	-4.8323	-0.472372	rno-miR-125b-star
hp_rno-mir-466b-2_x_st	0.5807	0.156339	1.60762	-4.834	0.249433	rno-mir-466b-2
rno-miR-300-5p_st	0.5828	0.157659	-1.60161	-4.8413	-0.232078	rno-mir-300
hp_rno-mir-200b_st	0.5851	0.159744	-1.59221	-4.8527	-0.369388	rno-mir-200b
rno-let-7i-star_st	0.5851	0.160907	1.58702	-4.859	0.590655	rno-let-7i
hp_rno-mir-377_st	0.5851	0.162922	-1.5781	-4.8697	-0.253682	rno-mir-377
hp_rno-mir-195_st	0.5851	0.162927	1.57808	-4.8697	0.295653	rno-mir-195
hp_rno-mir-678_st	0.5851	0.163811	1.57421	-4.8744	0.308647	rno-mir-678
rno-miR-98_st	0.5851	0.164324	1.57196	-4.8771	0.60888	rno-mir-98
hp_rno-mir-19b-1_st	0.5851	0.16449	1.57124	-4.878	0.267352	rno-mir-19b-1
hp_rno-mir-290_st	0.5851	0.165553	1.56662	-4.8835	0.392922	rno-mir-290
rno-let-7b_st	0.5851	0.166247	-1.56362	-4.8871	-0.291657	rno-let-7b
hp_rno-let-7a-2_st	0.5851	0.16639	1.563	-4.8879	0.288537	rno-let-7a-2
rno-miR-547_st	0.5851	0.166534	1.56238	-4.8886	0.215441	rno-mir-547
hp_rno-mir-495_st	0.5863	0.167624	-1.5577	-4.8942	-0.286927	rno-mir-495
rno-miR-499_st	0.5884	0.168967	1.55197	-4.9011	0.827023	rno-mir-499
rno-let-7c_st	0.6065	0.175717	-1.52381	-4.9347	-0.176085	rno-let-7c
hp_rno-mir-146a_st	0.6065	0.176121	-1.52216	-4.9366	-0.258355	rno-mir-146a
rno-miR-135a-star_st	0.6065	0.176522	-1.52052	-4.9386	-0.354997	rno-mir-135a
rno-miR-138_st	0.607	0.177445	1.51676	-4.943	1.25911	rno-miR-138
rno-miR-141_st	0.6155	0.180705	1.50364	-4.9585	1.41562	rno-mir-141
hp_rno-mir-214_st	0.6209	0.183931	1.49086	-4.9736	0.231986	rno-mir-214
hp_rno-mir-652_st	0.6209	0.18466	1.488	-4.977	0.191139	rno-mir-652
rno-miR-216a_st	0.6209	0.186214	1.48195	-4.9841	0.490743	rno-mir-216a
rno-miR-295_st	0.6209	0.186625	1.48036	-4.9859	0.391766	rno-miR-295
hp_rno-mir-760_st	0.6209	0.186684	1.48012	-4.9862	0.24728	rno-mir-760
rno-miR-107_st	0.6209	0.187056	1.47869	-4.9879	0.332733	rno-mir-107
rno-miR-182_st	0.6229	0.189608	-1.46888	-4.9994	-0.526222	rno-miR-182
hp_rno-mir-181d_x_st	0.6229	0.189932	1.46764	-5.0008	0.270865	rno-mir-181d
hp_rno-mir-351_st	0.6229	0.190066	-1.46713	-5.0014	-0.407099	rno-mir-351
rno-miR-99a-star_st	0.6263	0.192628	1.45743	-5.0127	0.508179	rno-mir-99a
hp_rno-mir-300_x_st	0.6263	0.192692	1.45719	-5.013	0.282804	rno-mir-300
rno-miR-653_st	0.627	0.194097	-1.45192	-5.0191	-0.236198	rno-mir-653
hp_rno-mir-21_st	0.627	0.195223	1.44772	-5.024	0.431711	rno-mir-21
hp_rno-mir-409_st	0.627	0.195611	-1.44628	-5.0257	-0.29656	rno-mir-409
hp_rno-mir-181a-1_st	0.627	0.197432	1.43955	-5.0335	0.288536	rno-mir-181a-1
rno-miR-134_st	0.627	0.197592	1.43896	-5.0342	0.337054	rno-mir-134
rno-miR-29b-1-star_st	0.627	0.197758	-1.43835	-5.0349	-0.204147	rno-miR-29b-1-star
rno-miR-135a_st	0.6286	0.199554	1.43178	-5.0425	0.262996	rno-mir-135a
rno-miR-665_st	0.6286	0.201006	-1.4265	-5.0486	-0.639801	rno-mir-665
rno-miR-340-3p_st	0.6286	0.201667	1.42412	-5.0513	0.420446	rno-miR-340-3p
rno-miR-484_st	0.6286	0.20217	1.4223	-5.0534	0.379949	rno-mir-484
rno-miR-29b_st	0.6286	0.202849	1.41986	-5.0562	1.28805	rno-miR-29b
hp_rno-mir-448_st	0.6286	0.203084	1.41902	-5.0572	0.195029	rno-mir-448
rno-miR-20b-3p_st	0.6329	0.205277	1.41119	-5.0662	0.163389	rno-mir-20b
rno-miR-296-star_st	0.6351	0.207762	-1.40241	-5.0762	-0.281914	rno-mir-296
rno-miR-18a_st	0.6351	0.208869	1.39853	-5.0807	1.07593	rno-mir-18a
hp_rno-mir-126_st	0.6351	0.210275	1.39363	-5.0862	0.368406	rno-mir-126
rno-miR-143_st	0.6351	0.211523	1.3893	-5.0912	0.505518	rno-mir-143
rno-miR-16_st	0.6351	0.212873	1.38465	-5.0965	0.307358	rno-mir-16
rno-miR-363-star_st	0.6351	0.213219	-1.38346	-5.0978	-0.267115	rno-mir-363
hp_rno-mir-153_st	0.6351	0.213825	-1.38138	-5.1002	-0.210779	rno-mir-153
hp_rno-mir-128-1_st	0.6351	0.215596	-1.37534	-5.107	-0.299184	rno-mir-128-1
hp_rno-mir-365_st	0.6351	0.215597	1.37534	-5.107	0.223052	rno-mir-365
rno-miR-106b_st	0.6351	0.216649	1.37177	-5.1111	0.770305	rno-mir-106b
hp_rno-mir-151_st	0.6351	0.217484	-1.36895	-5.1143	-0.341578	rno-mir-151
rno-miR-872_st	0.6351	0.217695	1.36824	-5.1151	0.843015	rno-mir-872
hp_rno-mir-376b_st	0.6351	0.217754	1.36804	-5.1153	0.264588	rno-mir-376b
rno-miR-301a_st	0.6351	0.218215	1.36649	-5.117	2.00833	rno-mir-301a
rno-miR-742_st	0.6351	0.218776	-1.36461	-5.1192	-0.249397	rno-mir-742
hp_rno-mir-34b_st	0.6351	0.220563	1.35864	-5.1259	0.224954	rno-mir-34b
rno-miR-200a_st	0.6351	0.220564	1.35863	-5.1259	0.823523	rno-mir-200a
hp_rno-mir-103-1_st	0.6351	0.221701	-1.35486	-5.1301	-0.196747	rno-mir-103-1
rno-miR-350_st	0.6351	0.221878	1.35427	-5.1308	1.11349	rno-mir-350
rno-miR-191_st	0.6351	0.222847	-1.35107	-5.1344	-0.212672	rno-mir-191
hp_rno-mir-423_st	0.6351	0.224724	-1.3449	-5.1413	-0.25892	rno-mir-423
rno-miR-24-1-star_st	0.6351	0.224774	1.34473	-5.1415	0.685155	rno-miR-24-1-star
hp_rno-mir-352_st	0.6351	0.225373	-1.34277	-5.1437	-0.208779	rno-mir-352
rno-miR-337_st	0.6351	0.227812	1.33485	-5.1525	0.204193	rno-mir-337
hp_rno-mir-759_st	0.6351	0.227823	-1.33481	-5.1526	-0.199896	rno-mir-759
rno-miR-335_st	0.6351	0.227944	1.33442	-5.153	0.878613	rno-miR-335
rno-miR-487b_st	0.6351	0.22947	1.3295	-5.1585	0.454498	rno-mir-487b
hp_rno-mir-125b-2_st	0.6351	0.229746	-1.32862	-5.1595	-0.210509	rno-mir-125b-2
hp_rno-let-7b_x_st	0.6351	0.230857	-1.32506	-5.1634	-0.23614	rno-let-7b
hp_rno-mir-15b_st	0.6351	0.231867	1.32183	-5.167	0.202231	rno-mir-15b
rno-miR-124_st	0.6351	0.233044	1.31809	-5.1711	0.428205	rno-miR-124
rno-miR-34c-star_st	0.6351	0.234814	1.3125	-5.1773	0.21417	rno-mir-34c
rno-miR-10a-3p_st	0.6351	0.235125	1.31152	-5.1784	0.696521	rno-mir-10a
hp_rno-mir-10a_st	0.6351	0.235863	-1.3092	-5.181	-0.267357	rno-mir-10a
rno-miR-330-star_st	0.6351	0.235925	1.30901	-5.1812	0.572736	rno-mir-330
hp_rno-mir-339_st	0.6351	0.235965	1.30888	-5.1813	0.261608	rno-mir-339
rno-miR-136-star_st	0.6351	0.237655	-1.3036	-5.1871	-0.229077	rno-mir-136
rno-miR-19a_st	0.6351	0.237889	1.30287	-5.1879	1.59446	rno-mir-19a
rno-miR-30a_st	0.6351	0.237998	1.30253	-5.1883	0.5889	rno-mir-30a
rno-miR-10b_st	0.6351	0.239275	1.29857	-5.1927	0.839383	rno-mir-10b
rno-miR-96_st	0.6351	0.239395	1.2982	-5.1931	0.190266	rno-mir-96
hp_rno-mir-135b_st	0.6364	0.240701	-1.29416	-5.1975	-0.300078	rno-mir-135b
rno-miR-450a_st	0.6369	0.242689	1.28806	-5.2042	0.632987	rno-mir-450a
hp_rno-mir-30e_st	0.6369	0.243089	-1.28684	-5.2055	-0.236719	rno-mir-30e
rno-let-7f_st	0.6369	0.243346	1.28605	-5.2064	0.28494	rno-let-7f
hp_rno-mir-615_st	0.6426	0.247345	1.27394	-5.2196	0.154636	rno-mir-615
hp_rno-mir-350_st	0.6426	0.248225	1.27129	-5.2225	0.253293	rno-mir-350
hp_rno-mir-9-2_st	0.6426	0.248841	-1.26945	-5.2245	-0.232954	rno-mir-9-2
hp_rno-mir-137_st	0.6426	0.250977	-1.26308	-5.2314	-0.187137	rno-mir-137
hp_rno-mir-294_st	0.6426	0.251562	1.26134	-5.2332	0.192535	rno-mir-294
hp_rno-mir-431_st	0.6426	0.25172	-1.26087	-5.2338	-0.222403	rno-mir-431
hp_rno-mir-99b_st	0.6426	0.252057	1.25988	-5.2348	0.419368	rno-mir-99b
rno-miR-369-3p_st	0.6426	0.252095	-1.25976	-5.235	-0.223089	rno-mir-369
rno-miR-148b-5p_st	0.6454	0.254844	-1.25167	-5.2437	-0.159458	rno-mir-148b
rno-miR-146b_st	0.6454	0.255314	1.25029	-5.2452	0.295787	rno-mir-146b
rno-miR-196c_st	0.6454	0.255685	-1.24921	-5.2463	-0.427152	rno-mir-196c
rno-miR-224_st	0.6493	0.260508	1.23522	-5.2613	0.536265	rno-mir-224
rno-miR-542-5p_st	0.6493	0.261302	1.23294	-5.2637	0.674716	rno-mir-542
rno-miR-34b_st	0.6493	0.261376	1.23273	-5.264	0.276187	rno-mir-34b
hp_rno-mir-301a_st	0.6493	0.261935	-1.23113	-5.2657	-0.168161	rno-mir-301a
rno-miR-802_st	0.6493	0.264739	1.22314	-5.2742	0.248973	rno-mir-802
hp_rno-mir-29b-2_x_st	0.6493	0.265187	1.22187	-5.2755	0.174691	rno-mir-29b-2
hp_rno-mir-150_st	0.6493	0.265492	-1.22101	-5.2764	-0.195197	rno-mir-150
hp_rno-mir-138-2_st	0.6493	0.26596	1.21968	-5.2778	0.297223	rno-mir-138-2
rno-miR-421_st	0.6493	0.26782	1.21444	-5.2834	0.218729	rno-mir-421
rno-miR-19b_st	0.6493	0.26813	1.21357	-5.2843	1.63761	rno-miR-19b
rno-miR-154_st	0.6493	0.268215	-1.21333	-5.2846	-0.191374	rno-mir-154
hp_rno-mir-124-1_s_st	0.6493	0.270647	1.20654	-5.2917	0.185183	rno-mir-124-1
rno-miR-339-3p_st	0.6493	0.271574	-1.20396	-5.2944	-0.263136	rno-mir-339
hp_rno-mir-128-2_st	0.6493	0.271765	1.20344	-5.295	0.152269	rno-mir-128-2
rno-miR-24_st	0.6493	0.272771	1.20065	-5.2979	0.242485	rno-miR-24
rno-miR-361_st	0.6493	0.273171	-1.19954	-5.2991	-0.282722	rno-mir-361
rno-miR-30d-star_st	0.6493	0.273283	1.19924	-5.2994	0.320073	rno-mir-30d
rno-miR-325-5p_st	0.6493	0.273452	1.19877	-5.2999	0.574129	rno-mir-325
rno-miR-130b_st	0.6493	0.273647	1.19823	-5.3005	0.643988	rno-mir-130b
rno-miR-675_st	0.6493	0.273851	-1.19767	-5.301	-0.309797	rno-mir-675
rno-miR-293_st	0.6513	0.275569	-1.19295	-5.306	-0.203731	rno-mir-293
hp_rno-mir-370_st	0.6524	0.277308	1.18819	-5.311	0.220487	rno-mir-370
rno-miR-872-star_st	0.6524	0.277688	1.18716	-5.312	0.99597	rno-mir-872
hp_rno-mir-299_x_st	0.6568	0.280403	-1.1798	-5.3197	-0.175489	rno-mir-299
rno-miR-501_st	0.6689	0.286621	1.16316	-5.3369	0.209228	rno-mir-501
hp_rno-mir-218-2_st	0.6689	0.288789	1.15743	-5.3428	0.239668	rno-mir-218-2
hp_rno-mir-375_st	0.6689	0.289479	-1.15562	-5.3447	-0.196717	rno-mir-375
rno-miR-541_st	0.6689	0.28958	1.15535	-5.3449	0.304642	rno-mir-541
rno-miR-183_st	0.6689	0.289867	1.1546	-5.3457	0.193812	rno-mir-183
rno-miR-151_st	0.6713	0.292531	-1.14763	-5.3528	-0.428705	rno-mir-151
hp_rno-mir-125b-2_x_st	0.6713	0.292879	-1.14672	-5.3538	-0.240762	rno-mir-125b-2
rno-miR-291a-3p_st	0.6713	0.294429	1.1427	-5.3579	0.313869	rno-mir-291a
rno-miR-140_st	0.6713	0.295186	1.14074	-5.3599	1.2434	rno-mir-140
hp_rno-mir-129-2_x_st	0.6713	0.295195	-1.14071	-5.3599	-0.234242	rno-mir-129-2
hp_rno-mir-190_x_st	0.6718	0.296286	-1.1379	-5.3627	-0.141296	rno-mir-190
rno-miR-185_st	0.6757	0.299042	1.13082	-5.3699	0.19413	rno-mir-185
rno-miR-324-3p_st	0.6757	0.300149	1.12799	-5.3728	0.344658	rno-mir-324
rno-miR-325-3p_st	0.6757	0.300578	1.1269	-5.3739	0.217329	rno-mir-325
hp_rno-mir-27a_x_st	0.6762	0.301671	1.12412	-5.3767	0.133697	rno-mir-27a
hp_rno-mir-935_st	0.6768	0.303196	-1.12025	-5.3806	-0.178561	rno-mir-935
hp_rno-mir-336_st	0.6768	0.304335	1.11738	-5.3835	0.171815	rno-mir-336
rno-miR-511_st	0.6768	0.305268	-1.11503	-5.3858	-0.133699	rno-mir-511
hp_rno-mir-362_st	0.6768	0.305919	1.11339	-5.3875	0.260118	rno-mir-362
hp_rno-mir-495_x_st	0.6768	0.308676	1.1065	-5.3944	0.163744	rno-mir-495
rno-miR-30c_st	0.6768	0.30981	-1.10368	-5.3972	-0.25253	rno-miR-30c
rno-miR-770_st	0.6768	0.309931	1.10338	-5.3975	0.187843	rno-mir-770
hp_rno-mir-338_st	0.6768	0.310049	1.10308	-5.3978	0.246714	rno-mir-338
rno-miR-758_st	0.6768	0.310517	1.10192	-5.3989	0.159281	rno-mir-758
hp_rno-mir-301b_st	0.6768	0.310612	-1.10169	-5.3991	-0.157173	rno-mir-301b
rno-miR-672_st	0.6789	0.31362	1.09426	-5.4065	0.399655	rno-mir-672
rno-miR-100_st	0.6789	0.31382	-1.09377	-5.407	-0.261985	rno-mir-100
rno-miR-103_st	0.6789	0.314211	1.09281	-5.408	0.231477	rno-miR-103
rno-miR-193-star_st	0.6799	0.315521	-1.0896	-5.4111	-0.238643	rno-mir-193
rno-miR-362_st	0.689	0.320647	1.07713	-5.4234	0.797849	rno-mir-362
hp_rno-mir-384_st	0.6893	0.323597	1.07004	-5.4303	0.161504	rno-mir-384
hp_rno-mir-465_st	0.6893	0.324579	1.06769	-5.4326	0.193321	rno-mir-465
hp_rno-mir-743a_x_st	0.6893	0.324662	-1.06749	-5.4328	-0.181348	rno-mir-743a
rno-miR-551b_st	0.6893	0.324729	1.06733	-5.433	0.127454	rno-mir-551b
rno-miR-130a_st	0.6893	0.325917	1.06449	-5.4357	0.4146	rno-mir-130a
hp_rno-mir-411_st	0.6893	0.326077	1.06411	-5.4361	0.201983	rno-mir-411
hp_rno-mir-27a_st	0.6901	0.32801	1.05952	-5.4406	0.243362	rno-mir-27a
rno-miR-485_st	0.6901	0.328254	-1.05894	-5.4411	-0.225892	rno-mir-485
rno-miR-503_st	0.6904	0.330031	1.05474	-5.4452	0.374788	rno-mir-503
rno-miR-101a-star_st	0.6904	0.33014	1.05448	-5.4454	0.63234	rno-mir-101a
hp_rno-mir-483_st	0.6916	0.331878	-1.05039	-5.4494	-0.156275	rno-mir-483
rno-miR-410_st	0.6916	0.3332	1.04729	-5.4524	0.151948	rno-mir-410
hp_rno-mir-199a_st	0.6916	0.333752	1.046	-5.4536	0.17079	rno-mir-199a
hp_rno-mir-18a_st	0.6916	0.33426	1.04481	-5.4547	0.138291	rno-mir-18a
rno-miR-223_st	0.7004	0.339437	1.0328	-5.4662	0.766032	rno-mir-223
hp_rno-mir-139_st	0.7017	0.340944	-1.02933	-5.4695	-0.281919	rno-mir-139
hp_rno-mir-19a_st	0.7023	0.342158	-1.02654	-5.4722	-0.142784	rno-mir-19a
hp_rno-mir-34a_st	0.7056	0.344996	1.02006	-5.4783	0.247429	rno-mir-34a
rno-miR-496_st	0.7056	0.34769	1.01395	-5.4841	0.154736	rno-mir-496
rno-miR-145_st	0.7056	0.348289	-1.01259	-5.4853	-0.130737	rno-mir-145
rno-miR-24-2-star_st	0.7056	0.348924	1.01116	-5.4867	0.244233	rno-miR-24-2-star
rno-miR-338_st	0.7056	0.348941	1.01112	-5.4867	0.733176	rno-mir-338
rno-miR-190_st	0.7056	0.349495	1.00987	-5.4879	0.152636	rno-mir-190
rno-miR-497_st	0.7056	0.350974	1.00654	-5.491	0.352266	rno-mir-497
hp_rno-mir-30c-1_x_st	0.7056	0.351113	1.00623	-5.4913	0.138226	rno-mir-30c-1
hp_rno-mir-194-2_st	0.7056	0.351916	-1.00443	-5.493	-0.213295	rno-mir-194-2
hp_rno-mir-29a_st	0.706	0.354912	0.997738	-5.4992	0.188895	rno-mir-29a
hp_rno-mir-30c-2_x_st	0.706	0.355094	-0.997332	-5.4996	-0.304883	rno-mir-30c-2
hp_rno-mir-674_x_st	0.706	0.355827	0.995703	-5.5011	0.172968	rno-mir-674
rno-miR-743a_st	0.706	0.356508	0.994192	-5.5025	0.205183	rno-mir-743a
rno-miR-29c-star_st	0.706	0.356624	0.993935	-5.5027	0.764435	rno-mir-29c
hp_rno-mir-29b-1_st	0.7072	0.358333	0.990152	-5.5062	0.114753	rno-mir-29b-1
rno-miR-142-3p_st	0.7072	0.359037	-0.988596	-5.5077	-0.263587	rno-mir-142
rno-miR-339-5p_st	0.7077	0.360905	-0.984485	-5.5115	-0.155029	rno-mir-339
rno-miR-301b_st	0.7077	0.361982	0.982121	-5.5136	0.345563	rno-mir-301b
rno-let-7a_st	0.7077	0.362013	0.982053	-5.5137	0.190945	rno-let-7a
rno-miR-490_st	0.7092	0.363682	-0.978401	-5.5171	-0.349746	rno-mir-490
hp_rno-mir-125b-1_st	0.712	0.366043	0.97326	-5.5218	0.165069	rno-mir-125b-1
hp_rno-mir-872_st	0.7134	0.367693	0.969681	-5.525	0.264798	rno-mir-872
hp_rno-mir-450a_st	0.7141	0.368952	0.966957	-5.5275	0.130637	rno-mir-450a
rno-miR-331_st	0.7245	0.375528	0.952854	-5.5403	0.311965	rno-mir-331
hp_rno-mir-292_x_st	0.7245	0.376333	0.951142	-5.5418	0.20732	rno-mir-292
hp_rno-mir-145_st	0.7245	0.377115	0.94948	-5.5433	0.115625	rno-mir-145
hp_rno-mir-183_st	0.7262	0.379418	-0.944602	-5.5476	-0.150521	rno-mir-183
hp_rno-let-7c-2_st	0.7262	0.379981	0.943411	-5.5487	0.225624	rno-let-7c-2
rno-miR-598-5p_st	0.7262	0.381479	0.940256	-5.5515	0.121056	rno-mir-598
hp_rno-mir-132_st	0.7262	0.38179	-0.9396	-5.5521	-0.12648	rno-mir-132
hp_rno-mir-187_st	0.7262	0.382667	-0.937759	-5.5537	-0.212447	rno-mir-187
hp_rno-mir-217_st	0.7267	0.384779	-0.933333	-5.5577	-0.208023	rno-mir-217
rno-miR-433_st	0.7267	0.386752	-0.929217	-5.5613	-0.165288	rno-mir-433
hp_rno-mir-501_st	0.7267	0.386767	-0.929185	-5.5613	-0.236382	rno-mir-501
rno-miR-222_st	0.7267	0.387055	-0.928586	-5.5619	-0.231676	rno-mir-222
hp_rno-mir-331_st	0.7267	0.387585	0.927483	-5.5628	0.146431	rno-mir-331
rno-miR-632_st	0.7335	0.392144	0.918048	-5.5711	0.168513	rno-mir-632
hp_rno-mir-598_st	0.7345	0.394289	0.913636	-5.575	0.164822	rno-mir-598
rno-miR-28_st	0.7345	0.394713	-0.912766	-5.5757	-0.226769	rno-mir-28
rno-miR-196a-star_st	0.7345	0.39617	-0.909782	-5.5783	-0.121256	rno-mir-196a
rno-miR-195_st	0.7345	0.396626	0.90885	-5.5791	0.160983	rno-mir-195
hp_rno-mir-382_st	0.7345	0.397387	0.907298	-5.5805	0.143931	rno-mir-382
hp_rno-mir-125b-1_x_st	0.7447	0.403861	0.894169	-5.5918	0.115507	rno-mir-125b-1
rno-miR-300-3p_st	0.7466	0.406235	0.889395	-5.5959	0.126239	rno-mir-300
hp_rno-mir-298_st	0.7466	0.407776	-0.886306	-5.5985	-0.167895	rno-mir-298
hp_rno-mir-328_st	0.7466	0.407777	-0.886305	-5.5985	-0.225969	rno-mir-328
hp_rno-mir-873_st	0.7491	0.41011	-0.881647	-5.6025	-0.150186	rno-mir-873
hp_rno-mir-433_st	0.759	0.416574	-0.868842	-5.6133	-0.149213	rno-mir-433
hp_rno-mir-487b_st	0.759	0.417427	-0.867161	-5.6147	-0.123664	rno-mir-487b
rno-miR-26a_st	0.7598	0.41885	0.864367	-5.617	0.122768	rno-mir-26a
hp_rno-mir-471_st	0.7613	0.420647	-0.860847	-5.62	-0.112081	rno-mir-471
hp_rno-mir-127_st	0.7627	0.424982	0.852402	-5.627	0.182434	rno-mir-127
rno-miR-135b_st	0.7627	0.42502	-0.852328	-5.627	-0.141895	rno-mir-135b
hp_rno-mir-19b-1_x_st	0.7627	0.42571	0.850989	-5.6281	0.112471	rno-mir-19b-1
hp_rno-mir-204_st	0.7627	0.426528	-0.849406	-5.6294	-0.129485	rno-mir-204
hp_rno-mir-347_st	0.7627	0.426667	-0.849135	-5.6297	-0.154252	rno-mir-347
v11_rno-miR-333_st	0.7627	0.428286	0.846007	-5.6322	0.603269	v11_rno-miR-333
hp_rno-mir-194-1_st	0.7627	0.430264	0.842196	-5.6354	0.116307	rno-mir-194-1
rno-miR-374_st	0.7627	0.430671	-0.841414	-5.636	-0.683941	rno-mir-374
rno-miR-29a-star_st	0.7627	0.430721	-0.841317	-5.6361	-0.160999	rno-mir-29a
hp_rno-mir-140_st	0.7627	0.434832	0.833443	-5.6425	0.130082	rno-mir-140
hp_rno-mir-208_st	0.7627	0.435172	0.832795	-5.643	0.172315	rno-mir-208
rno-miR-23a-star_st	0.7627	0.435271	-0.832605	-5.6432	-0.200771	rno-mir-23a
hp_rno-mir-222_st	0.7627	0.435816	-0.831566	-5.644	-0.185508	rno-mir-222
hp_rno-mir-29b-1_x_st	0.7627	0.436271	0.830698	-5.6447	0.104711	rno-mir-29b-1
rno-miR-99b_st	0.7627	0.436739	-0.829809	-5.6454	-0.333352	rno-mir-99b
hp_rno-mir-374_st	0.7627	0.437076	-0.829168	-5.646	-0.157011	rno-mir-374
hp_rno-mir-324_st	0.7641	0.438871	0.825759	-5.6487	0.192581	rno-mir-324
rno-miR-379-star_st	0.7662	0.442047	0.819752	-5.6535	0.169672	rno-mir-379
rno-miR-127_st	0.7662	0.442052	0.819742	-5.6535	0.398796	rno-mir-127
rno-miR-668_st	0.7704	0.445457	0.813337	-5.6587	0.203783	rno-mir-668
rno-miR-378_st	0.7707	0.4466	0.811193	-5.6604	0.106727	rno-mir-378
hp_rno-let-7c-1_st	0.7715	0.448682	0.807301	-5.6635	0.099664	rno-let-7c-1
hp_rno-mir-130b_st	0.7715	0.450155	0.804554	-5.6656	0.150398	rno-mir-130b
hp_rno-mir-294_x_st	0.7715	0.451047	-0.802895	-5.6669	-0.110813	rno-mir-294
hp_rno-mir-381_st	0.7715	0.451685	-0.80171	-5.6679	-0.093188	rno-mir-381
hp_rno-mir-30c-1_st	0.7715	0.452497	-0.800201	-5.6691	-0.160317	rno-mir-30c-1
rno-miR-208_st	0.7715	0.453002	0.799264	-5.6698	0.911892	rno-mir-208
rno-miR-324-5p_st	0.7724	0.454541	0.796415	-5.672	0.538621	rno-mir-324
rno-miR-376a-star_st	0.7764	0.459439	-0.787389	-5.6791	-0.12117	rno-mir-376a
hp_rno-mir-181a-1_x_st	0.7764	0.459565	0.787159	-5.6792	0.19683	rno-mir-181a-1
hp_rno-mir-218-1_st	0.7764	0.462873	0.781103	-5.6839	0.10909	rno-mir-218-1
hp_rno-mir-361_st	0.7764	0.463533	0.779898	-5.6848	0.168543	rno-mir-361
hp_rno-mir-181d_st	0.7764	0.464677	-0.777814	-5.6864	-0.127362	rno-mir-181d
rno-miR-743b_st	0.7764	0.465211	0.776841	-5.6872	0.120798	rno-mir-743b
hp_rno-mir-758_x_st	0.7764	0.465746	-0.775868	-5.6879	-0.104356	rno-mir-758
rno-miR-759_st	0.7764	0.465773	-0.77582	-5.688	-0.16015	rno-mir-759
rno-miR-879_st	0.7764	0.467179	0.773265	-5.6899	0.097139	rno-mir-879
hp_rno-mir-200a_st	0.7764	0.467722	-0.77228	-5.6907	-0.119527	rno-mir-200a
hp_rno-mir-425_st	0.7764	0.467817	0.772108	-5.6908	0.106505	rno-mir-425
rno-miR-673_st	0.7802	0.47114	-0.766099	-5.6954	-0.130857	rno-mir-673
hp_rno-mir-221_st	0.7817	0.473035	0.762685	-5.698	0.191198	rno-mir-221
hp_rno-mir-193_st	0.7824	0.474458	0.760128	-5.6999	0.108069	rno-mir-193
rno-miR-211_st	0.7852	0.477159	-0.755289	-5.7035	-0.167281	rno-mir-211
hp_rno-mir-675_st	0.7871	0.481035	0.748378	-5.7087	0.121406	rno-mir-675
hp_rno-mir-181a-2_st	0.7871	0.481132	0.748205	-5.7088	0.127895	rno-mir-181a-2
rno-miR-290_st	0.7871	0.482084	-0.746514	-5.7101	-0.109994	rno-mir-290
rno-miR-219-2-3p_st	0.7871	0.482337	-0.746064	-5.7104	-0.218488	rno-mir-219-2
hp_rno-mir-128-2_x_st	0.7887	0.48435	0.742497	-5.7131	0.13256	rno-mir-128-2
hp_rno-mir-28_st	0.7907	0.486606	0.738509	-5.716	0.137817	rno-mir-28
hp_rno-mir-32_st	0.7917	0.489769	0.732942	-5.7201	0.150997	rno-mir-32
rno-miR-105_st	0.7917	0.490794	0.73114	-5.7214	0.097138	rno-mir-105
hp_rno-mir-551b_st	0.7917	0.49183	0.729324	-5.7227	0.101422	rno-mir-551b
rno-miR-344-5p_st	0.7917	0.491986	-0.729051	-5.7229	-0.111268	rno-miR-344-5p
hp_rno-mir-7a-1_st	0.7917	0.493906	-0.725693	-5.7254	-0.139976	rno-mir-7a-1
hp_rno-mir-190b_st	0.7917	0.496719	0.720789	-5.7289	0.086652	rno-mir-190b
hp_rno-mir-672_st	0.7917	0.49787	0.718788	-5.7304	0.15257	rno-mir-672
hp_rno-mir-337_st	0.7917	0.499555	-0.715863	-5.7325	-0.141879	rno-mir-337
hp_rno-mir-130a_st	0.7917	0.499645	-0.715706	-5.7326	-0.114748	rno-mir-130a
hp_rno-mir-504_st	0.7917	0.499901	0.715263	-5.7329	0.133815	rno-mir-504
rno-miR-199a-3p_st	0.7917	0.500127	0.714872	-5.7332	0.261988	rno-mir-199a
rno-miR-31_st	0.7917	0.500321	-0.714536	-5.7334	-0.294894	rno-mir-31
hp_rno-mir-410_st	0.7917	0.500509	0.71421	-5.7336	0.105447	rno-mir-410
rno-miR-351_st	0.7917	0.501649	-0.712238	-5.7351	-0.159962	rno-mir-351
rno-miR-190b_st	0.7917	0.502508	0.710753	-5.7361	0.132642	rno-mir-190b
rno-miR-298_st	0.7917	0.505347	0.705859	-5.7396	0.279021	rno-mir-298
rno-miR-760-3p_st	0.7917	0.505738	0.705188	-5.7401	0.126717	rno-mir-760
rno-miR-294_st	0.7917	0.506292	0.704234	-5.7407	0.109209	rno-mir-294
hp_rno-mir-376b_s_st	0.7917	0.506958	0.70309	-5.7416	0.136674	rno-mir-376b
rno-miR-377_st	0.7917	0.508438	-0.700552	-5.7433	-0.113956	rno-mir-377
rno-miR-219-5p_st	0.7917	0.508504	0.700439	-5.7434	0.096895	rno-miR-219-5p
hp_rno-mir-196b_st	0.7937	0.510787	-0.696533	-5.7462	-0.109805	rno-mir-196b
hp_rno-mir-205_st	0.7953	0.512851	-0.693012	-5.7486	-0.203374	rno-mir-205
hp_rno-mir-327_st	0.7967	0.516631	-0.686585	-5.7531	-0.119659	rno-mir-327
hp_rno-mir-568_st	0.7967	0.517258	0.685523	-5.7538	0.124026	rno-mir-568
hp_rno-mir-299_st	0.7967	0.517644	0.684868	-5.7543	0.139889	rno-mir-299
rno-miR-493_st	0.7967	0.517959	0.684335	-5.7547	0.111069	rno-mir-493
hp_rno-mir-101a_x_st	0.7967	0.51904	0.682506	-5.7559	0.097158	rno-mir-101a
rno-miR-434_st	0.7967	0.519909	0.681038	-5.7569	0.156341	rno-mir-434
hp_rno-mir-223_st	0.8065	0.527342	0.668542	-5.7654	0.097979	rno-mir-223
rno-miR-219-1-3p_st	0.8083	0.532272	-0.660314	-5.771	-0.110976	rno-mir-219-1
hp_rno-mir-7a-2_st	0.8083	0.532691	0.659617	-5.7714	0.099099	rno-mir-7a-2
rno-miR-463_st	0.8083	0.53293	-0.65922	-5.7717	-0.176283	rno-mir-463
rno-miR-23a_st	0.8083	0.533197	-0.658776	-5.772	-0.090832	rno-mir-23a
hp_rno-mir-592_st	0.8083	0.534267	0.656999	-5.7732	0.126039	rno-mir-592
hp_rno-mir-1224_st	0.8083	0.534696	-0.656287	-5.7737	-0.125421	rno-mir-1224
hp_rno-mir-383_st	0.8094	0.536916	-0.652609	-5.7761	-0.082931	rno-mir-383
hp_rno-mir-129-1_st	0.8094	0.537547	-0.651566	-5.7768	-0.098043	rno-mir-129-1
hp_rno-mir-349_st	0.8098	0.538796	-0.649502	-5.7782	-0.07995	rno-mir-349
hp_rno-mir-219-1_st	0.8124	0.541571	-0.644928	-5.7812	-0.127502	rno-mir-219-1
hp_rno-mir-293_st	0.8124	0.54267	-0.64312	-5.7824	-0.086647	rno-mir-293
hp_rno-mir-325_st	0.8225	0.550418	0.63044	-5.7906	0.104338	rno-mir-325
rno-miR-126-star_st	0.827	0.555112	0.622813	-5.7955	0.088267	rno-mir-126
rno-miR-125a-5p_st	0.827	0.555578	-0.622058	-5.7959	-0.166182	rno-mir-125a
hp_rno-mir-543_st	0.8293	0.558527	-0.617289	-5.799	-0.091124	rno-mir-543
hp_rno-mir-129-1_x_st	0.8293	0.559237	0.616142	-5.7997	0.154506	rno-mir-129-1
hp_rno-mir-124-1_st	0.8298	0.562557	-0.610795	-5.803	-0.093929	rno-mir-124-1
hp_rno-mir-878_st	0.8298	0.562783	-0.610432	-5.8033	-0.070985	rno-mir-878
hp_rno-mir-215_st	0.8298	0.563092	-0.609935	-5.8036	-0.082344	rno-mir-215
hp_rno-mir-346_st	0.8298	0.563822	-0.608762	-5.8043	-0.152166	rno-mir-346
rno-miR-15b_st	0.8303	0.565262	-0.606453	-5.8057	-0.344915	rno-mir-15b
hp_rno-mir-582_st	0.8312	0.567779	-0.602422	-5.8082	-0.086984	rno-mir-582
rno-miR-532-3p_st	0.8312	0.567966	0.602123	-5.8084	0.1673	rno-mir-532
hp_rno-mir-24-1_st	0.8317	0.569373	0.599876	-5.8098	0.102128	rno-mir-24-1
hp_rno-mir-100_st	0.8326	0.571094	0.597132	-5.8115	0.138837	rno-mir-100
hp_rno-mir-182_st	0.8328	0.572279	0.595244	-5.8127	0.126586	rno-mir-182
rno-let-7e_st	0.8329	0.575472	-0.590172	-5.8157	-0.118722	rno-let-7e
rno-miR-425_st	0.8329	0.57642	-0.588669	-5.8167	-0.087463	rno-mir-425
hp_rno-mir-30e_x_st	0.8329	0.577118	0.587563	-5.8173	0.142818	rno-mir-30e
hp_rno-mir-26a_st	0.8329	0.577573	0.586844	-5.8178	0.069759	rno-mir-26a
hp_rno-mir-147_st	0.8329	0.578652	0.585136	-5.8188	0.071775	rno-mir-147
hp_rno-mir-369_st	0.8329	0.580338	-0.582474	-5.8204	-0.069078	rno-mir-369
rno-miR-667_st	0.8329	0.580942	0.58152	-5.821	0.090841	rno-mir-667
rno-miR-126_st	0.8329	0.581932	0.579959	-5.8219	0.311217	rno-mir-126
hp_rno-let-7c-2_x_st	0.8329	0.583762	0.577078	-5.8236	0.106496	rno-let-7c-2
rno-miR-352_st	0.8329	0.583782	-0.577048	-5.8236	-0.297817	rno-miR-352
rno-miR-1-star_st	0.8329	0.585133	-0.574924	-5.8249	-0.086356	rno-mir-1
rno-miR-142-5p_st	0.8329	0.585195	0.574827	-5.8249	0.281658	rno-mir-142
hp_rno-mir-136_st	0.8334	0.58656	-0.572683	-5.8262	-0.108684	rno-mir-136
rno-miR-881_st	0.8334	0.587629	-0.571008	-5.8272	-0.104708	rno-mir-881
hp_rno-mir-9-1_x_st	0.8348	0.589717	0.56774	-5.8291	0.118257	rno-mir-9-1
hp_rno-mir-344-1_st	0.8371	0.593442	-0.561925	-5.8325	-0.074354	rno-mir-344-1
rno-miR-327_st	0.8371	0.593469	0.561883	-5.8325	0.215149	rno-miR-327
hp_rno-mir-133b_st	0.8393	0.596131	0.557743	-5.8349	0.098388	rno-mir-133b
rno-miR-875_st	0.8402	0.599063	0.553192	-5.8375	0.10534	rno-mir-875
hp_rno-mir-101a_st	0.8402	0.600695	0.550665	-5.839	0.122593	rno-mir-101a
hp_rno-mir-146b_st	0.8402	0.601065	-0.550092	-5.8393	-0.086825	rno-mir-146b
hp_rno-mir-485_st	0.8402	0.601089	-0.550056	-5.8393	-0.107186	rno-mir-485
hp_rno-mir-500_st	0.8448	0.60542	0.54337	-5.8431	0.087036	rno-mir-500
rno-miR-205_st	0.8458	0.607257	0.540543	-5.8447	0.139906	rno-mir-205
hp_rno-mir-135a_st	0.8481	0.610196	-0.53603	-5.8472	-0.076396	rno-mir-135a
hp_rno-mir-220-2_s_st	0.8481	0.611067	-0.534694	-5.848	-0.073471	rno-mir-220-2
rno-let-7d_st	0.8502	0.61364	-0.530757	-5.8502	-0.066155	rno-let-7d
rno-miR-92a_st	0.8504	0.615804	-0.52745	-5.852	-0.22771	rno-miR-92a
rno-miR-299_st	0.8504	0.616025	-0.527113	-5.8522	-0.07503	rno-mir-299
rno-miR-10a-5p_st	0.851	0.617541	-0.524803	-5.8534	-0.242564	rno-mir-10a
hp_rno-mir-9-2_x_st	0.8518	0.619882	-0.521239	-5.8554	-0.062881	rno-mir-9-2
hp_rno-mir-488_st	0.8518	0.62085	0.519768	-5.8562	0.083286	rno-mir-488
hp_rno-mir-9-1_st	0.8518	0.621817	0.5183	-5.857	0.111609	rno-mir-9-1
hp_rno-mir-652_x_st	0.8518	0.622496	0.517269	-5.8575	0.069806	rno-mir-652
rno-miR-674-3p_st	0.8562	0.626799	0.510754	-5.861	0.120048	rno-mir-674
rno-miR-132_st	0.8562	0.628027	0.508899	-5.862	0.360531	rno-mir-132
hp_rno-mir-295-2_s_st	0.8562	0.628997	-0.507436	-5.8628	-0.08512	rno-mir-295-2
hp_rno-mir-743a_st	0.8571	0.631108	0.504254	-5.8644	0.066123	rno-mir-743a
hp_rno-mir-24-2_x_st	0.8571	0.632832	0.501659	-5.8658	0.104478	rno-mir-24-2
rno-miR-34c_st	0.8571	0.632936	0.501503	-5.8659	0.315963	rno-mir-34c
hp_rno-mir-340_st	0.861	0.636925	0.495516	-5.869	0.090317	rno-mir-340
rno-miR-375_st	0.8647	0.640729	-0.489824	-5.8719	-0.100525	rno-mir-375
hp_rno-mir-219-2_st	0.8655	0.642449	-0.487256	-5.8732	-0.077645	rno-mir-219-2
rno-miR-20a-star_st	0.8708	0.647544	0.479673	-5.8771	0.14656	rno-mir-20a
hp_rno-mir-10b_st	0.876	0.652473	-0.472364	-5.8807	-0.077368	rno-mir-10b
rno-miR-342-5p_st	0.8773	0.654589	-0.469235	-5.8823	-0.220977	rno-mir-342
hp_rno-mir-25_st	0.8777	0.656032	0.467104	-5.8833	0.10203	rno-mir-25
hp_rno-let-7e_st	0.8792	0.659334	-0.462238	-5.8857	-0.069321	rno-let-7e
hp_rno-mir-666_st	0.8792	0.659412	0.462122	-5.8857	0.088423	rno-mir-666
hp_rno-mir-742_st	0.883	0.664465	-0.454699	-5.8893	-0.078073	rno-mir-742
rno-miR-21-star_st	0.883	0.66452	-0.454618	-5.8894	-0.074856	rno-mir-21
rno-miR-106b-star_st	0.8855	0.667675	0.449998	-5.8916	0.09228	rno-mir-106b
rno-miR-878_st	0.8855	0.669745	0.446972	-5.893	0.063792	rno-mir-878
rno-miR-543_st	0.8855	0.670785	0.445454	-5.8937	0.095402	rno-mir-543
rno-miR-344-3p_st	0.8855	0.672515	0.44293	-5.8949	0.095955	rno-miR-344-3p
hp_rno-mir-33_st	0.8855	0.672787	-0.442534	-5.8951	-0.061067	rno-mir-33
hp_rno-mir-9-3_st	0.8855	0.673196	0.441938	-5.8953	0.135639	rno-mir-9-3
hp_rno-mir-138-1_x_st	0.8942	0.680955	0.430665	-5.9005	0.056072	rno-mir-138-1
hp_rno-let-7a-1_x_st	0.8982	0.685519	0.424062	-5.9035	0.069561	rno-let-7a-1
rno-miR-30e_st	0.8982	0.686309	0.422921	-5.904	0.355851	rno-mir-30e
rno-miR-448_st	0.8998	0.688677	-0.419505	-5.9055	-0.061796	rno-mir-448
rno-miR-412_st	0.9017	0.691268	-0.415775	-5.9072	-0.068795	rno-mir-412
hp_rno-mir-148b_st	0.9054	0.695809	-0.409252	-5.91	-0.058119	rno-mir-148b
rno-miR-568_st	0.9054	0.696467	-0.408308	-5.9104	-0.061071	rno-mir-568
hp_rno-mir-540_st	0.906	0.701171	0.401574	-5.9133	0.055942	rno-mir-540
rno-miR-505_st	0.906	0.701523	0.401072	-5.9135	0.265685	rno-mir-505
rno-miR-328_st	0.906	0.703379	-0.39842	-5.9147	-0.209866	rno-mir-328
hp_rno-mir-539_st	0.906	0.703881	0.397704	-5.915	0.069231	rno-mir-539
rno-miR-323-star_st	0.906	0.706411	-0.394098	-5.9165	-0.063789	rno-mir-323
rno-miR-883_st	0.906	0.706555	-0.393892	-5.9166	-0.113198	rno-mir-883
rno-miR-1_st	0.906	0.707839	-0.392065	-5.9173	-0.059003	rno-mir-1
hp_rno-mir-124-3_s_st	0.906	0.709117	0.390246	-5.9181	0.087749	rno-mir-124-3
hp_rno-mir-30a_st	0.906	0.710602	-0.388135	-5.919	-0.100484	rno-mir-30a
rno-miR-540_st	0.906	0.71156	0.386775	-5.9195	0.046985	rno-mir-540
hp_rno-mir-196a_st	0.906	0.711594	0.386726	-5.9195	0.067489	rno-mir-196a
rno-miR-500_st	0.906	0.712729	0.385115	-5.9202	0.110339	rno-mir-500
rno-miR-33_st	0.906	0.714318	0.382861	-5.9211	0.100092	rno-mir-33
hp_rno-mir-192_st	0.906	0.7149	-0.382037	-5.9214	-0.080853	rno-mir-192
rno-miR-124-star_st	0.906	0.716521	-0.379742	-5.9224	-0.054391	rno-miR-124-star
hp_rno-mir-335_st	0.906	0.716569	0.379673	-5.9224	0.06036	rno-mir-335
hp_rno-mir-758_st	0.906	0.716655	-0.379551	-5.9224	-0.047986	rno-mir-758
hp_rno-mir-532_st	0.9068	0.718462	0.376995	-5.9235	0.065569	rno-mir-532
hp_rno-mir-19b-2_st	0.9107	0.723377	-0.370056	-5.9262	-0.065709	rno-mir-19b-2
rno-miR-376c_st	0.9107	0.725341	-0.367288	-5.9273	-0.098431	rno-mir-376c
hp_rno-mir-29b-2_st	0.9107	0.725649	-0.366855	-5.9275	-0.070537	rno-mir-29b-2
rno-miR-876_st	0.9107	0.726314	0.365919	-5.9279	0.064885	rno-mir-876
hp_rno-mir-22_st	0.9107	0.728308	0.363115	-5.9289	0.062005	rno-mir-22
rno-miR-210_st	0.9107	0.729204	0.361855	-5.9294	0.120351	rno-mir-210
rno-miR-378-star_st	0.9107	0.729722	-0.361127	-5.9297	-0.073984	rno-mir-378
rno-miR-349_st	0.9114	0.731991	0.357943	-5.9309	0.068966	rno-mir-349
hp_rno-mir-30c-2_st	0.9114	0.733794	-0.355415	-5.9319	-0.083913	rno-mir-30c-2
rno-miR-671_st	0.9114	0.734029	0.355086	-5.932	0.075234	rno-mir-671
rno-miR-27a-star_st	0.9114	0.73573	0.352702	-5.9329	0.168903	rno-mir-27a
hp_rno-mir-17-1_x_st	0.9114	0.737641	0.350029	-5.9339	0.051759	rno-mir-17-1
hp_rno-mir-449a_st	0.9114	0.738948	-0.348202	-5.9346	-0.054221	rno-mir-449a
hp_rno-mir-632_st	0.9114	0.740836	0.345566	-5.9356	0.048173	rno-mir-632
rno-miR-376b-3p_st	0.9114	0.74086	0.345533	-5.9356	0.070845	rno-mir-376b
hp_rno-mir-541_st	0.9114	0.743372	-0.342028	-5.9369	-0.063025	rno-mir-541
hp_rno-mir-141_st	0.9114	0.743634	-0.341663	-5.937	-0.076891	rno-mir-141
hp_rno-mir-513_st	0.9114	0.744078	0.341045	-5.9372	0.048299	rno-mir-513
hp_rno-mir-224_st	0.9114	0.744394	0.340605	-5.9374	0.142894	rno-mir-224
hp_rno-mir-297_x_st	0.9114	0.74559	0.338939	-5.938	0.066115	rno-mir-297
rno-miR-329_st	0.9114	0.747754	0.335927	-5.9391	0.062502	rno-mir-329
hp_rno-mir-17-1_st	0.9114	0.747938	-0.335672	-5.9392	-0.118892	rno-mir-17-1
hp_rno-mir-105_st	0.9114	0.748985	-0.334216	-5.9397	-0.042916	rno-mir-105
hp_rno-mir-879_st	0.9162	0.755229	-0.325552	-5.9427	-0.079664	rno-mir-879
rno-miR-465_st	0.9162	0.755271	0.325495	-5.9428	0.146476	rno-mir-465
hp_rno-mir-296_st	0.9164	0.758089	0.321594	-5.9441	0.066775	rno-mir-296
hp_rno-mir-93_st	0.9164	0.758799	0.320612	-5.9444	0.061877	rno-mir-93
rno-miR-382-star_st	0.9164	0.759996	-0.318958	-5.945	-0.057715	rno-mir-382
hp_rno-mir-138-1_st	0.9164	0.760146	0.318751	-5.9451	0.06026	rno-mir-138-1
rno-miR-30b-5p_st	0.9191	0.763553	0.314047	-5.9467	0.112245	rno-mir-30b
rno-miR-345-3p_st	0.9193	0.768054	-0.307845	-5.9487	-0.223891	rno-mir-345
rno-let-7i_st	0.9193	0.76825	0.307575	-5.9488	0.059908	rno-let-7i
hp_rno-mir-379_st	0.9193	0.768514	0.307212	-5.9489	0.064926	rno-mir-379
hp_rno-mir-379_x_st	0.9193	0.76914	-0.306351	-5.9492	-0.053478	rno-mir-379
rno-miR-25_st	0.9193	0.770197	0.304897	-5.9497	0.105422	rno-mir-25
hp_rno-mir-881_st	0.9193	0.770803	0.304063	-5.95	0.076499	rno-mir-881
hp_rno-mir-511_st	0.9203	0.772839	0.301266	-5.9509	0.058734	rno-mir-511
rno-miR-369-5p_st	0.9217	0.775169	0.298069	-5.9519	0.045536	rno-mir-369
rno-miR-431_st	0.9222	0.776781	-0.295859	-5.9526	-0.046241	rno-mir-431
rno-miR-133b_st	0.9236	0.779127	-0.292644	-5.9536	-0.076772	rno-mir-133b
hp_rno-mir-880_st	0.9237	0.780433	-0.290856	-5.9542	-0.065463	rno-mir-880
rno-miR-628_st	0.9312	0.78894	-0.279238	-5.9577	-0.059909	rno-mir-628
rno-miR-29b-2-star_st	0.9312	0.789861	0.277982	-5.9581	0.114918	rno-miR-29b-2-star
hp_rno-mir-103-2_x_st	0.9312	0.790333	0.277338	-5.9583	0.039997	rno-mir-103-2
hp_rno-mir-329_st	0.9312	0.791538	0.275698	-5.9588	0.046323	rno-mir-329
rno-miR-345-5p_st	0.9323	0.794605	-0.271524	-5.96	-0.09476	rno-mir-345
hp_rno-let-7f-1_st	0.9323	0.794805	0.271252	-5.9601	0.041516	rno-let-7f-1
hp_rno-mir-181b-1_st	0.9325	0.796587	-0.26883	-5.9608	-0.045084	rno-mir-181b-1
hp_rno-mir-124-3_x_st	0.9325	0.797408	-0.267715	-5.9611	-0.040299	rno-mir-124-3
hp_rno-mir-871_x_st	0.9327	0.798757	-0.265882	-5.9617	-0.039263	rno-mir-871
hp_rno-mir-496_st	0.935	0.802641	-0.260614	-5.9631	-0.03847	rno-mir-496
hp_rno-mir-92a-1_x_st	0.935	0.80346	0.259503	-5.9635	0.030416	rno-mir-92a-1
rno-miR-220_st	0.935	0.804496	-0.2581	-5.9638	-0.05109	rno-miR-220
rno-miR-128_st	0.935	0.80554	-0.256687	-5.9642	-0.060594	rno-miR-128
hp_rno-mir-128-1_x_st	0.9361	0.807713	-0.253746	-5.965	-0.034483	rno-mir-128-1
rno-miR-338-star_st	0.9363	0.809744	0.250999	-5.9658	0.066161	rno-mir-338
rno-miR-664_st	0.9363	0.810292	0.250259	-5.966	0.06988	rno-miR-664
rno-miR-136_st	0.9365	0.813934	0.24534	-5.9673	0.035495	rno-mir-136
hp_rno-mir-376a_st	0.9365	0.814409	-0.2447	-5.9675	-0.047854	rno-mir-376a
hp_rno-mir-628_st	0.9365	0.816264	-0.242198	-5.9681	-0.029322	rno-mir-628
hp_rno-mir-343_st	0.9365	0.816797	-0.241479	-5.9683	-0.040079	rno-mir-343
hp_rno-mir-883_st	0.9365	0.816971	0.241246	-5.9684	0.029947	rno-mir-883
rno-miR-935_st	0.9365	0.817625	-0.240364	-5.9686	-0.050472	rno-mir-935
hp_rno-mir-497_st	0.9382	0.820584	-0.236379	-5.9696	-0.039023	rno-mir-497
hp_rno-mir-708_x_st	0.9382	0.822722	-0.233502	-5.9704	-0.057436	rno-mir-708
hp_rno-mir-17-2_x_st	0.9382	0.822728	-0.233493	-5.9704	-0.037129	rno-mir-17-2
rno-miR-196a_st	0.9446	0.830401	-0.223186	-5.9729	-0.048337	rno-mir-196a
hp_rno-mir-96_st	0.9446	0.8308	-0.222652	-5.973	-0.041801	rno-mir-96
hp_rno-mir-451_st	0.9466	0.83372	-0.218737	-5.974	-0.057659	rno-mir-451
hp_rno-mir-202_st	0.9481	0.836302	0.215279	-5.9748	0.041745	rno-mir-202
rno-miR-341_st	0.9482	0.83813	0.212832	-5.9753	0.041181	rno-mir-341
hp_rno-mir-124-2_st	0.9482	0.838798	-0.211939	-5.9755	-0.038885	rno-mir-124-2
hp_rno-mir-23a_st	0.9484	0.840948	0.209063	-5.9762	0.041719	rno-mir-23a
hp_rno-mir-92a-1_st	0.9484	0.842414	-0.207105	-5.9766	-0.038566	rno-mir-92a-1
hp_rno-mir-871_st	0.9484	0.842592	0.206867	-5.9767	0.025797	rno-mir-871
hp_rno-mir-664-1_x_st	0.949	0.844323	0.204555	-5.9772	0.046798	rno-mir-664-1
hp_rno-mir-133a_st	0.95	0.84711	-0.200834	-5.978	-0.043488	rno-mir-133a
rno-miR-125b-5p_st	0.95	0.847902	0.199777	-5.9782	0.029068	rno-miR-125b-5p
hp_rno-mir-154_st	0.95	0.848895	-0.198454	-5.9785	-0.031449	rno-mir-154
rno-miR-292-3p_st	0.9528	0.852624	-0.193484	-5.9796	-0.045256	rno-mir-292
hp_rno-mir-664-2_x_st	0.9534	0.85437	-0.19116	-5.9801	-0.030119	rno-mir-664-2
hp_rno-mir-181c_x_st	0.9571	0.858927	0.185097	-5.9813	0.079085	rno-mir-181c
rno-miR-543-star_st	0.9592	0.862006	0.181006	-5.9821	0.023737	rno-mir-543
hp_rno-mir-542_st	0.9609	0.864775	0.177328	-5.9828	0.068967	rno-mir-542
hp_rno-mir-341_st	0.9687	0.873875	0.165264	-5.9851	0.023158	rno-mir-341
hp_rno-let-7a-1_st	0.9687	0.876107	0.16231	-5.9856	0.020005	rno-let-7a-1
rno-miR-292-5p_st	0.9687	0.876663	-0.161574	-5.9857	-0.045332	rno-mir-292
rno-miR-347_st	0.9687	0.878427	0.15924	-5.9861	0.020531	rno-miR-347
hp_rno-let-7f-2_st	0.9687	0.879387	0.15797	-5.9863	0.02882	rno-let-7f-2
hp_rno-mir-30a_x_st	0.9687	0.881208	-0.155563	-5.9867	-0.022638	rno-mir-30a
hp_rno-mir-23a_x_st	0.9687	0.882404	-0.153982	-5.987	-0.020329	rno-mir-23a
hp_rno-let-7f-2_x_st	0.9687	0.88329	-0.152811	-5.9872	-0.034481	rno-let-7f-2
hp_rno-mir-292_st	0.9687	0.883422	0.152638	-5.9872	0.019604	rno-mir-292
rno-miR-323_st	0.9687	0.88428	-0.151504	-5.9874	-0.036352	rno-mir-323
rno-miR-137_st	0.9693	0.886955	-0.147972	-5.988	-0.023157	rno-mir-137
hp_rno-mir-330_st	0.9693	0.887318	-0.147492	-5.9881	-0.027601	rno-mir-330
rno-miR-297_st	0.9706	0.889745	-0.14429	-5.9886	-0.029053	rno-mir-297
rno-miR-678_st	0.9712	0.89206	0.141236	-5.989	0.037682	rno-mir-678
rno-miR-343_st	0.9712	0.894073	0.138582	-5.9894	0.045318	rno-mir-343
rno-miR-206_st	0.9712	0.894294	0.138291	-5.9895	0.050179	rno-mir-206
rno-miR-202_st	0.9712	0.895909	0.136163	-5.9898	0.028793	rno-mir-202
hp_rno-mir-27b_st	0.9712	0.896494	0.135393	-5.9899	0.020952	rno-mir-27b
hp_rno-mir-323_st	0.974	0.900304	0.130375	-5.9906	0.02745	rno-mir-323
hp_rno-mir-129-2_st	0.974	0.901635	0.128624	-5.9909	0.021078	rno-mir-129-2
rno-miR-196b_st	0.974	0.902851	0.127024	-5.9911	0.018907	rno-mir-196b
hp_rno-mir-874_st	0.9785	0.908881	-0.119094	-5.9922	-0.027669	rno-mir-874
hp_rno-mir-23b_st	0.9785	0.910791	-0.116585	-5.9925	-0.022186	rno-mir-23b
rno-miR-125b-3p_st	0.9785	0.910802	0.116571	-5.9925	0.027446	rno-miR-125b-3p
rno-miR-22_st	0.9785	0.911975	0.11503	-5.9927	0.044895	rno-mir-22
hp_rno-mir-297_st	0.9793	0.913971	-0.112409	-5.993	-0.021407	rno-mir-297
hp_rno-mir-134_st	0.9798	0.915727	-0.110103	-5.9933	-0.017725	rno-mir-134
rno-miR-376a_st	0.9825	0.919987	0.104513	-5.9939	0.021421	rno-mir-376a
rno-miR-488_st	0.9825	0.920817	0.103425	-5.9941	0.016213	rno-mir-488
hp_rno-mir-24-2_st	0.983	0.922551	-0.101151	-5.9943	-0.013133	rno-mir-24-2
hp_rno-mir-220-1_s_st	0.9861	0.927439	-0.0947436	-5.995	-0.014816	rno-mir-220-1
hp_rno-mir-9-3_x_st	0.9861	0.927945	0.0940815	-5.9951	0.019178	rno-mir-9-3
rno-miR-150_st	0.9861	0.929182	0.092461	-5.9952	0.037665	rno-mir-150
rno-miR-133a_st	0.9899	0.934069	-0.0860605	-5.9959	-0.019018	rno-mir-133a
hp_rno-mir-124-2_s_st	0.9966	0.94163	-0.0761682	-5.9967	-0.033817	rno-mir-124-2
hp_rno-mir-31_st	0.9977	0.943992	-0.0730794	-5.997	-0.013417	rno-mir-31
hp_rno-mir-103-2_st	0.9993	0.947611	-0.0683479	-5.9973	-0.011775	rno-mir-103-2
hp_rno-mir-295-1_s_st	0.9993	0.948547	-0.0671251	-5.9974	-0.010973	rno-mir-295-1
hp_rno-mir-186_st	0.9993	0.951081	-0.0638135	-5.9977	-0.008469	rno-mir-186
hp_rno-mir-190b_x_st	0.9993	0.951445	-0.0633389	-5.9977	-0.011589	rno-mir-190b
hp_rno-mir-429_st	0.9993	0.952717	-0.0616762	-5.9978	-0.012005	rno-mir-429
rno-miR-874_st	0.9993	0.955187	0.0584505	-5.998	0.031919	rno-mir-874
rno-miR-471_st	0.9993	0.955907	0.0575103	-5.9981	0.008513	rno-mir-471
rno-miR-181a-star_st	0.9993	0.956562	0.0566547	-5.9981	0.03522	rno-miR-181a-star
hp_rno-mir-290_x_st	0.9993	0.957599	-0.0553008	-5.9982	-0.011588	rno-mir-290
hp_rno-mir-211_st	0.9993	0.959394	0.0529563	-5.9984	0.00967	rno-mir-211
hp_rno-mir-124-2_x_st	0.9993	0.960447	0.051582	-5.9984	0.010247	rno-mir-124-2
rno-miR-144_st	0.9993	0.962289	-0.0491773	-5.9986	-0.011185	rno-mir-144
hp_rno-mir-653_st	0.9993	0.962948	-0.0483178	-5.9986	-0.008048	rno-mir-653
rno-miR-666_st	0.9993	0.965998	-0.0443366	-5.9988	-0.007484	rno-mir-666
hp_rno-mir-671_st	0.9993	0.96744	-0.0424555	-5.9989	-0.007519	rno-mir-671
rno-miR-30b-3p_st	0.9993	0.967609	0.0422343	-5.9989	0.016646	rno-mir-30b
hp_rno-mir-99a_st	0.9993	0.96836	0.0412543	-5.999	0.00786	rno-mir-99a
hp_rno-mir-412_st	0.9993	0.968658	0.0408661	-5.999	0.005125	rno-mir-412
hp_rno-mir-212_st	0.9993	0.970124	-0.0389529	-5.9991	-0.004736	rno-mir-212
hp_rno-mir-1_st	0.9993	0.971135	-0.0376352	-5.9991	-0.00585	rno-mir-1
rno-miR-409-5p_st	0.9995	0.97285	0.0353974	-5.9992	0.006104	rno-mir-409
hp_rno-mir-484_st	0.9995	0.977772	-0.0289785	-5.9994	-0.006838	rno-mir-484
hp_rno-mir-674_st	0.9995	0.978722	0.0277395	-5.9995	0.004487	rno-mir-674
rno-miR-99a_st	0.9995	0.979387	-0.0268716	-5.9995	-0.00467	rno-mir-99a
hp_rno-mir-455_st	0.9995	0.981271	0.0244155	-5.9996	0.005076	rno-mir-455
hp_rno-mir-376c_x_st	0.9995	0.981407	0.0242375	-5.9996	0.003498	rno-mir-376c
hp_rno-mir-489_st	0.9995	0.983921	-0.0209604	-5.9996	-0.004548	rno-mir-489
rno-miR-652_st	0.9995	0.985242	-0.0192384	-5.9997	-0.00473	rno-mir-652
rno-miR-539_st	0.9995	0.986416	0.0177068	-5.9997	0.002921	rno-mir-539
hp_rno-mir-92a-2_st	0.9995	0.986884	0.0170971	-5.9997	0.004529	rno-mir-92a-2
hp_rno-mir-876_st	0.9995	0.987418	0.0164013	-5.9997	0.002066	rno-mir-876
rno-miR-411_st	0.9995	0.990673	0.0121575	-5.9998	0.003627	rno-mir-411
hp_rno-mir-466b-1_x_st	0.9995	0.991363	0.0112577	-5.9998	0.001867	rno-mir-466b-1
hp_rno-mir-201_st	0.9995	0.9923	0.0100368	-5.9998	0.001723	rno-mir-201
hp_rno-mir-138-2_x_st	0.9995	0.99266	-0.0095675	-5.9998	-0.001126	rno-mir-138-2
hp_rno-mir-101b_st	0.9995	0.992714	-0.0094968	-5.9998	-0.001803	rno-mir-101b
rno-miR-429_st	0.9995	0.994067	0.0077338	-5.9998	0.003777	rno-mir-429
hp_rno-mir-380_st	0.9995	0.994336	-0.0073834	-5.9998	-0.001099	rno-mir-380
rno-miR-760-5p_st	0.9999	0.996605	0.0044257	-5.9999	0.000857	rno-mir-760
rno-miR-451_st	0.9999	0.99858	-0.001851	-5.9999	-0.002521	rno-mir-451
rno-miR-291a-5p_st	0.9999	0.998753	-0.0016257	-5.9999	-0.000289	rno-mir-291a
hp_rno-mir-125a_st	0.9999	0.999926	9.66e-05	-5.9999	2.3e-05	rno-mir-125a
